# Supplementary material for: Identification of Key Genes With Differential Correlations in Lung Adenocarcinoma
Source: Front Cell Dev Biol. 2021 May 5;9:675438. doi: 10.3389/fcell.2021.675438 (PMC8131847; doi:10.3389/fcell.2021.675438)
Supplement: Supplementary Table 1 — The TCGA sample IDs and their clinical information. [file Table_1.XLS]

## Sheet: S1
PATIENT_ID	age_at_initial_pathologic_diagnosis	number_pack_years_smoked	pathologic_T	gender	vital_status	OS.time
TCGA-35-4122	69	45	T1	male	Alive	7.5
TCGA-35-4123	38	20	T1	male	Alive	6.06667
TCGA-38-7271	72	25	T1	female	Dead	26.6667
TCGA-44-2655	65	30	T1	female	Alive	44.1333
TCGA-44-2659	65	57	T1	female	Alive	45.5667
TCGA-44-2661	69	NA	T1	female	Alive	38.6333
TCGA-44-3918	60	20	T1	female	Alive	34.5333
TCGA-44-3919	71	NA	T1	female	Dead	34.2
TCGA-44-5645	61	5	T1	female	Alive	28.4
TCGA-44-6145	62	75	T1	female	Alive	19.8333
TCGA-44-6774	56	20	T1	female	Alive	21.9333
TCGA-44-6776	60	45	T1	female	Alive	87.2
TCGA-44-6778	59	15	T1	male	Alive	62.1333
TCGA-44-A47G	73	28	T1	female	Alive	11.7
TCGA-49-4486	72	17.5	T1	male	Dead	77.2667
TCGA-49-4487	72	40	T1	female	Dead	28.5
TCGA-49-4488	74	NA	T1	female	Dead	28.9667
TCGA-49-4514	79	65	T1	female	Alive	56.6667
TCGA-49-6743	81	50	T1	female	Alive	54.0333
TCGA-49-6761	68	50	T1	female	Alive	11.8
TCGA-49-AAQV	63	NA	T1	female	Dead	22.5667
TCGA-49-AAR0	57	37	T1	male	Alive	158.833
TCGA-49-AARE	51	15	T1	female	Dead	40.9667
TCGA-49-AARN	56	NA	T1	female	Dead	37.8333
TCGA-49-AARR	68	NA	T1	male	Alive	166.4
TCGA-50-5055	79	NA	T1	female	Dead	61
TCGA-50-5935	86	NA	T1	female	Dead	21.7667
TCGA-50-5942	67	30	T1	female	Alive	61.5667
TCGA-50-5944	69	NA	T1	female	Alive	58.3333
TCGA-50-5946	62	NA	T1	male	Alive	53.9
TCGA-50-5946	62	NA	T1	male	Alive	53.9
TCGA-50-6593	49	NA	T1	female	Dead	11.2
TCGA-50-6673	84	NA	T1	female	Dead	0.733333
TCGA-50-7109	60	120	T1	male	Dead	10.2667
TCGA-53-7626	76	35	T1	female	Dead	30.9667
TCGA-55-6968	61	NA	T1	male	Dead	43.1
TCGA-55-6980	56	NA	T1	male	Alive	70.3
TCGA-55-6981	53	NA	T1	female	Dead	45.9667
TCGA-55-6987	77	NA	T1	male	Alive	71.2333
TCGA-64-1679	58	40	T1	female	Alive	82.9333
TCGA-64-1681	61	NA	T1	female	Dead	38.9
TCGA-67-3770	70	NA	T1	female	Alive	20.3333
TCGA-67-3771	77	NA	T1	female	Alive	20.3333
TCGA-73-4662	65	10	T1	female	Alive	83.8333
TCGA-73-4666	52	10	T1	female	Alive	26.6667
TCGA-78-7159	60	21	T1	female	Alive	65.8
TCGA-78-7162	75	12	T1	male	Dead	105.633
TCGA-78-8640	59	45	T1	male	Alive	235.4
TCGA-78-8655	77	10	T1	female	Alive	78.6667
TCGA-80-5608	NA	26	T1	female	Alive	94.4
TCGA-83-5908	59	69	T1	female	Alive	27.4667
TCGA-86-8076	42	NA	T1	male	Alive	33.1
TCGA-91-6830	65	12	T1	female	Alive	2
TCGA-91-6835	81	25	T1	female	Alive	2.63333
TCGA-95-8039	72	NA	T1	male	Alive	27.6667
TCGA-97-7546	76	25	T1	female	Alive	42.8333
TCGA-97-7553	58	20	T1	female	Alive	62.3333
TCGA-L4-A4E5	48	33	T1	female	Alive	19.2667
TCGA-L4-A4E6	67	30	T1	male	Alive	14.5
TCGA-MP-A4T6	76	50	T1	female	Dead	59.6667
TCGA-MP-A4TA	75	55	T1	female	Dead	31.6667
TCGA-MP-A4TC	77	125	T1	male	Dead	2.46667
TCGA-MP-A4TJ	62	NA	T1	female	Dead	11.3
TCGA-NJ-A4YF	50	30	T1	female	Alive	72.0333
TCGA-O1-A52J	74	45	T1	female	Dead	59.9333
TCGA-44-A4SU	67	50	T1a	female	Dead	13.6333
TCGA-49-AARO	39	NA	T1a	female	Alive	125.3
TCGA-50-8457	63	30	T1a	female	Alive	37.5
TCGA-50-8460	74	NA	T1a	male	Alive	27.6333
TCGA-55-5899	58	NA	T1a	male	Alive	31
TCGA-55-7570	60	NA	T1a	male	Alive	27.4667
TCGA-55-7725	68	16	T1a	female	Alive	14.7333
TCGA-55-7727	70	NA	T1a	male	Alive	3.96667
TCGA-55-7911	70	96	T1a	female	Alive	17.9
TCGA-55-8089	56	97	T1a	male	Dead	23.4
TCGA-55-8090	80	NA	T1a	male	Dead	19.9333
TCGA-55-8097	60	35	T1a	female	Alive	15.8667
TCGA-55-8505	62	NA	T1a	male	Alive	14.6667
TCGA-55-8507	53	120	T1a	male	Alive	13.9333
TCGA-55-8512	41	19	T1a	male	Dead	20.2333
TCGA-55-8620	60	154	T1a	male	Dead	12.5
TCGA-55-8621	75	30	T1a	female	Alive	17.1667
TCGA-55-A48Z	60	40	T1a	female	Alive	21.7
TCGA-55-A492	70	35	T1a	female	Alive	19.8667
TCGA-64-1676	58	60	T1a	male	Alive	57.6
TCGA-67-6216	57	NA	T1a	female	Alive	4.7
TCGA-69-8253	59	7.8	T1a	female	Alive	14.2
TCGA-69-8255	71	40	T1a	male	Alive	4.3
TCGA-86-A456	78	NA	T1a	female	Alive	29.8667
TCGA-91-6828	70	NA	T1a	male	Alive	10.7667
TCGA-91-8497	75	NA	T1a	female	Dead	14.4667
TCGA-93-7347	76	11	T1a	female	Alive	22.7667
TCGA-93-7348	75	42	T1a	female	Alive	17.7
TCGA-93-A4JO	70	50	T1a	male	Dead	1.1
TCGA-95-7043	63	40	T1a	female	Dead	16.7667
TCGA-95-7944	71	50	T1a	male	Alive	12.5667
TCGA-95-7947	67	100	T1a	male	Alive	15.9
TCGA-97-7938	76	40	T1a	female	Dead	0.6
TCGA-97-8179	72	60	T1a	male	Alive	14.5
TCGA-97-8552	55	NA	T1a	female	Alive	20.8667
TCGA-97-A4M1	52	3	T1a	female	Alive	20.0333
TCGA-97-A4M2	66	100	T1a	male	Alive	20.8
TCGA-97-A4M6	45	NA	T1a	female	Alive	18.9333
TCGA-99-8028	50	30	T1a	female	Alive	37.2667
TCGA-99-8032	61	90	T1a	male	Alive	1.46667
TCGA-99-AA5R	70	46	T1a	female	Alive	21.9333
TCGA-J2-A4AD	61	120	T1a	female	Dead	18.3333
TCGA-J2-A4AE	77	NA	T1a	female	Alive	35.9667
TCGA-L9-A443	63	90	T1a	female	Dead	6.43333
TCGA-L9-A444	60	10	T1a	female	Alive	10.2333
TCGA-MN-A4N5	63	NA	T1a	male	Alive	2.8
TCGA-MP-A4TH	70	20	T1a	female	Alive	24.7
TCGA-38-4627	64	NA	T1b	female	Dead	38.2333
TCGA-44-3398	77	60	T1b	female	Alive	38.7667
TCGA-44-6147	67	NA	T1b	female	Alive	28.1667
TCGA-44-6148	60	60	T1b	male	Alive	23.4667
TCGA-44-7659	70	40	T1b	male	Alive	23.0333
TCGA-44-7669	59	20	T1b	male	Dead	19.1333
TCGA-44-7670	47	30	T1b	female	Alive	29.4
TCGA-44-7672	52	20	T1b	female	Alive	23.9667
TCGA-44-A4SS	73	90	T1b	male	Alive	13.8333
TCGA-4B-A93V	52	30	T1b	female	Dead	10
TCGA-55-6543	60	60	T1b	female	Alive	14.5
TCGA-55-7281	70	20	T1b	female	Alive	29.0667
TCGA-55-7573	72	NA	T1b	female	Alive	16.2333
TCGA-55-7726	72	30	T1b	female	Alive	21.7333
TCGA-55-7903	64	40	T1b	male	Alive	18.9
TCGA-55-7914	71	5	T1b	female	Dead	6.23333
TCGA-55-7995	73	60	T1b	female	Alive	29.6333
TCGA-55-8085	64	NA	T1b	male	Alive	30.1333
TCGA-55-8203	69	50	T1b	female	Alive	18.2333
TCGA-55-8206	56	NA	T1b	male	Alive	29.6
TCGA-55-8208	73	50	T1b	female	Alive	22.4667
TCGA-55-8299	61	20	T1b	female	Dead	15.6333
TCGA-55-A48X	63	36	T1b	female	Alive	22.9667
TCGA-55-A491	81	45	T1b	female	Alive	20.8667
TCGA-55-A4DF	88	60	T1b	male	Dead	14.6667
TCGA-55-A4DG	71	100	T1b	male	Alive	20.2667
TCGA-55-A57B	80	NA	T1b	female	Alive	18.2
TCGA-69-7763	69	7.5	T1b	male	Alive	23
TCGA-69-7764	75	30	T1b	male	Alive	13.8
TCGA-69-7980	70	80	T1b	female	Alive	13.7
TCGA-73-7498	58	28	T1b	female	Alive	39.6333
TCGA-86-6851	73	52	T1b	female	Alive	5.96667
TCGA-86-7714	61	43	T1b	female	Dead	20.8333
TCGA-86-7953	69	NA	T1b	female	Alive	33.2333
TCGA-86-8074	62	40	T1b	female	Alive	0.8
TCGA-86-8668	61	NA	T1b	female	Alive	14.1
TCGA-86-8669	64	47	T1b	male	Alive	31.2667
TCGA-86-A4P8	59	NA	T1b	female	Alive	26.8333
TCGA-91-6840	59	50	T1b	female	Alive	12.4
TCGA-91-8499	76	90	T1b	female	Alive	1.2
TCGA-91-A4BD	78	NA	T1b	male	Alive	20.1
TCGA-93-A4JQ	49	NA	T1b	male	Alive	17.5333
TCGA-97-7941	72	22.5	T1b	female	Alive	16.1333
TCGA-97-A4M3	69	37.5	T1b	female	Alive	18
TCGA-97-A4M5	83	6	T1b	male	Alive	21.1333
TCGA-97-A4M7	74	40	T1b	male	Alive	20.9667
TCGA-J2-A4AG	66	25	T1b	female	Alive	32.9333
TCGA-L9-A50W	75	19	T1b	male	Dead	14.7333
TCGA-MN-A4N4	57	NA	T1b	male	Alive	39.1667
TCGA-NJ-A4YQ	69	40	T1b	female	Alive	47.7333
TCGA-NJ-A55O	56	30	T1b	female	Alive	0.433333
TCGA-NJ-A55R	67	5	T1b	male	Alive	20.1
TCGA-S2-AA1A	68	95	T1b	female	Alive	17.1
TCGA-35-3615	57	NA	T2	male	Alive	0.466667
TCGA-35-5375	61	35	T2	male	Alive	8.8
TCGA-38-4628	65	NA	T2	female	Dead	49.7333
TCGA-38-4630	75	NA	T2	female	Dead	35.7667
TCGA-38-4631	72	40	T2	female	Dead	11.8
TCGA-38-4632	42	10	T2	male	Dead	45.2333
TCGA-44-2656	59	23	T2	male	Alive	47.6333
TCGA-44-2657	74	25	T2	female	Alive	45.0333
TCGA-44-2662	65	56	T2	male	Alive	42.6667
TCGA-44-2665	55	NA	T2	female	Alive	43.3667
TCGA-44-2666	43	30	T2	male	Dead	3.23333
TCGA-44-2668	51	60	T2	male	Dead	25.3667
TCGA-44-3396	74	50	T2	female	Alive	37.6667
TCGA-44-3917	33	16	T2	female	Alive	39.4333
TCGA-44-6777	85	64	T2	female	Dead	32.9
TCGA-44-6779	50	15	T2	female	Dead	16.6667
TCGA-44-7660	72	124	T2	male	Alive	19.7333
TCGA-44-A479	73	40	T2	female	Alive	16.2
TCGA-49-4501	67	NA	T2	female	Dead	47.3667
TCGA-49-4505	61	74	T2	female	Dead	14.2667
TCGA-49-4506	68	100	T2	female	Dead	33.3
TCGA-49-4510	51	55.5	T2	female	Dead	29.8667
TCGA-49-4512	69	NA	T2	female	Dead	30.1667
TCGA-49-AAR2	64	NA	T2	male	Alive	74.1333
TCGA-49-AAR3	69	NA	T2	male	Alive	63.1
TCGA-49-AAR4	51	35	T2	male	Dead	29.3
TCGA-49-AARQ	41	60	T2	female	Alive	224.4
TCGA-50-5045	57	NA	T2	female	Dead	72.4667
TCGA-50-5049	70	NA	T2	male	Alive	103.133
TCGA-50-5051	42	30	T2	female	Dead	15.9333
TCGA-50-5066	72	NA	T2	male	Alive	48.0667
TCGA-50-5066	72	NA	T2	male	Alive	48.0667
TCGA-50-5068	59	NA	T2	female	Dead	49.9667
TCGA-50-5072	74	15	T2	male	Dead	8.33333
TCGA-50-5930	47	NA	T2	male	Dead	9.4
TCGA-50-5931	75	40	T2	female	Dead	14.4667
TCGA-50-5932	75	NA	T2	male	Dead	41.1667
TCGA-50-5936	58	NA	T2	male	Dead	8.56667
TCGA-50-5939	85	15	T2	male	Dead	15.3333
TCGA-50-6590	72	50	T2	female	Dead	42.9333
TCGA-50-6591	63	NA	T2	female	Dead	3.96667
TCGA-50-6592	71	NA	T2	female	Dead	25.9
TCGA-50-6595	74	NA	T2	female	Dead	6.3
TCGA-50-6597	79	NA	T2	female	Dead	42.2667
TCGA-53-7624	40	50	T2	female	Dead	34.7667
TCGA-55-1592	65	NA	T2	male	Dead	23.3667
TCGA-55-1594	68	NA	T2	male	Alive	39.2667
TCGA-55-1596	55	50	T2	male	Alive	68.8333
TCGA-55-6642	63	NA	T2	male	Alive	81.6333
TCGA-55-6970	67	NA	T2	female	Dead	15.4667
TCGA-55-6971	59	60	T2	female	Alive	46.6667
TCGA-55-6972	72	NA	T2	male	Dead	54.4
TCGA-55-6975	61	NA	T2	male	Dead	3.93333
TCGA-55-6979	59	NA	T2	female	Dead	7.9
TCGA-55-6982	79	NA	T2	female	Dead	33.1667
TCGA-55-6983	81	60	T2	male	Alive	94.1
TCGA-55-6984	71	NA	T2	female	Dead	25.3333
TCGA-55-6985	58	50	T2	female	Alive	41.1
TCGA-55-6986	74	NA	T2	female	Alive	108.7
TCGA-55-8091	74	NA	T2	male	Alive	20
TCGA-55-8302	54	59	T2	male	Alive	15.9333
TCGA-62-8398	55	20	T2	male	Dead	14.8
TCGA-62-8399	62	70	T2	male	Alive	89.8667
TCGA-62-8402	73	NA	T2	female	Dead	49.9333
TCGA-62-A46O	65	48	T2	female	Dead	48.4667
TCGA-62-A46P	65	40	T2	male	Dead	19.8
TCGA-62-A46R	54	25	T2	female	Dead	57.5
TCGA-62-A46S	73	40	T2	male	Dead	55.1
TCGA-62-A46V	78	NA	T2	female	Alive	73.3
TCGA-62-A46Y	70	NA	T2	female	Dead	13.8
TCGA-62-A470	84	30	T2	male	Dead	39.8
TCGA-64-1677	77	50	T2	female	Dead	20.9333
TCGA-64-5774	60	45	T2	male	Alive	89.2
TCGA-64-5778	60	68	T2	male	Alive	43.5
TCGA-64-5779	61	40	T2	male	Alive	28.8
TCGA-64-5781	55	25	T2	female	Alive	51.9667
TCGA-64-5815	74	30	T2	male	Alive	28.8667
TCGA-67-3772	82	NA	T2	female	Alive	19.1
TCGA-67-3773	84	NA	T2	female	Alive	14.2333
TCGA-67-3774	73	NA	T2	female	Alive	12.8333
TCGA-71-6725	48	NA	T2	female	Alive	8.53333
TCGA-71-8520	60	NA	T2	female	Dead	7
TCGA-73-4658	80	25	T2	female	Dead	53.3333
TCGA-73-4659	66	12	T2	male	Dead	23.7
TCGA-73-4668	66	55	T2	female	Alive	15.5667
TCGA-73-4670	69	30	T2	female	Alive	4.36667
TCGA-75-5125	NA	25	T2	male	Dead	67.5667
TCGA-75-5146	NA	NA	T2	male	Alive	78.9333
TCGA-75-5147	NA	NA	T2	female	Alive	44.4333
TCGA-75-6206	NA	20	T2	male	Alive	86.3333
TCGA-75-6212	NA	NA	T2	female	Dead	50.5333
TCGA-75-6214	NA	40	T2	female	Dead	37.1667
TCGA-75-7025	NA	NA	T2	male	Alive	110.167
TCGA-75-7027	NA	50	T2	male	Alive	101.967
TCGA-78-7143	62	NA	T2	female	Dead	165.367
TCGA-78-7146	71	6	T2	female	Dead	5.76667
TCGA-78-7147	67	50	T2	female	Dead	19.5333
TCGA-78-7148	71	57	T2	male	Dead	20.8667
TCGA-78-7150	59	37	T2	male	Dead	22.2
TCGA-78-7152	65	40	T2	male	Dead	40.5
TCGA-78-7153	65	20	T2	female	Alive	121.167
TCGA-78-7155	68	48	T2	male	Dead	39.0333
TCGA-78-7163	60	41	T2	male	Alive	241.6
TCGA-78-7166	84	38	T2	male	Dead	8.6
TCGA-78-7167	77	64	T2	male	Dead	89.3667
TCGA-78-7220	53	35	T2	female	Dead	26.9
TCGA-78-7535	45	35	T2	male	Dead	31.6333
TCGA-78-7536	69	44	T2	male	Dead	8.13333
TCGA-78-7537	72	20	T2	male	Dead	54.0667
TCGA-78-7540	66	NA	T2	female	Dead	39.9
TCGA-78-7542	56	60	T2	male	Dead	10.7
TCGA-78-7633	67	94	T2	male	Dead	50.9333
TCGA-78-8660	69	11	T2	male	Dead	10.7
TCGA-78-8662	53	45	T2	female	Dead	112.033
TCGA-80-5611	NA	60	T2	male	Alive	86.5
TCGA-86-7701	66	NA	T2	male	Alive	31.5667
TCGA-86-7954	68	8	T2	female	Alive	20.1667
TCGA-86-8075	66	NA	T2	female	Dead	23.1333
TCGA-86-8278	63	NA	T2	female	Alive	31.4667
TCGA-86-8673	61	54	T2	male	Alive	28.7333
TCGA-91-6829	78	94.5	T2	male	Dead	41.9333
TCGA-91-6831	66	NA	T2	male	Alive	10.3333
TCGA-91-6836	52	50	T2	female	Alive	13.9
TCGA-91-6847	62	NA	T2	female	Alive	28.0667
TCGA-91-6848	59	NA	T2	male	Alive	7.46667
TCGA-91-6849	75	30	T2	female	Alive	1.16667
TCGA-97-7547	67	30	T2	female	Alive	65.5
TCGA-97-7552	70	40	T2	male	Alive	64.4
TCGA-MP-A4SV	67	110	T2	male	Dead	87.3333
TCGA-MP-A4SW	53	15	T2	male	Dead	59.2667
TCGA-MP-A4SY	61	40	T2	male	Dead	50.0333
TCGA-MP-A4T4	68	50	T2	female	Dead	87.2333
TCGA-MP-A4T7	75	50	T2	female	Dead	5.56667
TCGA-MP-A4T8	68	25	T2	male	Dead	5.36667
TCGA-MP-A4T9	54	24	T2	female	Dead	42.1667
TCGA-MP-A4TD	71	20	T2	male	Dead	10.2333
TCGA-MP-A4TK	56	28	T2	female	Dead	19.4
TCGA-MP-A5C7	76	15	T2	female	Alive	74.9333
TCGA-NJ-A4YG	65	104	T2	male	Alive	75.3667
TCGA-NJ-A4YI	87	3	T2	female	Dead	0.133333
TCGA-NJ-A55A	76	25	T2	female	Alive	0.5
TCGA-38-4625	66	50	T2a	female	Alive	99.1
TCGA-38-A44F	80	12	T2a	male	Alive	4.43333
TCGA-44-4112	60	30	T2a	female	Dead	26.9333
TCGA-44-5644	51	17.5	T2a	female	Alive	28.7667
TCGA-44-6775	72	25	T2a	female	Alive	23.5
TCGA-44-7661	69	22	T2a	female	Dead	18.5667
TCGA-44-7662	61	50	T2a	male	Alive	7.26667
TCGA-44-7671	64	NA	T2a	male	Alive	29.6333
TCGA-44-8117	54	54	T2a	female	Alive	12.8333
TCGA-44-8120	58	30	T2a	male	Alive	8.66667
TCGA-44-A47A	78	80	T2a	female	Alive	15.5333
TCGA-44-A47B	79	4.5	T2a	male	Alive	9.56667
TCGA-49-6742	70	10	T2a	male	Dead	16.2667
TCGA-49-6744	64	20	T2a	female	Alive	56.1
TCGA-49-6745	82	20	T2a	male	Alive	17.4
TCGA-50-5941	55	25	T2a	female	Alive	49.1333
TCGA-53-A4EZ	63	40	T2a	male	Alive	35.7
TCGA-55-6712	71	NA	T2a	male	Dead	5.7
TCGA-55-7574	64	2	T2a	female	Dead	33.1667
TCGA-55-7576	54	NA	T2a	male	Alive	22.3333
TCGA-55-7724	76	50	T2a	female	Alive	23.5
TCGA-55-7728	64	30	T2a	female	Alive	23.4667
TCGA-55-7815	76	NA	T2a	male	Alive	25.7667
TCGA-55-7907	77	80	T2a	male	Dead	11.4333
TCGA-55-8087	59	NA	T2a	female	Alive	15.4
TCGA-55-8096	67	104	T2a	female	Dead	23.9667
TCGA-55-8204	87	NA	T2a	female	Alive	17.1667
TCGA-55-8207	73	NA	T2a	male	Alive	32.5667
TCGA-55-8301	58	100	T2a	male	Alive	17.8
TCGA-55-8508	60	NA	T2a	female	Alive	20.5667
TCGA-55-8510	55	NA	T2a	female	Alive	17.9667
TCGA-55-8511	73	58	T2a	female	Alive	18.4
TCGA-55-8514	70	20	T2a	female	Alive	17.3333
TCGA-55-8614	76	40	T2a	male	Alive	17.8667
TCGA-55-8616	58	NA	T2a	female	Alive	1.6
TCGA-55-A493	54	53	T2a	female	Alive	0.933333
TCGA-55-A494	61	7	T2a	female	Alive	16.0333
TCGA-64-1680	63	50	T2a	male	Alive	37.5333
TCGA-67-6215	52	NA	T2a	female	Alive	5.8
TCGA-67-6217	73	NA	T2a	female	Alive	14.0667
TCGA-69-7761	84	20	T2a	male	Alive	6.2
TCGA-69-7973	42	25	T2a	female	Alive	7.66667
TCGA-69-7974	54	30	T2a	female	Alive	6.13333
TCGA-69-7979	71	28	T2a	female	Alive	13.6
TCGA-73-4676	45	48	T2a	male	Dead	9.36667
TCGA-73-4677	74	NA	T2a	male	Dead	1.26667
TCGA-73-7499	81	NA	T2a	female	Dead	51.0333
TCGA-86-6562	52	NA	T2a	male	Dead	12.5333
TCGA-86-7711	70	50	T2a	male	Dead	34.8667
TCGA-86-7955	62	NA	T2a	male	Alive	35.7333
TCGA-86-8055	79	60	T2a	male	Dead	4.13333
TCGA-86-8073	58	40	T2a	male	Alive	24.6667
TCGA-86-8279	46	NA	T2a	male	Alive	31.6333
TCGA-86-8358	44	20	T2a	male	Alive	21.7667
TCGA-86-8585	57	NA	T2a	male	Alive	11.7667
TCGA-86-8674	50	37.5	T2a	male	Alive	26.8667
TCGA-86-A4P7	63	NA	T2a	female	Alive	13.8333
TCGA-91-8496	63	NA	T2a	female	Alive	16.8333
TCGA-93-8067	77	20	T2a	male	Alive	6.2
TCGA-93-A4JN	71	40	T2a	male	Alive	23.9333
TCGA-95-7562	71	10	T2a	male	Dead	2.9
TCGA-95-7948	42	0.15	T2a	female	Alive	15.8667
TCGA-95-8494	67	NA	T2a	male	Alive	2.8
TCGA-95-A4VN	62	42	T2a	female	Alive	18.4333
TCGA-97-7554	83	30	T2a	female	Alive	25.8333
TCGA-97-7937	65	35	T2a	male	Alive	18.8
TCGA-97-8171	81	65	T2a	male	Alive	18.9333
TCGA-97-8172	75	20	T2a	female	Alive	18.1667
TCGA-97-8175	55	NA	T2a	female	Alive	18.3667
TCGA-97-8177	59	NA	T2a	female	Alive	16.6333
TCGA-97-8547	78	NA	T2a	female	Alive	21.9
TCGA-97-A4LX	81	120	T2a	male	Alive	20.4667
TCGA-97-A4M0	60	34	T2a	female	Alive	21.7333
TCGA-J2-8192	65	NA	T2a	female	Alive	24.6333
TCGA-L9-A743	56	40.5	T2a	male	Alive	22.1333
TCGA-L9-A7SV	69	93	T2a	male	Alive	18.8333
TCGA-L9-A8F4	64	14	T2a	female	Alive	15.8667
TCGA-MN-A4N1	60	NA	T2a	male	Alive	27.5667
TCGA-MP-A4TI	72	35	T2a	male	Dead	14.3
TCGA-NJ-A4YP	52	60	T2a	male	Alive	1.66667
TCGA-38-4626	57	40	T2b	female	Alive	122.467
TCGA-38-6178	70	NA	T2b	female	Alive	14.9333
TCGA-44-5643	53	20	T2b	male	Alive	33.7667
TCGA-55-6978	81	NA	T2b	male	Dead	5.86667
TCGA-55-7910	50	15	T2b	female	Alive	34.6667
TCGA-55-8094	51	70	T2b	male	Alive	18.0333
TCGA-55-8205	76	30	T2b	female	Alive	19.9667
TCGA-55-A48Y	69	50	T2b	male	Alive	21
TCGA-55-A490	78	34	T2b	male	Dead	3.3
TCGA-62-A471	64	30	T2b	male	Alive	41.5333
TCGA-64-1678	70	20	T2b	female	Alive	39.6333
TCGA-69-7978	59	80	T2b	male	Alive	4.46667
TCGA-69-8254	85	40	T2b	male	Alive	13.6333
TCGA-78-7539	75	2.2	T2b	female	Alive	26.3667
TCGA-86-7713	70	NA	T2b	male	Alive	38.5667
TCGA-86-8054	61	9	T2b	male	Alive	38.2667
TCGA-86-8280	54	NA	T2b	female	Alive	23.3667
TCGA-86-8671	72	NA	T2b	female	Alive	27.9667
TCGA-86-A4D0	48	NA	T2b	male	Dead	3.86667
TCGA-91-A4BC	59	30	T2b	male	Alive	1.46667
TCGA-95-7567	61	NA	T2b	male	Alive	18.9333
TCGA-95-A4VK	74	45	T2b	female	Alive	21.7
TCGA-95-A4VP	66	20	T2b	female	Alive	20.1667
TCGA-97-8174	67	40	T2b	male	Dead	5.46667
TCGA-MP-A4TE	56	40	T2b	male	Dead	29.8667
TCGA-MP-A4TF	58	40	T2b	female	Dead	11.2
TCGA-38-4629	68	100	T3	male	Dead	28.8
TCGA-44-6146	64	15	T3	male	Alive	24.2667
TCGA-44-7667	49	50	T3	female	Alive	36.5667
TCGA-44-8119	73	50	T3	male	Alive	9.5
TCGA-49-4490	45	5	T3	female	Dead	12.8333
TCGA-49-4494	77	50	T3	male	Dead	36.0333
TCGA-49-4507	73	78	T3	female	Dead	8.93333
TCGA-49-6767	46	30	T3	female	Alive	22.5667
TCGA-49-AAR9	61	NA	T3	male	Dead	8.66667
TCGA-50-6594	79	NA	T3	female	Dead	12.3333
TCGA-50-8459	68	10	T3	male	Alive	37.3
TCGA-55-7227	77	NA	T3	male	Dead	31.7333
TCGA-55-7283	76	5	T3	female	Alive	20.3
TCGA-55-7994	81	28	T3	male	Alive	20.1
TCGA-55-8092	75	40	T3	male	Dead	5.13333
TCGA-55-8506	62	NA	T3	female	Alive	0.366667
TCGA-55-8513	77	NA	T3	female	Alive	26.3667
TCGA-55-8615	67	67	T3	male	Alive	14.8667
TCGA-55-8619	72	NA	T3	female	Alive	13.8667
TCGA-62-8395	80	NA	T3	female	Alive	40.5333
TCGA-62-8397	70	NA	T3	female	Alive	42.9667
TCGA-62-A472	70	60	T3	male	Alive	30.3333
TCGA-69-7760	73	NA	T3	male	Alive	6.73333
TCGA-69-8453	77	12	T3	male	Alive	27.1
TCGA-69-A59K	60	25	T3	female	Alive	19.7
TCGA-73-4675	59	41	T3	male	Dead	30.7333
TCGA-73-A9RS	41	11	T3	male	Dead	11.3333
TCGA-78-7154	72	112.5	T3	male	Dead	19.7667
TCGA-78-7161	69	27.8	T3	female	Dead	9.7
TCGA-78-8648	58	45	T3	female	Dead	40.3
TCGA-86-8359	52	36	T3	male	Dead	14.8
TCGA-86-8672	59	NA	T3	male	Dead	0.633333
TCGA-86-A4JF	56	NA	T3	male	Dead	24.5667
TCGA-91-7771	62	75	T3	male	Alive	16.4
TCGA-95-7039	54	34	T3	female	Alive	42.4
TCGA-97-8176	63	40	T3	male	Dead	15.6
TCGA-99-8025	72	20	T3	female	Alive	35.3333
TCGA-J2-8194	69	20	T3	female	Alive	24.1333
TCGA-L9-A5IP	40	NA	T3	female	Dead	1.93333
TCGA-50-5044	72	NA	T4	female	Dead	20.8
TCGA-50-5933	72	NA	T4	male	Dead	79.7667
TCGA-53-7813	51	35	T4	female	Alive	14.1333
TCGA-62-8394	65	NA	T4	female	Dead	4.63333
TCGA-64-5775	71	110	T4	male	Dead	2.06667
TCGA-69-7765	56	NA	T4	male	Alive	5.5
TCGA-78-7145	52	25	T4	female	Dead	27.5333
TCGA-78-7149	71	115	T4	male	Alive	131.333
TCGA-78-7156	62	84	T4	male	Dead	32.5333
TCGA-78-7158	59	14	T4	female	Dead	5.96667
TCGA-78-7160	61	43.8	T4	male	Dead	23.2333
TCGA-86-8056	63	36	T4	female	Alive	4.63333
TCGA-99-7458	74	52	T4	female	Alive	24.9
TCGA-NJ-A7XG	49	NA	T4	male	Alive	20.5667
TCGA-55-7816	49	NA	NA	female	Dead	15.6
TCGA-93-A4JP	64	NA	NA	male	Alive	19.2667
TCGA-99-8033	74	NA	NA	female	Dead	21.8667
