# Supplementary material for: Identification of Key Genes With Differential Correlations in Lung Adenocarcinoma
Source: Front Cell Dev Biol. 2021 May 5;9:675438. doi: 10.3389/fcell.2021.675438 (PMC8131847; doi:10.3389/fcell.2021.675438)
Supplement: Supplementary Table 2 — Primer sequences of GAPDH, ATP13A4-AS1, HIGD1B, DAP3, and ISG20L2. [file Table_2.XLS]

## Sheet: primer
Gene	Primer direction	Sequence
GAPDH	Forward primer	5’-GCACCGTCAAGGCTGAGAAC-3’
	Reverse primer	5’-GCCTTCTCCATGGTGGTGAA-3’
ATP13A4-AS1	Forward primer	5’-TGCTATAGGAACAGACTCGGTG-3’
	Reverse primer	5’- GGAGAGAAGCACCATGCACT -3’
HIGD1B	Forward primer	5’- ACCTGACGACGAAGACTGTG -3’
	Reverse primer	5’- CGGTAAATCCTGTATGCTGCTAC -3’
DAP3	Forward primer	5’- CTTGCCTGATGGTAAGGAAACC -3’
	Reverse primer	5’- TGCAGAAGATCCCGACAATTTTT -3’
ISG20L2	Forward primer	5’- AGGAAATGCCAAGCACCGAAA -3’
	Reverse primer	5’- TGAAGGTTCAGAGTGCAACTTAG -3’
