# Supplementary material for: Identification of Key Genes With Differential Correlations in Lung Adenocarcinoma
Source: Front Cell Dev Biol. 2021 May 5;9:675438. doi: 10.3389/fcell.2021.675438 (PMC8131847; doi:10.3389/fcell.2021.675438)
Supplement: Supplementary Table 3 — The members of each module. [file Table_3.XLSX]

## Sheet: Supplementary Table 3
Symbol	moduleColor
ZZZ3	grey
ZZEF1	brown
ZYX	pink
ZYG11B	brown
ZYG11AP1	skyblue3
ZYG11A	black
ZXDC	turquoise
ZXDB	grey
ZXDA	brown
ZWINT	black
ZWILCH	black
ZW10	mediumpurple
ZUFSP	grey
ZSWIM8-AS1	turquoise
ZSWIM8	brown
ZSWIM7	black
ZSWIM6	brown
ZSWIM5P3	lightcyan
ZSWIM5P2	grey
ZSWIM5P1	paleturquoise
ZSWIM5	grey
ZSWIM4	greenyellow
ZSWIM3	antiquewhite2
ZSWIM2	grey
ZSWIM1	antiquewhite2
ZSCAN9	thistle4
ZSCAN5D	turquoise
ZSCAN5C	grey
ZSCAN5B	sienna2
ZSCAN5A	grey
ZSCAN4	grey
ZSCAN32	brown
ZSCAN31	grey
ZSCAN30	turquoise
ZSCAN29	brown
ZSCAN26	grey
ZSCAN25	plum2
ZSCAN23	brown
ZSCAN22	thistle2
ZSCAN21	plum2
ZSCAN20	purple
ZSCAN2	pink
ZSCAN18	thistle2
ZSCAN16-AS1	purple
ZSCAN16	lightskyblue4
ZSCAN12P1	brown
ZSCAN12	grey
ZSCAN10	saddlebrown
ZSCAN1	firebrick3
ZRSR2	turquoise
ZRSR1	turquoise
ZRANB3	black
ZRANB2-AS2	grey
ZRANB2-AS1	turquoise
ZRANB2	turquoise
ZRANB1	brown
ZPR1	mediumpurple
ZPLD1	grey
ZPBP2	honeydew1
ZPBP	red
ZP4	darkgrey
ZP3	black
ZP2	grey
ZP1	paleturquoise
ZNRF4	paleturquoise
ZNRF3-IT1	grey
ZNRF3-AS1	grey
ZNRF3	grey
ZNRF2P3	grey
ZNRF2P2	purple
ZNRF2P1	grey
ZNRF2	grey
ZNRF1	grey
ZNRD1-AS1_3	grey
ZNRD1-AS1_2	grey
ZNRD1-AS1_1	grey
ZNRD1-AS1	turquoise
ZNRD1	brown
ZNHIT6	grey
ZNHIT3	brown
ZNHIT2	brown
ZNHIT1P1	grey
ZNHIT1	brown
ZNFX1-AS1_3	grey
ZNFX1-AS1_2	grey
ZNFX1-AS1_1	grey
ZNFX1	brown
ZNF99	firebrick3
ZNF98	firebrick3
ZNF969P	royalblue
ZNF965P	navajowhite1
ZNF962P	grey
ZNF93	pink4
ZNF92P3	coral
ZNF92P2	skyblue1
ZNF92P1Y	navajowhite3
ZNF92	plum2
ZNF91	pink4
ZNF90P3	grey
ZNF90P2	chocolate3
ZNF90P1	blue
ZNF90	pink4
ZNF891	plum
ZNF890P	grey
ZNF888	thistle2
ZNF886P	palevioletred
ZNF885P	orangered4
ZNF883	grey
ZNF880	thistle2
ZNF879	pink4
ZNF878	grey
ZNF877P	brown2
ZNF876P	firebrick3
ZNF865	greenyellow
ZNF863P	grey
ZNF862	turquoise
ZNF861P	grey
ZNF860	grey
ZNF859P	darkred
ZNF853	grey60
ZNF852	brown
ZNF850	firebrick4
ZNF85	pink4
ZNF849P	firebrick3
ZNF847P	skyblue
ZNF846	moccasin
ZNF845	thistle2
ZNF844	moccasin
ZNF843	grey
ZNF841	thistle2
ZNF840P	grey
ZNF84	plum
ZNF839P1	darkred
ZNF839	turquoise
ZNF837	grey
ZNF836	thistle2
ZNF835	grey
ZNF833P	grey
ZNF831	magenta
ZNF830	grey
ZNF83	turquoise
ZNF829	firebrick4
ZNF827	brown
ZNF826P	pink4
ZNF823	moccasin
ZNF821	grey
ZNF818P	thistle2
ZNF816-ZNF321P	thistle2
ZNF816	thistle2
ZNF815P	greenyellow
ZNF814	thistle2
ZNF813	thistle2
ZNF812	grey
ZNF81	brown
ZNF808	thistle2
ZNF807	grey
ZNF806	grey
ZNF805	brown
ZNF804B	lightyellow
ZNF804A	lightcyan
ZNF800	plum2
ZNF80	magenta
ZNF8	thistle2
ZNF799	moccasin
ZNF793-AS1	firebrick4
ZNF793	firebrick4
ZNF792	firebrick4
ZNF791	moccasin
ZNF790-AS1	firebrick4
ZNF790	firebrick4
ZNF79	greenyellow
ZNF789	turquoise
ZNF788	moccasin
ZNF787	greenyellow
ZNF786	plum2
ZNF785	turquoise
ZNF784	greenyellow
ZNF783	turquoise
ZNF782	turquoise
ZNF781	yellow
ZNF780B	turquoise
ZNF780A	firebrick4
ZNF778	turquoise
ZNF777	plum2
ZNF776	thistle2
ZNF775	turquoise
ZNF774	grey
ZNF773	thistle2
ZNF772	thistle2
ZNF771	brown
ZNF770	brown
ZNF77	grey
ZNF768	greenyellow
ZNF767P	turquoise
ZNF766	thistle2
ZNF765	thistle2
ZNF764	greenyellow
ZNF763	moccasin
ZNF761	thistle2
ZNF76	turquoise
ZNF75D	grey
ZNF75A	thistle2
ZNF750	grey
ZNF749	thistle2
ZNF747	greenyellow
ZNF746	plum2
ZNF740	purple
ZNF74	thistle4
ZNF738	pink4
ZNF737	pink4
ZNF736P9Y	grey
ZNF736P8Y	grey
ZNF736P7Y	grey
ZNF736P6Y	mediumpurple4
ZNF736P5Y	grey
ZNF736P4Y	lightblue2
ZNF736P3Y	blue2
ZNF736P2Y	grey
ZNF736P1Y	grey
ZNF736P12Y	grey
ZNF736P11Y	grey
ZNF736P10Y	grey
ZNF736	grey
ZNF735	lightyellow
ZNF734P	grey
ZNF733P	paleturquoise4
ZNF732	grey
ZNF730	firebrick3
ZNF72P	maroon
ZNF729	firebrick3
ZNF728	firebrick3
ZNF727	firebrick3
ZNF726	pink4
ZNF725P	grey
ZNF724P	firebrick3
ZNF723P	firebrick3
ZNF721	brown
ZNF720P1	brown4
ZNF720	grey
ZNF718	grey
ZNF717	turquoise
ZNF716	mediumpurple2
ZNF714	pink4
ZNF713	grey
ZNF711	grey
ZNF710	grey
ZNF71	greenyellow
ZNF70P1	midnightblue
ZNF709	moccasin
ZNF708	pink4
ZNF707	greenyellow
ZNF706	darkviolet
ZNF705G	plum1
ZNF705E	turquoise
ZNF705D	floralwhite
ZNF705C	floralwhite
ZNF705B	skyblue4
ZNF705A	darkseagreen3
ZNF704	yellow
ZNF703	grey
ZNF702P	thistle2
ZNF701	thistle2
ZNF700	turquoise
ZNF70	purple
ZNF7	turquoise
ZNF699	brown
ZNF697	grey60
ZNF696	greenyellow
ZNF695	black
ZNF692	turquoise
ZNF691	grey
ZNF69	moccasin
ZNF689	grey
ZNF688	brown
ZNF687	palevioletred3
ZNF684	grey
ZNF683	magenta
ZNF682	pink4
ZNF681	pink4
ZNF680P1	grey
ZNF680	plum2
ZNF679	lightyellow
ZNF678	palevioletred3
ZNF677	grey
ZNF676	firebrick3
ZNF675	pink4
ZNF674-AS1	grey
ZNF674	lightpink
ZNF672	grey
ZNF671	moccasin
ZNF670	grey
ZNF669	palevioletred3
ZNF668	greenyellow
ZNF667-AS1	grey
ZNF667	firebrick3
ZNF665	thistle2
ZNF664	purple
ZNF663P	grey
ZNF662	turquoise
ZNF660	yellow
ZNF66	pink4
ZNF658	red
ZNF655	turquoise
ZNF654	brown
ZNF653	grey
ZNF652P1	darkseagreen4
ZNF652	purple
ZNF649-AS1	grey
ZNF649	pink4
ZNF648	firebrick2
ZNF646	greenyellow
ZNF645	maroon
ZNF644	grey
ZNF641	brown
ZNF639	black
ZNF638-IT1	blue
ZNF638	turquoise
ZNF630-AS1	grey
ZNF630	grey
ZNF629	greenyellow
ZNF628	greenyellow
ZNF627	grey
ZNF626	pink4
ZNF625-ZNF20	grey
ZNF625	moccasin
ZNF624	brown
ZNF623	lightpink3
ZNF622	darkseagreen2
ZNF621	brown
ZNF620	grey
ZNF619P1	orangered4
ZNF619	brown
ZNF618	grey
ZNF616	thistle2
ZNF615	thistle2
ZNF614	thistle2
ZNF613	thistle2
ZNF611	thistle2
ZNF610	thistle2
ZNF609	brown
ZNF608	red
ZNF607	firebrick4
ZNF606	thistle2
ZNF605	purple
ZNF600	thistle2
ZNF599	firebrick4
ZNF598	greenyellow
ZNF597	brown
ZNF596	red
ZNF595	grey
ZNF594	brown
ZNF593	brown
ZNF592	brown
ZNF589	turquoise
ZNF587P1	grey
ZNF587B	thistle2
ZNF587	thistle2
ZNF586	thistle2
ZNF585B	firebrick4
ZNF585A	firebrick4
ZNF584	thistle2
ZNF583	thistle2
ZNF582-AS1	thistle2
ZNF582	thistle2
ZNF581	brown
ZNF580	grey
ZNF579	greenyellow
ZNF578	firebrick3
ZNF577	thistle2
ZNF576	brown
ZNF575	grey
ZNF574	greenyellow
ZNF573	firebrick4
ZNF572	grey
ZNF571-AS1	firebrick3
ZNF571	firebrick4
ZNF570	firebrick4
ZNF57	grey
ZNF569	firebrick4
ZNF568	firebrick4
ZNF567	firebrick4
ZNF566	firebrick4
ZNF565	firebrick4
ZNF564	moccasin
ZNF563	moccasin
ZNF562	thistle2
ZNF561-AS1	brown
ZNF561	moccasin
ZNF560	firebrick3
ZNF559-ZNF177	moccasin
ZNF559	moccasin
ZNF558	turquoise
ZNF557	moccasin
ZNF556	lightyellow
ZNF555	moccasin
ZNF554	red
ZNF552	thistle2
ZNF551	thistle2
ZNF550	thistle2
ZNF549	thistle2
ZNF548	thistle2
ZNF547	thistle2
ZNF546	turquoise
ZNF544	thistle2
ZNF543	thistle2
ZNF542P	thistle2
ZNF541	honeydew1
ZNF540	red
ZNF536	coral
ZNF534	skyblue2
ZNF532	purple
ZNF530	thistle2
ZNF529-AS1	firebrick4
ZNF529	firebrick4
ZNF528-AS1	thistle2
ZNF528	thistle2
ZNF527	firebrick4
ZNF526	greenyellow
ZNF525	thistle2
ZNF524	brown
ZNF521	grey60
ZNF519P4	paleturquoise
ZNF519P3	grey
ZNF519P2	grey
ZNF519P1	red
ZNF519	firebrick4
ZNF518B	purple
ZNF518A	turquoise
ZNF517	grey
ZNF516	grey
ZNF514	turquoise
ZNF513	greenyellow
ZNF512B	antiquewhite2
ZNF512	turquoise
ZNF511	brown
ZNF510	moccasin
ZNF507	firebrick4
ZNF506	pink4
ZNF503-AS2	grey
ZNF503-AS1	grey
ZNF503	grey
ZNF502	pink4
ZNF501	firebrick4
ZNF500	grey
ZNF497	turquoise
ZNF496	purple
ZNF493	pink4
ZNF492	firebrick3
ZNF491	moccasin
ZNF490	brown
ZNF488	lightcyan
ZNF487	red
ZNF486	pink4
ZNF485	yellow
ZNF484	turquoise
ZNF483	grey
ZNF480	thistle2
ZNF48	greenyellow
ZNF479	grey
ZNF474	red
ZNF473	thistle2
ZNF471	moccasin
ZNF470	thistle2
ZNF469	salmon
ZNF468	thistle2
ZNF467	grey
ZNF462	brown
ZNF461	firebrick4
ZNF460	blue
ZNF454	grey
ZNF451	grey
ZNF45	firebrick4
ZNF449	turquoise
ZNF446	greenyellow
ZNF445	brown
ZNF444P1	grey
ZNF444	turquoise
ZNF443	moccasin
ZNF442	moccasin
ZNF441	moccasin
ZNF440	red
ZNF44	moccasin
ZNF439	moccasin
ZNF438	pink
ZNF436-AS1	turquoise
ZNF436	brown
ZNF433	moccasin
ZNF432	thistle2
ZNF431	pink4
ZNF430	pink4
ZNF43	pink4
ZNF429	pink4
ZNF428	greenyellow
ZNF426	moccasin
ZNF425	grey
ZNF423	yellow
ZNF420	firebrick4
ZNF419	thistle2
ZNF418	thistle2
ZNF417	thistle2
ZNF416	thistle2
ZNF415P1	blue
ZNF415	thistle2
ZNF414	brown
ZNF410	grey
ZNF41	brown
ZNF408	greenyellow
ZNF407	brown
ZNF404	firebrick4
ZNF402P	grey
ZNF398	plum2
ZNF397	turquoise
ZNF396	red
ZNF395	brown
ZNF394	plum2
ZNF391	grey
ZNF385D-AS2	palevioletred2
ZNF385D-AS1	grey
ZNF385D	yellow
ZNF385C	grey
ZNF385B	black
ZNF385A	pink
ZNF384	purple
ZNF383	firebrick4
ZNF382	firebrick4
ZNF37BP	turquoise
ZNF37A	brown
ZNF367	black
ZNF366	yellow
ZNF365	yellow
ZNF362	grey
ZNF358	brown
ZNF355P	royalblue
ZNF354C	pink4
ZNF354B	turquoise
ZNF354A	turquoise
ZNF350-AS1	grey
ZNF350	thistle2
ZNF35	grey
ZNF347	thistle2
ZNF346-IT1	turquoise
ZNF346	turquoise
ZNF345	firebrick4
ZNF343	chocolate4
ZNF341-AS1	grey
ZNF341	greenyellow
ZNF34	turquoise
ZNF33BP1	blue
ZNF33B	grey
ZNF33AP1	grey
ZNF33A	turquoise
ZNF337-AS1	turquoise
ZNF337	turquoise
ZNF335	turquoise
ZNF334	grey
ZNF333	turquoise
ZNF331	yellow
ZNF330	grey
ZNF329	thistle2
ZNF326	brown
ZNF324B	thistle2
ZNF324	thistle2
ZNF322P1	grey
ZNF322	grey
ZNF321P	lightcyan
ZNF320	thistle2
ZNF32-AS3	grey
ZNF32-AS2	turquoise
ZNF32-AS1	turquoise
ZNF32	brown
ZNF319	grey
ZNF318	brown
ZNF317P1	pink3
ZNF317	brown
ZNF316	greenyellow
ZNF311	grey
ZNF304	thistle2
ZNF302	firebrick4
ZNF300P1	grey
ZNF300	grey
ZNF30-AS1	firebrick4
ZNF30	firebrick4
ZNF3	plum2
ZNF29P	turquoise
ZNF299P	grey
ZNF296	greenyellow
ZNF295-AS1	red
ZNF292	brown
ZNF287	grey
ZNF286B	purple
ZNF286A	purple
ZNF285B	brown
ZNF285	firebrick4
ZNF284	firebrick4
ZNF283	firebrick4
ZNF282	plum2
ZNF281	palevioletred3
ZNF280D	grey
ZNF280C	purple
ZNF280B	purple
ZNF280A	grey
ZNF28	thistle2
ZNF277	grey
ZNF276	turquoise
ZNF275	purple
ZNF274	thistle2
ZNF273	plum2
ZNF271P	grey
ZNF268	grey
ZNF267	magenta
ZNF266	moccasin
ZNF264	thistle2
ZNF263	grey
ZNF260	firebrick4
ZNF26	plum
ZNF259P1	grey
ZNF257	firebrick3
ZNF256	thistle2
ZNF254	pink4
ZNF253	pink4
ZNF252P-AS1	turquoise
ZNF252P	lightpink3
ZNF251	turquoise
ZNF250	turquoise
ZNF25	brown
ZNF248	turquoise
ZNF24	brown
ZNF239	yellow
ZNF236	purple
ZNF235	firebrick4
ZNF234	firebrick4
ZNF233	firebrick4
ZNF232	grey
ZNF230	firebrick4
ZNF23	turquoise
ZNF229	firebrick4
ZNF227	firebrick4
ZNF226	firebrick4
ZNF225	firebrick4
ZNF224	firebrick4
ZNF223	firebrick4
ZNF222	firebrick4
ZNF221	brown
ZNF22	grey
ZNF219	salmon
ZNF217	purple
ZNF215	tan
ZNF214	red
ZNF213-AS1	turquoise
ZNF213	grey
ZNF212	plum2
ZNF211	thistle2
ZNF209P	firebrick3
ZNF208	firebrick3
ZNF207	purple
ZNF205-AS1	turquoise
ZNF205	brown
ZNF204P	black
ZNF202	mediumpurple
ZNF200	grey
ZNF20	moccasin
ZNF2	grey
ZNF197-AS1	grey
ZNF197	brown
ZNF195	plum
ZNF192P2	darkturquoise
ZNF192P1	grey
ZNF19	grey
ZNF189	brown
ZNF185	grey
ZNF184	thistle4
ZNF182	purple
ZNF181	firebrick4
ZNF180	firebrick4
ZNF18	turquoise
ZNF177	turquoise
ZNF175	thistle2
ZNF174	yellow
ZNF17	thistle2
ZNF169	turquoise
ZNF165	grey
ZNF160	thistle2
ZNF16	lightpink3
ZNF157	red
ZNF155	firebrick4
ZNF154	moccasin
ZNF148	coral1
ZNF146	firebrick4
ZNF143	black
ZNF142	greenyellow
ZNF141	brown
ZNF140	grey
ZNF14	pink4
ZNF138	plum2
ZNF137P	thistle2
ZNF136	moccasin
ZNF135	thistle2
ZNF134	thistle2
ZNF133	chocolate4
ZNF132	thistle2
ZNF131	darkseagreen2
ZNF124	blue
ZNF123P	thistle3
ZNF121	thistle2
ZNF12	grey
ZNF117	turquoise
ZNF114P1	darkolivegreen1
ZNF114	grey
ZNF112	firebrick4
ZNF107	plum2
ZNF106	brown
ZNF101P2	blue
ZNF101P1	sienna2
ZNF101	magenta
ZNF100	pink4
ZNF10	turquoise
ZMYND8	turquoise
ZMYND19P1	blue
ZMYND19	greenyellow
ZMYND15	pink
ZMYND12	red
ZMYND11	brown
ZMYND10-AS1	grey
ZMYND10	red
ZMYM6NB	purple
ZMYM6	turquoise
ZMYM5	turquoise
ZMYM4-AS1	blue
ZMYM4	brown
ZMYM3	turquoise
ZMYM2	turquoise
ZMYM1	black
ZMPSTE24	grey
ZMIZ2	greenyellow
ZMIZ1-AS1	turquoise
ZMIZ1	brown
ZMAT5	brown
ZMAT4	lightgreen
ZMAT3	brown
ZMAT2	grey
ZMAT1	red
ZKSCAN8	brown
ZKSCAN7P1	blue
ZKSCAN7	moccasin
ZKSCAN5	plum2
ZKSCAN4	thistle4
ZKSCAN3	thistle4
ZKSCAN2	brown
ZKSCAN1	plum2
ZIM3	grey
ZIM2-AS1	darkgrey
ZIM2	paleturquoise4
ZIK1P1	grey
ZIK1	thistle2
ZIC5	black
ZIC4-AS1	grey
ZIC4	grey
ZIC3	skyblue2
ZIC2	black
ZIC1	grey
ZHX3	brown
ZHX2	brown
ZHX1-C8orf76	greenyellow
ZHX1	lightpink3
ZGRF1	plum
ZGPAT	turquoise
ZGLP1	turquoise
ZG16B	grey
ZG16	lightslateblue
ZFYVE9P2	saddlebrown
ZFYVE9P1	grey
ZFYVE9	brown
ZFYVE28	turquoise
ZFYVE27	turquoise
ZFYVE26	brown
ZFYVE21	grey
ZFYVE19	turquoise
ZFYVE16	brown
ZFYVE1	brown
ZFY-AS1	sienna1
ZFY	sienna1
ZFX-AS1	grey
ZFX	brown
ZFRP1	blue2
ZFR2	grey
ZFR	darkseagreen2
ZFPM2-AS1	grey
ZFPM2	grey60
ZFPM1	darkolivegreen
ZFPL1	black
ZFP92	yellow
ZFP91-CNTF	grey
ZFP91	brown
ZFP90	moccasin
ZFP82	firebrick4
ZFP69B	purple
ZFP69	grey
ZFP64P1	grey
ZFP64	antiquewhite2
ZFP62	turquoise
ZFP57	grey
ZFP42	grey
ZFP41	greenyellow
ZFP37	grey
ZFP36L2	pink
ZFP36L1	grey
ZFP36	indianred1
ZFP30	firebrick4
ZFP3	yellow
ZFP28	thistle2
ZFP2	red
ZFP14	firebrick4
ZFP1	grey
ZFHX4-AS1	cyan
ZFHX4	grey
ZFHX3	grey
ZFHX2	red
ZFC3H1	turquoise
ZFAT-AS1_3	grey
ZFAT-AS1_2	grey
ZFAT-AS1_1	grey
ZFAT-AS1	blue
ZFAT	grey
ZFAS1	brown
ZFAND6P1	grey
ZFAND6	grey
ZFAND5	grey
ZFAND4	brown
ZFAND3	thistle4
ZFAND2B	brown
ZFAND2A	lightblue3
ZFAND1	darkviolet
ZER1	greenyellow
ZEB2P1	cyan
ZEB2_AS1_4	grey
ZEB2_AS1_3	grey
ZEB2_AS1_1	grey
ZEB2-AS1	pink
ZEB2	pink
ZEB1-AS1	grey
ZEB1	grey60
ZDHHC9	pink
ZDHHC8P1	grey
ZDHHC8	greenyellow
ZDHHC7	grey
ZDHHC6	grey
ZDHHC5	purple
ZDHHC4P1	blue
ZDHHC4	lightblue3
ZDHHC3	yellow
ZDHHC24	grey
ZDHHC23	purple
ZDHHC22	mediumpurple2
ZDHHC21	grey
ZDHHC20P4	brown
ZDHHC20P3	grey
ZDHHC20P2	orange
ZDHHC20P1	magenta
ZDHHC20-IT1	turquoise
ZDHHC20	grey
ZDHHC2	grey
ZDHHC19	yellow
ZDHHC18	greenyellow
ZDHHC17	turquoise
ZDHHC16	grey
ZDHHC15	yellow
ZDHHC14	pink
ZDHHC13	grey
ZDHHC12	brown
ZDHHC11B	red
ZDHHC11	red
ZDHHC1	black
ZDBF2	grey
ZCWPW2	black
ZCWPW1	red
ZCRB1	yellow
ZCCHC9	darkviolet
ZCCHC8	purple
ZCCHC7	grey
ZCCHC6	purple
ZCCHC5	grey60
ZCCHC4	grey
ZCCHC3	chocolate4
ZCCHC24	yellow
ZCCHC2	brown
ZCCHC18	magenta
ZCCHC17	brown
ZCCHC16	indianred4
ZCCHC14	brown
ZCCHC13	steelblue
ZCCHC12	grey
ZCCHC11	brown
ZCCHC10	grey
ZC4H2	yellow
ZC3HC1	plum2
ZC3HAV1L	purple
ZC3HAV1	brown
ZC3H8	plum
ZC3H7B	brown
ZC3H7A	grey
ZC3H6	red
ZC3H4	greenyellow
ZC3H3	greenyellow
ZC3H18	greenyellow
ZC3H15	black
ZC3H14	brown
ZC3H13	brown
ZC3H12D	magenta
ZC3H12C	yellow
ZC3H12B	turquoise
ZC3H12A	grey
ZC3H11B	green
ZC3H11A	palevioletred3
ZC3H10	grey
ZC2HC1C	red
ZC2HC1B	grey
ZC2HC1A	grey
ZBTB9	grey
ZBTB8OSP2	grey
ZBTB8OSP1	blue
ZBTB8OS	brown
ZBTB8B	lightgreen
ZBTB8A	yellow
ZBTB7C	black
ZBTB7B	mediumorchid
ZBTB7A	darkviolet
ZBTB6	grey
ZBTB5	brown
ZBTB49	turquoise
ZBTB48	turquoise
ZBTB47	yellow
ZBTB46-AS1	cyan
ZBTB46	yellow
ZBTB45P2	grey
ZBTB45P1	grey
ZBTB45	greenyellow
ZBTB44	brown
ZBTB43	brown
ZBTB42	grey
ZBTB41	palevioletred3
ZBTB40-IT1	turquoise
ZBTB40	turquoise
ZBTB4	brown
ZBTB39	purple
ZBTB38	brown
ZBTB37	turquoise
ZBTB34	brown
ZBTB33	purple
ZBTB32	magenta
ZBTB3	turquoise
ZBTB26	turquoise
ZBTB25	turquoise
ZBTB24	brown
ZBTB22	yellow
ZBTB21	brown
ZBTB20-AS4	blue
ZBTB20-AS3	blue
ZBTB20-AS2	blue
ZBTB20-AS1	blue
ZBTB20	blue
ZBTB2	purple
ZBTB18	grey
ZBTB17	turquoise
ZBTB16	black
ZBTB14	grey
ZBTB12P1	turquoise
ZBTB12	thistle4
ZBTB11-AS1	grey
ZBTB11	coral1
ZBTB10	lightpink3
ZBTB1	grey
ZBP1	tan
ZBED9	grey
ZBED8	grey
ZBED6CL	grey
ZBED6	brown
ZBED5-AS1	red
ZBED5	turquoise
ZBED4	purple
ZBED3-AS1	grey
ZBED3	grey
ZBED2	yellow
ZBED1P1	grey
ZBED1	grey
ZBBX	red
ZAR1L	grey
ZAR1	grey
ZAP70	magenta
ZAN	slateblue1
ZADH2	grey
ZACN	floralwhite
Z99916.1	grey
Z99756.1	grey
Z98949.1	mistyrose4
Z98941.1	midnightblue
Z98750.1	turquoise
Z98744.3	grey
Z98744.2	grey
Z98744.1	grey
Z98052.1	grey
Z97634.3	grey
Z97632.1	skyblue4
Z97356.1	deeppink2
Z97352.1	lightpink2
Z97055.1	grey
Z95704.3	grey
Z95116.1	grey
Z95114.7	grey
Z95114.6	chocolate3
Z95114.5	chocolate3
Z95114.4	grey
Z95114.3	sienna3
Z93930.1	grey
Z93241.1	turquoise
Z85986.1	blue
Z84812.4	magenta
Z84721.4	honeydew1
Z84488.1	grey
Z84466.1	blue1
Z83851.4	yellow
Z83844.1	turquoise
Z83826.1	grey
Z83819.1	grey
Z83001.1	blue
Z82214.3	red
Z82214.2	coral4
Z82205.1	orangered3
Z77249.1	grey
Z73964.1	lightcyan
Z70272.1	darkgreen
Z69890.1	grey
Z69720.3	grey
Z69720.2	turquoise
Z69666.2	turquoise
YY2	grey
YY1P2	darkslateblue
YY1P1	blue
YY1AP1	palevioletred3
YY1	grey
YWHAZP8	grey
YWHAZP7	green
YWHAZP6	green
YWHAZP5	green
YWHAZP4	purple
YWHAZP3	green
YWHAZP2	green
YWHAZ	darkviolet
YWHAQP9	grey
YWHAQP7	grey
YWHAQP6	blue
YWHAQP5	blue
YWHAQ	black
YWHAH	pink
YWHAG	plum2
YWHAEP7	grey
YWHAEP5	green
YWHAEP4	darkolivegreen2
YWHAEP3	lightpink2
YWHAEP2	grey
YWHAEP1	lightcyan1
YWHAE	grey
YWHABP2	grey
YWHABP1	lightyellow
YWHAB	grey
YTHDF3-AS1	grey
YTHDF3	lightpink3
YTHDF2	grey
YTHDF1P1	grey
YTHDF1	antiquewhite2
YTHDC2	brown
YTHDC1	brown
YRDCP3	grey
YRDCP2	blue
YRDC	brown
yR211F11.2	grey
YPEL5P3	orangered3
YPEL5P2	blue
YPEL5P1	grey
YPEL5	black
YPEL4	pink
YPEL3	grey
YPEL2	brown
YPEL1	grey
YOD1	palevioletred3
YME1L1P1	firebrick2
YME1L1	purple
YLPM1	brown
YKT6	black
YJEFN3	turquoise
YIPF7	grey
YIPF6	grey
YIPF5	grey
YIPF4	grey
YIPF3	lightskyblue4
YIPF2	brown
YIPF1	brown
YIF1B	brown
YIF1A	brown
YES1P1	grey
YES1	purple
YEATS4	lightpink4
YEATS2-AS1	turquoise
YEATS2	coral1
YDJC	brown
YBX3	grey
YBX2P1	grey
YBX2	black
YBX1P9	grey
YBX1P8	blue
YBX1P7	blue
YBX1P6	green
YBX1P5	grey
YBX1P4	turquoise
YBX1P3	blue
YBX1P2	green
YBX1P10	black
YBX1P1	green
YBX1	black
YBEY	grey
YARS2	black
YARS	yellow
YAP1P2	bisque4
YAP1P1	grey
YAP1	brown
YAF2	grey
YAE1D1	lightblue3
Y10196.1	royalblue2
Y_RNA	turquoise
XYLT2	greenyellow
XYLT1	grey60
XYLB	purple
XXYLT1-AS2	grey
XXYLT1-AS1	grey
XXYLT1	grey
XXyac-YX65C7_A.3	darkgrey
XXyac-YX65C7_A.2	salmon
XXyac-YX60D10.2	salmon
XXyac-YX60D10.1	grey
XXyac-YX155B6.7	turquoise
XXyac-YX155B6.5	orange
XXyac-YRM2039.3	turquoise
XXyac-YR29IB3.1	grey
XXyac-YR21CG7.1	grey
XXyac-YR12DB5.1	purple2
XXyac-YM21GA2.7	blue2
XXyac-YM21GA2.4	grey
XXyac-YM21GA2.3	blue2
XXyac-YM21GA2.1	blue2
XXcos-LUCA16.1	red
XXcos-LUCA11.5	grey
XXbac-BPGBPG55C20.3	turquoise
XXbac-BPGBPG55C20.2	turquoise
XXbac-BPGBPG55C20.1	red
XXbac-BPGBPG34I8.2	grey
XXbac-BPGBPG34I8.1	grey
XXbac-BPGBPG24O18.1	lightcyan
XXbac-BPG55C20.7	grey
XXbac-BPG34I8.3	orange
XXbac-BPG32J3.20	yellow
XXbac-BPG32J3.19	navajowhite2
XXbac-BPG308K3.6	lightcyan
XXbac-BPG308K3.5	grey
XXbac-BPG308J9.3	lightblue4
XXbac-BPG300A18.13	turquoise
XXbac-BPG299F13.17	red
XXbac-BPG299F13.16	grey
XXbac-BPG299F13.15	grey
XXbac-BPG299F13.14	turquoise
XXbac-BPG294E21.9	turquoise
XXbac-BPG283O16.9	turquoise
XXbac-BPG27H4.8	yellow
XXbac-BPG258E24.10	grey
XXbac-BPG254F23.7	magenta
XXbac-BPG252P9.9	turquoise
XXbac-BPG252P9.10	grey
XXbac-BPG249D20.9	grey
XXbac-BPG248L24.13	grey
XXbac-BPG248L24.12	antiquewhite4
XXbac-BPG248L24.10	grey
XXbac-BPG246D15.9	thistle
XXbac-BPG181M17.6	grey
XXbac-BPG181M17.5	pink
XXbac-BPG181B23.7	red
XXbac-BPG181B23.6	magenta
XXbac-BPG170G13.32	grey
XXbac-BPG170G13.31	pink
XXbac-BPG16N22.5	darkorange
XXbac-BPG157A10.21	turquoise
XXbac-BPG154L12.5	grey
XXbac-BPG154L12.4	violet
XXbac-BPG13B8.11	thistle1
XXbac-BPG13B8.10	yellow
XXbac-BPG118E17.10	grey
XXbac-BPG116M5.17	yellow
XXbac-BCX196D17.5	lightblue4
XXbac-B562F10.12	grey
XXbac-B562F10.11	turquoise
XXbac-B476C20.9	grey
XXbac-B476C20.14	blue
XXbac-B476C20.13	indianred2
XXbac-B476C20.11	turquoise
XXbac-B476C20.10	grey
XXbac-B461K10.4	indianred2
XXbac-B444P24.8	grey
XXbac-B444P24.14	grey
XXbac-B444P24.13	turquoise
XXbac-B444P24.10	grey
XXbac-B33L19.6	white
XXbac-B33L19.4	lightcyan
XXbac-B33L19.15	grey
XXbac-B33L19.12	skyblue2
XXbac-B33L19.11	grey
XXbac-B33L19.10	grey
XXbac-B135H6.18	grey
XXbac-B135H6.15	grey
XX-FYM637E10_5.1	grey
XX-FW83563B9.5	turquoise
XX-FW83128A1.2	turquoise
XX-FW81066F1.2	grey
XX-FW80269A6.1	grey
XX-DJ76P10__A.2	lightcyan
XX-CR54.1	cyan
XX-C283C717.1	turquoise
XX-C2158C6.3	grey
XX-C2158C6.2	grey
XX-C2158C6.1	grey
XX-C2158C12.2	mediumpurple3
XX-C2158C12.1	grey
XX-C00717C00720L.1	turquoise
XX-2136C77.4	grey
XX-2136C77.3	grey
XX-2136C77.2	grey
XX-2136C48.8	grey
XX-2136C48.7	grey
XRRA1	grey
XRN2	chocolate4
XRN1	coral1
XRCC6P5	green
XRCC6P4	green
XRCC6P3	green
XRCC6P2	green
XRCC6P1	green
XRCC6BP1	brown
XRCC6	yellow
XRCC5	black
XRCC4	yellow
XRCC3	turquoise
XRCC2	black
XRCC1	greenyellow
XPR1	salmon
XPOTP1	green
XPOT	purple
XPO7	brown
XPO6	greenyellow
XPO5	purple
XPO4	brown
XPO1	black
XPNPEP3	grey
XPNPEP2	pink
XPNPEP1	purple
XPC	brown
XPA	red
XKRYP6	grey
XKRYP5	grey
XKRYP4	grey
XKRYP3	lavenderblush2
XKRYP2	darkolivegreen2
XKRYP1	blue3
XKRY2	grey
XKRY	grey
XKRX	grey
XKR9	grey
XKR8	grey
XKR7	lightgreen
XKR6	yellow
XKR5	darkslateblue
XKR4	tan2
XKR3	grey
XK	grey
XIST_intron	grey
Xist_exon4	grey
Xist_exon1	grey
XIST	sienna1
XIRP2-AS1	grey
XIRP2	blue1
XIRP1	salmon
XIAP-AS1	blue
XIAP	palevioletred3
XGY1	darkorange
XG	lightgreen
XDH	grey
XCR1	magenta
XCL2	magenta
XCL1	grey
XBP1P1	turquoise
XBP1	grey
XAGE5	saddlebrown
XAGE3	orange
XAGE2B	yellow
XAGE1B	grey
XAGE1A	grey
XAF1	plum4
XAB2	grey
WWTR1-IT1	blue
WWTR1-AS1	grey
WWTR1	yellow
WWP2	brown
WWP1P1	green
WWP1	lightpink3
WWOX	mediumpurple3
WWC3-AS1	blue
WWC3	brown
WWC2-AS2	yellow
WWC2-AS1	grey
WWC2	yellow
WWC1	brown
WTIP	yellow
WTAPP1	grey
WTAP	grey
WT1-AS_8	grey
WT1-AS_7	grey
WT1-AS_6	grey
WT1-AS_3	grey
WT1-AS_2	lightyellow
WT1-AS_1	grey
WT1-AS	lightyellow
WT1	lightsteelblue1
WSCD2	grey60
WSCD1	yellow
WSB2	purple
WSB1	turquoise
WRNIP1	purple
WRN	brown
WRBP1	grey
WRB	red
WRAP73	brown
WRAP53	grey
WNT9B	yellow
WNT9A	yellow
WNT8B	grey
WNT8A	green3
WNT7B	grey
WNT7A	yellow
WNT6	palevioletred
WNT5B	salmon
WNT5A-AS1	grey
WNT5A	grey60
WNT4	grey
WNT3A	yellow
WNT3	pink
WNT2B	red
WNT2	grey60
WNT16	brown4
WNT11	yellow
WNT10B	tan
WNT10A	magenta
WNT1	grey
WNK4	grey
WNK3	lightgreen
WNK2	antiquewhite2
WNK1	brown
WLS	grey
WIZ	greenyellow
WISP3	grey
WISP2	yellow
WISP1-OT1	grey
WISP1	salmon
WIPI2	greenyellow
WIPI1	salmon
WIPF3	yellowgreen
WIPF2	purple
WIPF1	pink
WIF1	yellow
WIBG	brown
WI2-89927D4.1	blue
WI2-89031B12.1	yellowgreen
WI2-88277B6.1	skyblue4
WI2-87327B8.2	grey
WI2-87327B8.1	grey
WI2-85898F10.2	green2
WI2-85898F10.1	darkgoldenrod4
WI2-8325B5.1	darkred
WI2-80269A6.1	grey
WI2-3308P17.2	darkseagreen3
WI2-2994D6.1	grey
WI2-2373I1.2	grey
WI2-2373I1.1	grey
WI2-2334D6.1	grey
WI2-2221J1.1	lightpink2
WI2-2118C23.2	cyan
WI2-1959D15.1	red
WI2-1896O14.1	yellow
WI2-1528O10.1	grey
WHSC1L1	grey
WHSC1	plum
WHAMMP2	antiquewhite1
WHAMML1	red
WHAMM	brown
WFS1	yellow
WFIKKN2	yellow
WFIKKN1	turquoise
WFDC9	grey
WFDC8	lightsteelblue1
WFDC6	red
WFDC5	grey
WFDC3	grey
WFDC21P	grey
WFDC2	grey
WFDC13	grey
WFDC12	yellow
WFDC11	orange4
WFDC10B	grey
WFDC10A	grey
WFDC1	yellow
WEE2-AS1	red
WEE2	blueviolet
WEE1	grey
WDYHV1	darkviolet
WDTC1	red
WDSUB1	grey
WDR95P	grey
WDR93	red
WDR92	turquoise
WDR91	turquoise
WDR90	turquoise
WDR89	grey
WDR88	firebrick4
WDR87	grey
WDR86-AS1	red
WDR86	grey
WDR83OS	brown
WDR83	brown
WDR82P2	grey
WDR82P1	skyblue3
WDR82	brown
WDR81	brown
WDR78	red
WDR77	black
WDR76	black
WDR75	black
WDR74	black
WDR73	turquoise
WDR72	grey
WDR70	darkseagreen2
WDR7-OT1	salmon2
WDR7	brown
WDR66	grey
WDR64	mediumorchid4
WDR63	red
WDR62	black
WDR61	brown
WDR60	turquoise
WDR6	turquoise
WDR5B	turquoise
WDR59	grey
WDR55	grey
WDR54	red
WDR53	grey
WDR5	greenyellow
WDR49	red
WDR48	brown
WDR47	brown
WDR46	lightskyblue4
WDR45BP1	grey
WDR45B	greenyellow
WDR45	brown
WDR44	grey
WDR43	black
WDR41	grey
WDR4	greenyellow
WDR38	red
WDR37	turquoise
WDR36	brown
WDR35	brown
WDR34	brown
WDR33	purple
WDR31	grey
WDR3	purple
WDR27	turquoise
WDR26	palevioletred3
WDR25	grey
WDR24	grey
WDR20	grey
WDR19	red
WDR18	brown
WDR17	yellow
WDR13	brown
WDR12	black
WDR11-AS1	yellow
WDR11	brown
WDR1	grey
WDPCP	red
WDHD1	black
WDFY4	brown
WDFY3-AS2	black
WDFY3-AS1	blue
WDFY3	brown
WDFY2	brown
WDFY1	brown
WBSCR28	grey
WBSCR27	grey
WBSCR22	plum2
WBSCR17	yellow
WBSCR16	yellow
WBP5	grey
WBP4	grey
WBP2P1	grey
WBP2NL	turquoise
WBP2	black
WBP1LP8	grey
WBP1LP7	grey
WBP1LP6	darkgrey
WBP1LP5	darkgrey
WBP1LP4	grey
WBP1LP3	mediumpurple2
WBP1LP2	grey
WBP1LP12	darkgrey
WBP1LP11	grey
WBP1LP10	grey
WBP1LP1	grey
WBP1L	yellow
WBP11P1	green
WBP11	purple
WBP1	turquoise
WASL	plum2
WASIR2	grey
WASIR1	grey
WASH7P	turquoise
WASH6P	turquoise
WASH4P	turquoise
WASH3P	turquoise
WASH2P	turquoise
WASH1	greenyellow
WASF5P	grey
WASF4P	skyblue2
WASF3-AS1	darkred
WASF3	yellow
WASF2	brown
WASF1	black
WAS	pink
WARSP1	red
WARS2P1	grey
WARS2-IT1	grey
WARS2	grey
WARS	antiquewhite4
WAPAL	brown
WAC-AS1	turquoise
WAC	purple
VWFP1	yellow
VWF	yellow
VWDE	black
VWCE	grey
VWC2L-IT1	blue
VWC2L	honeydew1
VWC2	yellow
VWA9	yellow
VWA8P1	darkseagreen
VWA8-AS1	red
VWA8	brown
VWA7	red
VWA5B2	lightgreen
VWA5B1	navajowhite
VWA5A	black
VWA3B	red
VWA3A	red
VWA2	black
VWA1	brown
VTRNA3-1P	grey
VTRNA2-2P	darkseagreen4
VTRNA2-1	blue
VTRNA1-3	blue
VTRNA1-2	grey
VTRNA1-1	blue
VTN	lightcyan1
VTI1BP4	grey
VTI1BP3	grey
VTI1BP2	grey
VTI1BP1	green
VTI1B	grey
VTI1A	grey
VTCN1	grey
VTA1P2	honeydew
VTA1P1	grey
VTA1	grey
VSX2	deeppink
VSX1	paleturquoise
VSTM5	darkolivegreen
VSTM4	yellow
VSTM2L	grey
VSTM2B	coral
VSTM2A-OT1	slateblue1
VSTM2A	slateblue1
VSTM1	pink
VSNL1	violet
VSIG8	red
VSIG4	pink
VSIG2	black
VSIG10L	grey
VSIG10	grey
VSIG1	grey
VRTN	darkmagenta
VRK3	greenyellow
VRK2	grey
VRK1	black
VPS9D1-AS1	greenyellow
VPS9D1	turquoise
VPS8	coral1
VPS72	mediumorchid
VPS54	purple
VPS53	brown
VPS52	thistle4
VPS51	grey
VPS4B	brown
VPS4A	grey
VPS45	mediumorchid
VPS41	grey
VPS39	brown
VPS37D	yellow
VPS37C	greenyellow
VPS37B	grey
VPS37A	grey
VPS36	brown
VPS35	grey
VPS33B	turquoise
VPS33A	black
VPS29	black
VPS28	brown
VPS26BP1	blue
VPS26B	mediumpurple
VPS26AP1	grey
VPS26A	grey
VPS25P1	grey
VPS25	brown
VPS18	grey
VPS16	turquoise
VPS13D	brown
VPS13C	brown
VPS13B	brown
VPS13A-AS1	blue
VPS13A	red
VPS11	mediumpurple
VPREB3	magenta
VPREB1	tan
VPRBP	brown
VOPP1	salmon
VNN3	red
VNN2	pink
VNN1	grey
VN2R9P	grey
VN2R3P	grey
VN2R1P	violet
VN2R19P	firebrick3
VN2R17P	grey
VN2R11P	green2
VN2R10P	grey
VN1R9P	grey
VN1R96P	blue2
VN1R93P	honeydew1
VN1R92P	skyblue1
VN1R91P	darkturquoise
VN1R90P	magenta3
VN1R8P	blue2
VN1R88P	lightpink2
VN1R87P	firebrick3
VN1R85P	firebrick3
VN1R84P	pink4
VN1R83P	turquoise
VN1R82P	grey
VN1R81P	pink4
VN1R80P	blue
VN1R7P	grey
VN1R79P	grey
VN1R78P	orangered4
VN1R76P	midnightblue
VN1R71P	darkorange2
VN1R70P	grey
VN1R6P	lightpink1
VN1R69P	sienna4
VN1R68P	darkgrey
VN1R67P	grey
VN1R66P	navajowhite1
VN1R65P	grey
VN1R64P	sienna4
VN1R53P	grey
VN1R51P	red
VN1R5	grey
VN1R48P	grey
VN1R46P	green3
VN1R42P	plum2
VN1R40P	grey
VN1R4	mediumorchid4
VN1R38P	deeppink
VN1R37P	skyblue3
VN1R36P	grey
VN1R35P	grey
VN1R34P	grey
VN1R33P	grey
VN1R32P	whitesmoke
VN1R31P	grey
VN1R3	lavenderblush3
VN1R28P	darkseagreen3
VN1R25P	skyblue3
VN1R21P	grey
VN1R20P	steelblue
VN1R2	darkmagenta
VN1R17P	cornflowerblue
VN1R13P	lavenderblush3
VN1R12P	lavenderblush3
VN1R11P	red
VN1R110P	lightslateblue
VN1R10P	grey
VN1R108P	grey
VN1R107P	thistle2
VN1R105P	grey
VN1R104P	grey
VN1R1	thistle2
VMP1	turquoise
VMO1	pink
VMAC	turquoise
VMA21	black
VLDLR-AS1	lightgreen
VLDLR	yellow
VKORC1L1	grey
VKORC1	brown
VIT	orange
VIS1	darkseagreen4
VIPR2	grey
VIPR1-AS1	turquoise
VIPR1	yellow
VIPAS39	grey
VIP	yellow
VIMP	grey
VIM2P	grey
VIM-AS1	red
VIM	pink
VILL	red
VIL1	grey
VHLL	grey
VHL	brown
VGLL4	brown
VGLL3	yellow
VGLL2	blue3
VGLL1	grey
VGF	lightgreen
VEZT	grey
VEZF1P1	green
VEZF1	brown
VEPH1	black
VENTXP7	lightyellow
VENTXP6	grey
VENTXP5	cyan
VENTXP4	grey
VENTXP3	lightpink4
VENTXP2	darkorange
VENTXP1	skyblue2
VENTX	turquoise
VEGFC	grey60
VEGFB	grey
VEGFA	turquoise
VDR	salmon
VDAC3P1	green
VDAC3	darkviolet
VDAC2P1	lightblue2
VDAC2	darkviolet
VDAC1P9	grey
VDAC1P8	turquoise
VDAC1P7	green
VDAC1P6	green
VDAC1P5	indianred4
VDAC1P4	blue
VDAC1P3	green
VDAC1P2	green
VDAC1P13	turquoise
VDAC1P12	brown4
VDAC1P11	grey
VDAC1P10	darkorange2
VDAC1P1	green
VDAC1	black
VCY1B	lightslateblue
VCY	lightslateblue
VCX3B	cyan
VCX3A	white
VCX2	skyblue
VCX	cyan
VCPKMT	turquoise
VCPIP1	lightpink3
VCP	purple
VCL	grey60
VCAN-AS1	blue
VCAN	salmon
VCAM1	salmon
VBP1	black
Vax2os1_3	grey
VAX2	pink
VAX1	grey
VAV3-AS1	lightyellow
VAV3	grey
VAV2	greenyellow
VAV1	pink
Vault	blue
VAT1L	darkorange
VAT1	pink
VASP	grey
VASN	greenyellow
VASH2	purple
VASH1	brown
VARS2	grey
VARS	thistle4
VAPB	antiquewhite2
VAPA	grey
VANGL2	grey
VANGL1	purple
VAMP8	purple
VAMP7	grey
VAMP5	grey
VAMP4	yellow
VAMP3	yellow
VAMP2	black
VAMP1	turquoise
VAC14-AS1	grey
VAC14	grey
UXT-AS1	grey
UXT	brown
UXS1	grey
UVSSA	turquoise
UVRAG	brown
UTY	sienna1
UTS2R	orangered4
UTS2B	magenta
UTS2	grey
UTRN	brown
UTP6	black
UTP3	brown
UTP23	lightpink3
UTP20	purple
UTP18	purple
UTP15	grey
UTP14C	brown
UTP14A	black
UTP11L	brown
UTF1	grey
UST	black
USPL1	turquoise
USP9YP9	grey
USP9YP8	darkred
USP9YP7	grey
USP9YP6	grey
USP9YP5	darkseagreen3
USP9YP4	grey
USP9YP36	grey
USP9YP35	grey
USP9YP34	grey
USP9YP33	grey
USP9YP32	grey
USP9YP31	grey
USP9YP30	grey
USP9YP3	darkred
USP9YP29	grey
USP9YP28	grey
USP9YP27	grey
USP9YP26	grey
USP9YP25	grey
USP9YP24	darkred
USP9YP23	grey
USP9YP22	darkolivegreen
USP9YP21	grey
USP9YP20	grey
USP9YP2	grey
USP9YP19	grey
USP9YP18	grey
USP9YP17	grey
USP9YP16	grey
USP9YP15	grey
USP9YP14	navajowhite2
USP9YP13	grey
USP9YP12	grey
USP9YP11	grey
USP9YP10	orangered3
USP9YP1	mediumpurple4
USP9Y	sienna1
USP9X	brown
USP8P1	magenta3
USP8	brown
USP7	brown
USP6NL	grey
USP6	red
USP54	brown
USP53	brown
USP51	yellow
USP50	grey
USP5	black
USP49	thistle4
USP48	brown
USP47	brown
USP46-AS1	brown
USP46	brown
USP45	grey
USP44	red
USP43	grey
USP42	grey
USP41	lightgreen
USP40	turquoise
USP4	brown
USP39	black
USP38	brown
USP37	brown
USP36	purple
USP35	greenyellow
USP34	brown
USP33	grey
USP32P3	grey
USP32P2	grey
USP32P1	grey
USP32	brown
USP31	purple
USP30-AS1	antiquewhite4
USP30	purple
USP3-AS1	turquoise
USP3	grey
USP29	lightsteelblue1
USP28	mediumpurple
USP27X-AS1	grey
USP27X	grey
USP26	orangered4
USP25	brown
USP24P1	darkorange2
USP24	brown
USP22	brown
USP21	mediumorchid
USP20	greenyellow
USP2-AS1	red
USP2	red
USP19	greenyellow
USP18	plum4
USP17L9P	grey
USP17L8	grey
USP17L7	blue
USP17L6P	grey
USP17L5	grey
USP17L4	grey
USP17L30	grey
USP17L3	blue4
USP17L29	grey
USP17L28	grey
USP17L27	grey
USP17L26	grey
USP17L25	grey
USP17L24	grey
USP17L23	grey
USP17L22	grey
USP17L21	grey
USP17L20	grey
USP17L2	blue
USP17L19	grey
USP17L18	grey
USP17L17	grey
USP17L16P	grey
USP17L15	grey
USP17L14P	lightpink1
USP17L13	grey
USP17L12	grey
USP17L11	grey
USP17L10	grey
USP17L1	grey
USP16	grey
USP15	grey
USP14	black
USP13	brown
USP12PY	sienna3
USP12PX	green
USP12-AS2	grey
USP12-AS1	blue
USP12	brown
USP11	grey
USP10	purple
USP1	purple
USO1	grey
USMG5P1	green
USMG5	brown
USHBP1	yellow
USH2A	green4
USH1G	grey
USH1C	darkolivegreen
USF2	grey
USF1P1	blue
USF1	mediumorchid
USE1	brown
USB1	yellow
UROS	brown
UROD	brown
UROC1	grey
URM1	brown
URI1	firebrick4
URGCP-MRPS24	grey
URGCP	greenyellow
URB2	palevioletred3
URB1-AS1	grey
URB1	purple
URAHP	turquoise
[truncated: 56,388 more rows]
