# Supplementary material for: Identification of Key Genes With Differential Correlations in Lung Adenocarcinoma
Source: Front Cell Dev Biol. 2021 May 5;9:675438. doi: 10.3389/fcell.2021.675438 (PMC8131847; doi:10.3389/fcell.2021.675438)
Supplement: Supplementary Table 4 — Pair-wise differential correlations in the yellow module. [file Table_4.XLS]

## Sheet: TCGA_res
molecule X	molecule Y	r1	p1	r2	p2	p (difference)	(r1-r2)	lfdr (in cond. 1)	lfdr (in cond. 2)	lfdr (difference)
ZNF781	VWA9	0.594058	8.83838e-07	-0.0940954	0.042105	4.82765e-08	0.688153	3.2499e-05	0.0702948	1.59021e-05
ZNF781	TXNDC15	0.657161	2.10675e-08	0.160566	0.000495473	1.14144e-05	0.496595	1.62078e-06	0.00138952	0.000849664
ZNF781	TSPAN12	0.592028	9.83756e-07	-0.00528231	0.909359	1.50287e-06	0.597311	3.54189e-05	0.930387	0.000198023
ZNF781	TMCO1	0.434018	0.00066455	-0.20674	6.65417e-06	2.24015e-06	0.640758	0.00599903	2.85626e-05	0.000263503
ZNF781	TCEAL1	0.619862	2.11862e-07	0.103773	0.0249231	1.34881e-05	0.51609	1.03817e-05	0.044503	0.000956532
ZNF781	SLC51B	0.632483	1.00411e-07	0.0861831	0.0627576	3.79885e-06	0.5463	5.69297e-06	0.0993754	0.000385848
ZNF781	RP11-693N9.2	0.770616	1.50433e-12	0.357933	1.46133e-15	5.64601e-06	0.412683	7.1663e-10	3.0617e-14	0.000513555
ZNF781	RAB9B	0.703615	7.27132e-10	0.196406	1.91401e-05	2.1766e-06	0.507209	1.07823e-07	7.44211e-05	0.000258148
ZNF781	PKIA	0.645137	4.58845e-08	0.0872057	0.0596908	1.89056e-06	0.557931	3.03673e-06	0.0951556	0.000233621
ZNF781	PHACTR1	-0.419268	0.00105326	0.191177	3.20044e-05	7.10987e-06	-0.610445	0.00855665	0.000118404	0.000606635
ZNF781	NRN1	0.760884	4.17648e-12	0.236217	2.41386e-07	1.08367e-07	0.524667	1.6479e-09	1.38796e-06	2.88843e-05
ZNF781	MFF	0.653294	2.71618e-08	-0.0406245	0.381079	8.32435e-09	0.693919	1.99311e-06	0.461762	4.28013e-06
ZNF781	METTL9	0.613396	3.06696e-07	-0.00549447	0.905736	4.47139e-07	0.618891	1.3971e-05	0.927545	8.1993e-05
ZNF781	MAGEH1	0.684149	3.21206e-09	0.189786	3.66092e-05	6.14941e-06	0.494362	3.56017e-07	0.000133701	0.000546276
ZNF781	LGR4	0.529994	1.88101e-05	-0.0778796	0.0927559	2.79422e-06	0.607873	0.000369737	0.139245	0.000309331
ZNF781	IL33	0.738565	3.65618e-11	0.25313	2.92102e-08	1.37673e-06	0.485434	9.55136e-09	1.99607e-07	0.000186067
ZNF781	GIPC2	0.720288	1.84686e-10	0.24336	1.00823e-07	3.70314e-06	0.476928	3.57069e-08	6.23232e-07	0.000378842
ZNF781	CTD-2078B5.2	0.638489	6.95499e-08	0.126749	0.00609163	1.05799e-05	0.511739	4.24283e-06	0.012911	0.000804167
ZNF781	CNR1	-0.507898	4.70616e-05	0.135474	0.00335363	1.05038e-06	-0.643372	0.000761498	0.00761752	0.000152838
ZNF781	C4orf3	0.684228	3.19329e-09	0.127912	0.00563704	6.78196e-07	0.556316	3.5441e-07	0.012056	0.00011121
ZNF781	C2	-0.563972	4.02371e-06	-0.0158789	0.732164	1.26001e-05	-0.548094	0.000108847	0.78576	0.000911952
ZNF781	BEX5	0.616583	2.55846e-07	0.071142	0.12473	5.48278e-06	0.545441	1.20736e-05	0.179573	0.000502719
ZNF781	ARL2BP	0.625383	1.5346e-07	0.0925883	0.0455235	6.97529e-06	0.532794	8.00777e-06	0.0752311	0.00059802
ZNF781	AIMP1	0.574395	2.42081e-06	-0.1656	0.000325754	8.48984e-09	0.739996	7.26483e-05	0.000954514	4.33922e-06
ZNF781	AAMDC	0.639874	6.38264e-08	0.128551	0.00540048	1.04062e-05	0.511323	3.96239e-06	0.0116086	0.000795103
ZNF704	ZC4H2	0.615728	2.68659e-07	0.056336	0.224315	3.48427e-06	0.559392	1.25582e-05	0.296019	0.000362401
ZNF704	WWC2	0.832751	5.28678e-16	0.32459	6.41928e-13	1.61473e-09	0.508162	1.089e-12	9.3696e-12	1.2506e-06
ZNF704	WNT9A	0.629477	1.20318e-07	0.0142023	0.759523	3.51855e-07	0.615275	6.58588e-06	0.808856	6.87831e-05
ZNF704	WNT7A	0.555458	6.01731e-06	-0.103718	0.0249994	3.03489e-07	0.659176	0.000149943	0.044622	6.18449e-05
ZNF704	WDR17	0.659964	1.74831e-08	0.150908	0.00107106	7.03582e-06	0.509056	1.39576e-06	0.00276349	0.000601939
ZNF704	VSTM4	0.691312	1.88461e-09	0.143743	0.00184467	7.47228e-07	0.547569	2.32198e-07	0.00448249	0.000119506
ZNF704	VGLL3	0.662963	1.4289e-08	0.12855	0.00540087	2.73332e-06	0.534413	1.1876e-06	0.0116093	0.000304743
ZNF704	UACA	0.722848	1.48342e-10	0.190824	3.31192e-05	4.38198e-07	0.532025	2.98288e-08	0.000122114	8.08385e-05
ZNF704	TTC22	0.625245	1.54708e-07	0.0708649	0.126209	3.38073e-06	0.55438	8.06088e-06	0.181389	0.000354713
ZNF704	TSPAN18	0.605539	4.7551e-07	0.0382983	0.408964	3.27416e-06	0.56724	1.98358e-05	0.489639	0.000346665
ZNF704	TMEM246	0.578956	1.92749e-06	0.0415128	0.370744	1.40509e-05	0.537444	6.06267e-05	0.451309	0.000984264
ZNF704	TMED9	-0.778489	6.34468e-13	-0.105267	0.0229024	5.29083e-11	-0.673222	3.57052e-10	0.0413355	9.07675e-08
ZNF704	TKT	-0.629993	1.16658e-07	-0.0721348	0.119542	2.70285e-06	-0.557858	6.42084e-06	0.173165	0.000302242
ZNF704	TINCR	0.681735	3.83137e-09	0.0747359	0.106748	1.0868e-07	0.606999	4.11191e-07	0.157152	2.89524e-05
ZNF704	THSD4	0.754416	8.01874e-12	0.26117	1.01313e-08	5.19135e-07	0.493247	2.80118e-09	7.52379e-08	9.14731e-05
ZNF704	TGFB2	0.778788	6.1358e-13	0.281487	5.92796e-10	1.29098e-07	0.497301	3.47442e-10	5.44967e-09	3.28915e-05
ZNF704	TANC1	0.800853	4.45161e-14	0.323617	7.58334e-13	8.02816e-08	0.477236	4.02758e-11	1.09582e-11	2.31817e-05
ZNF704	SYNPO	0.699719	9.8814e-10	0.186275	5.11842e-05	1.97247e-06	0.513444	1.37943e-07	0.000180896	0.000240716
ZNF704	SURF4	-0.701982	8.27388e-10	-0.128642	0.00536758	1.9721e-07	-0.57334	1.19674e-07	0.0115465	4.4977e-05
ZNF704	STX2	0.638837	6.80658e-08	-0.0350328	0.450088	2.88194e-08	0.67387	4.17099e-06	0.529964	1.08398e-05
ZNF704	STARD9	0.851429	2.49651e-17	0.364095	4.37437e-16	6.87926e-10	0.487333	9.43211e-14	9.8116e-15	6.547e-07
ZNF704	ST6GALNAC5	0.686279	2.74543e-09	0.0835096	0.0713927	1.09899e-07	0.602769	3.13925e-07	0.111108	2.91634e-05
ZNF704	SRGAP2C	0.761271	4.01387e-12	0.15425	0.000824399	3.28849e-09	0.607021	1.59918e-09	0.00218856	2.15322e-06
ZNF704	SPOCK2	0.675936	5.81276e-09	0.177598	0.000114156	6.71596e-06	0.498338	5.76936e-07	0.000372551	0.000582293
ZNF704	SOX5	0.790742	1.53992e-13	0.299312	4.03386e-11	8.23618e-08	0.49143	1.1227e-10	4.48338e-10	2.36551e-05
ZNF704	SNX1	0.799621	5.19786e-14	0.279783	7.59008e-10	1.34137e-08	0.519838	4.58011e-11	6.85215e-09	6.08721e-06
ZNF704	SMAD9	0.807205	1.96743e-14	0.388314	2.95106e-18	6.60382e-07	0.418891	2.08779e-11	8.63339e-17	0.00010902
ZNF704	SLC52A2	-0.68459	3.10966e-09	-0.115041	0.0128591	4.10799e-07	-0.569549	3.47023e-07	0.0249265	7.72191e-05
ZNF704	SLC35B1	-0.690574	1.99233e-09	-0.0109316	0.813736	4.17507e-09	-0.679643	2.42628e-07	0.853717	2.57085e-06
ZNF704	SLC30A4	0.710693	4.1117e-10	0.0974382	0.035289	2.93076e-08	0.613255	6.83061e-08	0.0602792	1.09858e-05
ZNF704	SLC25A5	-0.797689	6.61355e-14	-0.170734	0.000209771	1.11936e-10	-0.626956	5.59006e-11	0.000643334	1.60992e-07
ZNF704	SHANK3	0.712704	3.48607e-10	0.16737	0.000280307	3.88002e-07	0.545335	5.96966e-08	0.000834302	7.39882e-05
ZNF704	SETBP1	0.804586	2.76504e-14	0.329058	2.96182e-13	6.76177e-08	0.475527	2.73988e-11	4.53501e-12	2.04353e-05
ZNF704	SEMA6D	0.788553	1.99681e-13	0.344108	1.99113e-14	6.67404e-07	0.444445	1.39169e-10	3.59127e-13	0.000109884
ZNF704	SEMA6A	0.654052	2.58505e-08	0.14789	0.00135062	8.94156e-06	0.506162	1.9145e-06	0.00339731	0.000713734
ZNF704	SEMA5A	0.855324	1.25292e-17	0.257558	1.63754e-08	1.26965e-12	0.597766	5.43166e-14	1.17129e-07	4.66217e-09
ZNF704	SEMA3B	0.620926	1.9919e-07	-0.101209	0.0287503	6.37512e-09	0.722135	9.87568e-06	0.050419	3.5031e-06
ZNF704	SCUBE1	0.630751	1.11467e-07	0.10758	0.0200534	8.57034e-06	0.523171	6.18815e-06	0.0368043	0.000692726
ZNF704	SCAPER	0.872728	4.41082e-19	0.381643	1.21942e-17	3.88103e-11	0.491085	3.65427e-15	3.31787e-16	7.14741e-08
ZNF704	SCAI	0.805872	2.34102e-14	0.381794	1.18134e-17	5.74509e-07	0.424077	2.40531e-11	3.21977e-16	9.85167e-05
ZNF704	SATB1	0.824397	1.83895e-15	0.21418	3.00647e-06	2.36446e-11	0.610216	2.97334e-12	1.38743e-05	4.81112e-08
ZNF704	S100A11	-0.769704	1.65894e-12	-0.234937	2.81419e-07	4.47792e-08	-0.534766	7.75484e-10	1.59721e-06	1.50215e-05
ZNF704	RYR2	0.789984	1.68552e-13	0.154211	0.000826961	1.33811e-10	0.635773	1.21108e-10	0.00219463	1.8579e-07
ZNF704	RUSC2	0.639771	6.42393e-08	0.0957357	0.038633	3.47757e-06	0.544035	3.9835e-06	0.0652213	0.000361881
ZNF704	RTKN2	0.715471	2.7716e-10	0.149129	0.00122861	1.55832e-07	0.566342	4.94527e-08	0.00312314	3.77758e-05
ZNF704	RP4-564M11.2	0.798764	5.78562e-14	0.15665	0.000680869	4.95974e-11	0.642114	5.01139e-11	0.0018455	8.67199e-08
ZNF704	RP13-577H12.2	0.622429	1.82498e-07	0.0503203	0.277831	1.95043e-06	0.572109	9.20859e-06	0.354511	0.000238818
ZNF704	RP11-968O1.5	0.645332	4.53207e-08	0.0643372	0.165121	8.28966e-07	0.580995	3.0071e-06	0.228202	0.000128943
ZNF704	RP11-736K20.5	0.680024	4.3369e-09	0.108053	0.0195104	4.33567e-07	0.571971	4.54951e-07	0.035932	8.02252e-05
ZNF704	RP11-736K20.4	0.730147	7.83537e-11	0.271819	2.35645e-09	5.12856e-06	0.458328	1.77801e-08	1.95705e-08	0.000479095
ZNF704	RP11-627G18.1	0.713386	3.29537e-10	0.219087	1.75291e-06	2.50581e-06	0.494299	5.69826e-08	8.49176e-06	0.000286428
ZNF704	RP11-484L8.1	0.432023	0.000708126	-0.168237	0.000260259	9.27716e-06	0.60026	0.00630028	0.000780633	0.000732532
ZNF704	RP11-452L6.6	0.572707	2.63164e-06	-0.0353901	0.445478	1.4571e-06	0.608097	7.76296e-05	0.525474	0.000193596
ZNF704	RP11-356N1.2	-0.607696	4.22054e-07	-0.0530421	0.252631	4.80413e-06	-0.554654	1.80385e-05	0.327247	0.000457022
ZNF704	RP11-336K24.5	0.646868	4.11057e-08	0.116495	0.0117581	4.69292e-06	0.530373	2.77655e-06	0.0230418	0.0004494
ZNF704	RP11-2N1.2	0.532757	1.66951e-05	-0.213624	3.19376e-06	1.29598e-08	0.746381	0.000336376	1.46593e-05	5.93139e-06
ZNF704	RP11-288C18.1	0.837982	2.33822e-16	0.430596	1.67046e-22	1.2548e-07	0.407385	5.68925e-13	7.84321e-21	3.21958e-05
ZNF704	RP11-10C24.3	0.552381	6.94032e-06	-0.0280595	0.545269	5.18816e-06	0.580441	0.000167951	0.620094	0.000483042
ZNF704	RP1-78O14.1	0.693572	1.58767e-09	0.176018	0.000131583	2.0662e-06	0.517554	2.02037e-07	0.000423295	0.000248484
ZNF704	RP1-309I22.2	0.654792	2.46264e-08	0.143297	0.00190657	7.35016e-06	0.511495	1.84043e-06	0.00461588	0.000620744
ZNF704	ROR1	0.666825	1.09831e-08	0.130402	0.0047647	2.29849e-06	0.536423	9.61944e-07	0.0103943	0.000268569
ZNF704	RIN2	0.700531	9.27363e-10	0.160402	0.000502206	7.25365e-07	0.540129	1.31108e-07	0.0014063	0.000116842
ZNF704	RBMS3	0.850705	2.83156e-17	0.350286	6.29631e-15	3.81453e-10	0.500419	1.03596e-13	1.21495e-13	4.18983e-07
ZNF704	RAB40A	0.72975	8.1162e-11	0.232934	3.57216e-07	1.26755e-06	0.496816	1.82794e-08	1.98675e-06	0.000175539
ZNF704	QKI	0.650391	3.27928e-08	0.109141	0.0183101	2.96905e-06	0.54125	2.31519e-06	0.0339896	0.000323306
ZNF704	PTRF	0.555594	5.97931e-06	-0.0432807	0.350698	2.64777e-06	0.598874	0.000149195	0.430893	0.000297754
ZNF704	PTPRQ	0.734534	5.28539e-11	0.0948762	0.0404209	3.34481e-09	0.639658	1.28915e-08	0.0678426	2.18179e-06
ZNF704	PTPRG	0.670109	8.75419e-09	0.164861	0.000346702	6.18918e-06	0.505248	8.01093e-07	0.00100935	0.000548819
ZNF704	PTPN21	0.857997	7.71487e-18	0.332332	1.6671e-13	4.30125e-11	0.525666	3.69079e-14	2.6444e-12	7.7458e-08
ZNF704	PREX2	0.770206	1.57199e-12	0.370247	1.2783e-16	9.30992e-06	0.399959	7.43445e-10	3.0697e-15	0.000734401
ZNF704	PPIB	-0.702334	8.047e-10	-0.215255	2.67427e-06	4.6383e-06	-0.48708	1.17012e-07	1.24724e-05	0.00044574
ZNF704	PPFIBP1	0.816713	5.4685e-15	0.0431674	0.351963	9.99201e-15	0.773546	7.32881e-12	0.432186	1.08876e-10
ZNF704	PLCB4	0.73243	6.38971e-11	0.223649	1.04947e-06	7.27641e-07	0.508781	1.50645e-08	5.31882e-06	0.000117077
ZNF704	PKI55	0.714734	2.94685e-10	0.158533	0.000584904	2.37349e-07	0.556201	5.1966e-08	0.00161134	5.16145e-05
ZNF704	pk	0.746549	1.72654e-11	-0.00850712	0.854523	8.65508e-12	0.755056	5.2359e-09	0.886822	2.18365e-08
ZNF704	PHLDB2	0.665422	1.209e-08	-0.0255846	0.581293	6.37371e-09	0.691007	1.0378e-06	0.653108	3.5031e-06
ZNF704	PEG3	0.770641	1.50024e-12	0.173978	0.000157791	2.96858e-09	0.596663	7.15074e-10	0.000498286	1.99666e-06
ZNF704	PDZD2	0.918108	3.57092e-24	0.374366	5.52677e-17	0	0.543743	2.68477e-19	1.38978e-15	0
ZNF704	PDIA6	-0.483507	0.00012066	0.0959732	0.0381511	1.21779e-05	-0.57948	0.00159157	0.0645144	0.000890573
ZNF704	PDGFA	0.677029	5.37743e-09	0.158359	0.00059323	3.23262e-06	0.51867	5.41829e-07	0.00163188	0.00034356
ZNF704	PCDHGB7	0.71522	2.83013e-10	0.247054	6.35053e-08	5.99638e-06	0.468166	5.02911e-08	4.07671e-07	0.000536245
ZNF704	PCCB	-0.617166	2.47445e-07	-0.0698432	0.13178	5.08703e-06	-0.547323	1.17568e-05	0.188206	0.000476281
ZNF704	PBX1	0.829644	8.47144e-16	0.344166	1.96996e-14	6.34444e-09	0.485478	1.58734e-12	3.55537e-13	3.49247e-06
ZNF704	PARVA	0.761469	3.93323e-12	0.199962	1.33866e-05	2.28629e-08	0.561506	1.5711e-09	5.38252e-05	9.12144e-06
ZNF704	PARK2	0.701669	8.48062e-10	0.220777	1.45142e-06	5.87995e-06	0.480892	1.22124e-07	7.14984e-06	0.00052882
ZNF704	OTUD7A	0.751254	1.09509e-11	0.165962	0.000315935	1.44382e-08	0.585292	3.6123e-09	0.000928712	6.42918e-06
ZNF704	OR2S1P	0.536198	1.43704e-05	-0.0779021	0.0926612	2.07136e-06	0.6141	0.000298697	0.139124	0.000248836
ZNF704	NTMT1	-0.798867	5.71183e-14	-0.342541	2.65561e-14	2.23587e-07	-0.456326	4.95318e-11	4.70756e-13	4.94201e-05
ZNF704	NPNT	0.779375	5.74442e-13	0.37129	1.03488e-16	4.53956e-06	0.408085	3.28755e-10	2.51488e-15	0.000438794
ZNF704	NOVA2	0.651534	3.04572e-08	0.0813518	0.0790497	1.04214e-06	0.570182	2.18456e-06	0.12133	0.000151868
ZNF704	NOS1	0.605152	4.85743e-07	-0.0723661	0.118358	5.77702e-08	0.677518	2.01675e-05	0.171692	1.81809e-05
ZNF704	NFIC	0.731268	7.09055e-11	0.161325	0.000465501	7.03345e-08	0.569943	1.63816e-08	0.00131388	2.10785e-05
ZNF704	NFIA	0.796834	7.35206e-14	0.369896	1.37214e-16	8.67171e-07	0.426937	6.09439e-11	3.282e-15	0.000133308
ZNF704	NEBL	0.714496	3.00569e-10	0.200032	1.32927e-05	1.15446e-06	0.514465	5.28307e-08	5.34827e-05	0.000163971
ZNF704	NDST1	0.762827	3.41934e-12	0.336647	7.7326e-14	4.72954e-06	0.42618	1.39946e-09	1.28599e-12	0.000452028
ZNF704	NCKAP5	0.836219	3.08788e-16	0.113802	0.0138671	1.68754e-14	0.722418	7.12696e-13	0.0266348	1.63712e-10
ZNF704	MYRF	0.804013	2.97646e-14	0.112853	0.0146859	2.79088e-12	0.69116	2.90974e-11	0.028012	8.71571e-09
ZNF704	MYO9A	0.898802	1.02967e-21	0.495177	2.92643e-30	9.6277e-11	0.403626	2.81511e-17	2.86673e-28	1.44122e-07
ZNF704	MYO1C	0.684797	3.06273e-09	0.109967	0.0174423	3.34934e-07	0.57483	3.4274e-07	0.0325743	6.63772e-05
ZNF704	MVB12B	0.793114	1.15814e-13	0.34895	8.09251e-15	5.23727e-07	0.444163	8.90782e-11	1.53894e-13	9.20648e-05
ZNF704	METTL1	-0.753235	9.01408e-12	-0.155245	0.000761781	7.59388e-09	-0.597989	3.07914e-09	0.00203965	3.99051e-06
ZNF704	MDGA1	0.708242	5.01868e-10	0.0827208	0.0741183	1.96605e-08	0.625521	8.01586e-08	0.114768	8.14081e-06
ZNF704	MCC	0.730346	7.69768e-11	0.187486	4.56293e-05	2.13453e-07	0.54286	1.75285e-08	0.000163104	4.77061e-05
ZNF704	MAP3K15	0.663873	1.34353e-08	0.178028	0.000109804	1.38697e-05	0.485845	1.12945e-06	0.000359786	0.00097559
ZNF704	MAGI2-AS3	0.656282	2.23272e-08	0.156458	0.000691464	1.04716e-05	0.499824	1.69986e-06	0.00187104	0.000798482
ZNF704	LRCH2	0.624068	1.65803e-07	0.106225	0.0216826	1.17193e-05	0.517843	8.52419e-06	0.0394047	0.000866022
ZNF704	LL0XNC01-250H12.3	0.741201	2.86254e-11	0.172336	0.000182364	4.6817e-08	0.568865	7.83611e-09	0.000567388	1.55611e-05
ZNF704	LINC00607	0.606495	4.51071e-07	0.0790546	0.0879194	1.2054e-05	0.527441	1.90125e-05	0.132973	0.000884319
ZNF704	LIMD1	0.799753	5.11237e-14	0.310021	7.32394e-12	5.00817e-08	0.489732	4.51404e-11	9.13395e-11	1.6325e-05
ZNF704	KIAA1462	0.697442	1.17951e-09	0.0510501	0.270913	1.28244e-08	0.646392	1.5916e-07	0.347078	5.88734e-06
ZNF704	KIAA1328	0.878475	1.30971e-19	0.398694	3.03931e-19	3.13136e-11	0.479781	1.36925e-15	9.9744e-18	6.08289e-08
ZNF704	KANK2	0.786883	2.42928e-13	0.367983	2.01653e-16	2.05406e-06	0.4189	1.63629e-10	4.72197e-15	0.000247509
ZNF704	KANK1	0.813658	8.31695e-15	0.333049	1.46845e-13	2.85306e-08	0.480609	1.03271e-11	2.34816e-12	1.07589e-05
ZNF704	JUP	0.639942	6.35579e-08	0.0424729	0.359771	5.22665e-07	0.597469	3.94885e-06	0.440164	9.19158e-05
ZNF704	HM13	-0.664362	1.29963e-08	-0.139376	0.00253931	3.65445e-06	-0.524986	1.09946e-06	0.00595359	0.000375307
ZNF704	HEG1	0.801393	4.15763e-14	0.172655	0.000177336	7.6152e-11	0.628739	3.80742e-11	0.000553378	1.21302e-07
ZNF704	GSTZ1	-0.624847	1.58382e-07	-0.0524947	0.257567	1.83362e-06	-0.572352	8.2146e-06	0.332622	0.000228547
ZNF704	GRK5	0.70203	8.24249e-10	0.111483	0.0159428	1.01118e-07	0.590547	1.19324e-07	0.0301067	2.7431e-05
ZNF704	GFOD1	0.700151	9.55333e-10	0.213976	3.07399e-06	5.1203e-06	0.486175	1.34123e-07	1.41581e-05	0.000478521
ZNF704	GALNT18	0.710605	4.14156e-10	0.21083	4.31471e-06	2.25843e-06	0.499775	6.87223e-08	1.9275e-05	0.000265093
ZNF704	GAB1	0.897326	1.51383e-21	0.34413	1.98287e-14	1.26565e-14	0.553195	3.85817e-17	3.57729e-13	1.30353e-10
ZNF704	FRMD3	0.683471	3.37568e-09	0.105606	0.0224643	3.11896e-07	0.577865	3.71336e-07	0.0406422	6.30751e-05
ZNF704	FLT4	0.65957	1.795e-08	0.0129913	0.779474	4.68286e-08	0.646578	1.42471e-06	0.825482	1.55631e-05
ZNF704	FLT1	0.595445	8.2112e-07	0.0626334	0.176626	1.23657e-05	0.532811	3.06299e-05	0.241694	0.000900138
ZNF704	FAXDC2	0.718816	2.09268e-10	0.00821026	0.859546	3.17796e-10	0.710606	3.94699e-08	0.890879	3.64784e-07
ZNF704	FAT4	0.764957	2.74022e-12	0.341147	3.42613e-14	4.72476e-06	0.42381	1.16942e-09	5.98299e-13	0.0004517
ZNF704	FAM189A1	0.626344	1.44989e-07	0.0625461	0.177231	2.38793e-06	0.563797	7.65314e-06	0.242402	0.000276314
ZNF704	FAM167A	0.64005	6.31333e-08	0.0633832	0.171491	1.10454e-06	0.576667	3.92764e-06	0.235696	0.000158615
ZNF704	FAM114A1	0.599599	6.57294e-07	0.00620987	0.893531	1.49001e-06	0.593389	2.56475e-05	0.917962	0.000196804
ZNF704	ERICH4	0.613619	3.02863e-07	0.0779298	0.0925452	8.04034e-06	0.535689	1.38286e-05	0.138972	0.000661642
ZNF704	ENO1	-0.691304	1.8857e-09	-0.182532	7.26729e-05	3.02542e-06	-0.508772	2.32305e-07	0.00024814	0.000327676
ZNF704	EML1	0.72334	1.42195e-10	0.204064	8.79337e-06	6.97085e-07	0.519276	2.88454e-08	3.67856e-05	0.00011346
ZNF704	EMC8	-0.734305	5.39644e-11	-0.176405	0.000127093	9.96024e-08	-0.557899	1.31261e-08	0.000410301	2.71423e-05
ZNF704	EFNB2	0.715197	2.83545e-10	-0.0303546	0.512879	7.61025e-11	0.745552	5.03679e-08	0.589882	1.21287e-07
ZNF704	DST	0.890904	7.57863e-21	0.177671	0.000113405	0	0.713233	1.41564e-16	0.000370343	0
ZNF704	DOCK4	0.885204	2.91642e-20	0.280338	7.00468e-10	6.66134e-15	0.604866	3.95079e-16	6.36139e-09	7.88707e-11
ZNF704	DENND3	0.741478	2.78935e-11	0.206869	6.56433e-06	1.82732e-07	0.534609	7.67697e-09	2.8213e-05	4.25311e-05
ZNF704	DDOST	-0.685814	2.84139e-09	-0.0119412	0.796894	6.37514e-09	-0.673873	3.22702e-07	0.839918	3.5031e-06
ZNF704	DCDC2	0.741923	2.6755e-11	0.191345	3.14851e-05	9.48156e-08	0.550578	7.43851e-09	0.000116674	2.62035e-05
ZNF704	CTTN	0.624052	1.65957e-07	0.0363958	0.432646	1.08848e-06	0.587656	8.5304e-06	0.512925	0.000156956
ZNF704	CTIF	0.793794	1.06656e-13	0.27958	7.81616e-10	2.54188e-08	0.514214	8.34645e-11	7.04097e-09	9.88799e-06
ZNF704	CTA-212A2.1	0.615576	2.70997e-07	0.0608402	0.189365	4.09346e-06	0.554735	1.26445e-05	0.256412	0.000407069
ZNF704	CPEB3	0.784057	3.37215e-13	0.404507	8.21454e-20	1.10668e-05	0.379551	2.13553e-10	2.87609e-18	0.000830807
ZNF704	COQ2	-0.71132	3.90614e-10	-0.122326	0.00813637	7.54242e-08	-0.588994	6.55172e-08	0.0166666	2.21753e-05
ZNF704	COL13A1	0.677254	5.29164e-09	0.190017	3.58033e-05	9.44912e-06	0.487237	5.34734e-07	0.000131035	0.000741889
ZNF704	CKLF	-0.683735	3.31098e-09	-0.207453	6.17385e-06	1.1505e-05	-0.476282	3.65234e-07	2.66862e-05	0.000854237
ZNF704	CHID1	-0.572147	2.70526e-06	0.00228146	0.960783	4.6738e-06	-0.574428	7.93707e-05	0.970261	0.00044801
ZNF704	CGNL1	0.825871	1.48295e-15	0.431182	1.44435e-22	5.60499e-07	0.394689	2.49568e-12	6.83058e-21	9.6692e-05
ZNF704	CCBE1	0.537442	1.36068e-05	-0.151295	0.00103938	1.28952e-07	0.688736	0.000286183	0.00269064	3.2865e-05
ZNF704	CAV1	0.551675	7.17001e-06	-0.0825101	0.0748603	8.09778e-07	0.634185	0.000172368	0.115761	0.0001267
ZNF704	CAMK2N1	0.53493	1.519e-05	-0.117821	0.0108286	5.26142e-07	0.65275	0.000312246	0.0214312	9.23976e-05
ZNF704	CALR	-0.636967	7.63894e-08	-0.0688432	0.137414	1.60997e-06	-0.568124	4.57023e-06	0.195049	0.000207891
ZNF704	CALCOCO1	0.717678	2.30366e-10	0.267742	4.15019e-09	1.05025e-05	0.449936	4.25917e-08	3.30259e-08	0.000800206
ZNF704	CACNA1C	0.741029	2.90895e-11	0.297689	5.19288e-11	5.94522e-06	0.44334	7.94435e-09	5.67278e-10	0.00053308
ZNF704	C15orf52	0.698347	1.09961e-09	0.0522688	0.259624	1.25422e-08	0.646078	1.50295e-07	0.334853	5.79404e-06
ZNF704	BEND7	0.85311	1.85863e-17	0.221234	1.37883e-06	2.66454e-13	0.631876	7.46644e-14	6.82335e-06	1.37922e-09
ZNF704	BDNF	0.611033	3.50364e-07	0.0262793	0.57107	1.59971e-06	0.584754	1.55366e-05	0.643768	0.000206984
ZNF704	BAK1	-0.723064	1.45613e-10	-0.200293	1.29442e-05	6.17412e-07	-0.522771	2.93961e-08	5.22087e-05	0.000103778
ZNF704	ARHGEF26	0.832093	5.84677e-16	0.248668	5.17707e-08	4.17064e-11	0.583425	1.18168e-12	3.37935e-07	7.55584e-08
ZNF704	ARHGEF10	0.7191	2.0429e-10	0.138234	0.00275671	7.61736e-08	0.580866	3.87131e-08	0.00640366	2.23299e-05
ZNF704	ARF1	-0.64301	5.24723e-08	-0.120486	0.00915415	6.68872e-06	-0.522524	3.38477e-06	0.0184889	0.000580836
ZNF704	ARAP3	0.68426	3.186e-09	0.181929	7.68464e-05	4.65604e-06	0.502331	3.5377e-07	0.000260932	0.000446807
ZNF704	AR	0.801024	4.3563e-14	0.257497	1.6508e-08	4.18961e-09	0.543528	3.95682e-11	1.18004e-07	2.57665e-06
ZNF704	APBB2	0.889091	1.17261e-20	0.277192	1.10167e-09	1.9984e-15	0.611899	1.90921e-16	9.6788e-09	2.8894e-11
ZNF704	ANKRD29	0.612381	3.24801e-07	0.0737391	0.111517	7.47282e-06	0.538641	1.46201e-05	0.163148	0.000628
ZNF704	AMOTL1	0.876615	1.95314e-19	0.251323	3.68795e-08	9.76996e-15	0.625292	1.8647e-15	2.47441e-07	1.07233e-10
ZNF704	ALG1	-0.540636	1.18145e-05	0.0637156	0.169251	2.72974e-06	-0.604351	0.000255996	0.233066	0.000304479
ZNF704	ALDOA	-0.790951	1.50194e-13	-0.302436	2.47019e-11	9.20746e-08	-0.488516	1.10035e-10	2.83922e-10	2.56416e-05
ZNF704	AKT3	0.777744	6.89505e-13	0.118825	0.010168	1.09668e-10	0.658919	3.82231e-10	0.0202774	1.58534e-07
ZNF704	AKAP2	0.625373	1.53549e-07	0.0902868	0.0511917	6.4644e-06	0.535086	8.01139e-06	0.0832989	0.000566565
ZNF704	ADARB1	0.755069	7.51434e-12	0.318331	1.85687e-12	4.39008e-06	0.436739	2.65833e-09	2.53482e-11	0.000428448
ZNF704	ACAA2	-0.560866	4.66612e-06	0.101509	0.0282781	2.4604e-07	-0.662374	0.000122545	0.0496948	5.29523e-05
ZNF704	AC144831.3	0.597033	7.54433e-07	0.0542659	0.241834	8.70001e-06	0.542767	2.86107e-05	0.315413	0.000700046
ZNF704	AC144831.1	0.704344	6.86192e-10	-0.00759144	0.870034	5.82707e-10	0.711935	1.0291e-07	0.899338	5.76643e-07
ZNF704	AC096772.6	0.789372	1.81244e-13	0.408593	3.22377e-20	8.24671e-06	0.380779	1.28554e-10	1.18262e-18	0.000673811
ZNF704	AC093110.3	0.825509	1.56372e-15	0.286022	3.04572e-10	6.90472e-10	0.539487	2.60394e-12	2.93974e-09	6.565e-07
ZNF704	AC007743.1	0.754181	8.20775e-12	0.216452	2.34562e-06	8.89843e-08	0.53773	2.85296e-09	1.10681e-05	2.4993e-05
ZNF704	ABLIM3	0.63397	9.17489e-08	-0.117249	0.011221	1.2686e-09	0.75122	5.29441e-06	0.0221138	1.03984e-06
ZNF704	ABLIM1	0.879788	9.83966e-20	0.298665	4.46228e-11	7.41629e-14	0.581123	1.06829e-15	4.92568e-10	5.26028e-10
ZNF704	ABI3BP	0.712599	3.51645e-10	0.240165	1.49504e-07	5.61491e-06	0.472434	6.01246e-08	8.94778e-07	0.000511438
ZNF704	ABCC9	0.680456	4.20366e-09	0.144675	0.00172097	1.60074e-06	0.535781	4.4347e-07	0.00421445	0.00020702
ZNF660	TTC22	0.468958	0.000204729	-0.252239	3.27767e-08	7.6525e-08	0.721197	0.00240398	2.21965e-07	2.24111e-05
ZNF660	TMED9	-0.615499	2.72182e-07	-0.0850375	0.066346	9.20203e-06	-0.530462	1.26878e-05	0.104288	0.000728215
ZNF660	TANC1	0.684717	3.0807e-09	0.161881	0.000444582	2.23837e-06	0.522836	3.44328e-07	0.00126098	0.000263386
ZNF660	STARD9	0.777896	6.7792e-13	0.393219	1.01817e-18	1.19462e-05	0.384677	3.76985e-10	3.14274e-17	0.000878514
ZNF660	SSH3	0.374594	0.00376742	-0.242378	1.13867e-07	6.94943e-06	0.616972	0.0225472	6.96809e-07	0.0005965
ZNF660	SNX1	0.687557	2.49699e-09	0.196314	1.93165e-05	6.21989e-06	0.491244	2.90757e-07	7.50417e-05	0.000550875
ZNF660	SLC25A5	-0.650707	3.21304e-08	-0.101822	0.027792	2.2597e-06	-0.548886	2.27939e-06	0.0489482	0.000265181
ZNF660	SATB1	0.752917	9.3008e-12	0.334635	1.10797e-13	9.46477e-06	0.418282	3.15771e-09	1.80273e-12	0.000742735
ZNF660	RPL3P13	0.74709	1.63926e-11	0.145672	0.00159724	9.06344e-09	0.601419	5.02279e-09	0.00394394	4.56187e-06
ZNF660	RP11-96C23.13	0.706786	5.64393e-10	0.190745	3.33714e-05	1.42288e-06	0.516041	8.80867e-08	0.000122951	0.000190446
ZNF660	RP11-875O11.1	0.713981	3.13702e-10	0.267554	4.25886e-09	1.3318e-05	0.446427	5.46974e-08	3.3822e-08	0.00094776
ZNF660	RP11-366L5.1	0.685222	2.96821e-09	0.169548	0.00023247	2.84076e-06	0.515674	3.34402e-07	0.000705366	0.000313031
ZNF660	RP11-336K24.5	0.700823	9.06364e-10	0.157988	0.000611303	6.49673e-07	0.542834	1.28751e-07	0.00167627	0.000107743
ZNF660	RP11-2N1.2	0.573477	2.53345e-06	0.0132441	0.775297	7.32809e-06	0.560233	7.53316e-05	0.822003	0.000619559
ZNF660	RHOA	-0.555697	5.95063e-06	0.00502876	0.913693	9.4657e-06	-0.560726	0.000148619	0.93376	0.000742777
ZNF660	RAB40A	0.733605	5.74866e-11	0.230135	4.96744e-07	8.49255e-07	0.50347	1.38077e-08	2.68643e-06	0.000131225
ZNF660	PLEKHG6	0.5476	8.63918e-06	-0.142417	0.00203447	1.05113e-07	0.690017	0.000199633	0.00489021	2.82346e-05
ZNF660	PKI55	0.727228	1.01383e-10	0.294234	8.84207e-11	1.39308e-05	0.432994	2.19131e-08	9.30868e-10	0.000978565
ZNF660	PEG3	0.672406	7.45743e-09	0.157197	0.00065162	4.13832e-06	0.515209	7.0484e-07	0.00177475	0.000410322
ZNF660	PDZD2	0.697407	1.1827e-09	0.14852	0.00128723	5.82352e-07	0.548887	1.59528e-07	0.0032552	9.94974e-05
ZNF660	PDXDC1	0.502352	5.86656e-05	-0.117309	0.0111791	2.59785e-06	0.619661	0.000905097	0.0220418	0.000293877
ZNF660	PARK2	0.628677	1.26212e-07	0.0623202	0.178803	2.07422e-06	0.566357	6.84262e-06	0.24423	0.00024912
ZNF660	OTUD7A	0.667918	1.01878e-08	0.141391	0.00219348	3.15375e-06	0.526527	9.05184e-07	0.00522871	0.000337395
ZNF660	MYO9A	0.717435	2.35125e-10	0.273673	1.81604e-09	1.31158e-05	0.443761	4.33103e-08	1.53765e-08	0.00093796
ZNF660	MYO7B	0.643302	5.15167e-08	0.0890841	0.0543808	2.25054e-06	0.554218	3.33471e-06	0.087775	0.000264456
ZNF660	MYO1C	0.48394	0.000118734	-0.124432	0.00709676	4.64153e-06	0.608372	0.00157179	0.0147755	0.000445955
ZNF660	MTHFR	0.640526	6.12919e-08	0.0191652	0.67954	2.12179e-07	0.621361	3.83625e-06	0.740585	4.7515e-05
ZNF660	METTL1	-0.595139	8.34558e-07	-0.0342005	0.460932	4.9338e-06	-0.560939	3.10262e-05	0.540472	0.000465792
ZNF660	LL0XNC01-250H12.3	0.729458	8.32927e-11	0.209916	4.75693e-06	5.43917e-07	0.519542	1.86642e-08	2.10599e-05	9.46238e-05
ZNF660	JUP	0.50192	5.96716e-05	-0.171067	0.000203768	3.74834e-07	0.672987	0.000917192	0.000626834	7.20666e-05
ZNF660	GFOD2	0.647807	3.87144e-08	0.127147	0.00593275	6.37408e-06	0.520661	2.64326e-06	0.0126135	0.000560866
ZNF660	FAM114A1	0.514428	3.61267e-05	-0.232439	3.78791e-07	1.61997e-08	0.746867	0.000618263	2.09627e-06	7.01894e-06
ZNF660	ESRP1	0.484707	0.000115387	-0.122545	0.00802262	4.78591e-06	0.607252	0.00153688	0.0164616	0.000455837
ZNF660	ERICH4	0.700345	9.40917e-10	0.191984	2.95881e-05	2.32032e-06	0.508361	1.32577e-07	0.000110298	0.000270416
ZNF660	EFNB2	0.640136	6.27958e-08	0.131877	0.00430731	1.14428e-05	0.508259	3.91092e-06	0.00950794	0.000850982
ZNF660	DST	0.727938	9.5253e-11	0.232724	3.66232e-07	1.44112e-06	0.495214	2.08209e-08	2.03244e-06	0.000192058
ZNF660	CYP20A1	0.668124	1.00443e-08	0.177798	0.000112105	1.07679e-05	0.490326	8.94755e-07	0.000366524	0.000814341
ZNF660	CTTN	0.597431	7.38516e-07	-0.224753	9.25498e-07	1.22803e-10	0.822184	2.81328e-05	4.74201e-06	1.73795e-07
ZNF660	CTD-2562J17.6	0.651272	3.09774e-08	0.0297077	0.521906	1.57414e-07	0.621564	2.21379e-06	0.598359	3.80509e-05
ZNF660	CTD-2501M5.1	0.66381	1.34923e-08	0.118865	0.0101424	1.84703e-06	0.544945	1.13311e-06	0.0202327	0.000229695
ZNF660	CBX4	0.39397	0.00221441	-0.208257	5.67216e-06	1.06984e-05	0.602226	0.0150882	2.47082e-05	0.000810512
ZNF660	C15orf52	0.625191	1.55201e-07	-0.00109033	0.981252	2.59101e-07	0.626282	8.08151e-06	0.98589	5.49789e-05
ZNF660	BEND7	0.735575	4.80845e-11	0.131535	0.0044097	1.43494e-08	0.60404	1.19343e-08	0.00970732	6.40457e-06
ZNF660	ASAH2B	0.561812	4.46106e-06	-0.0505229	0.275899	1.50407e-06	0.612335	0.000118228	0.352432	0.000198087
ZNF660	ARRB1	0.632332	1.01334e-07	0.0792437	0.0871602	3.02197e-06	0.553088	5.73412e-06	0.131981	0.000327432
ZNF660	ARHGEF16	0.39079	0.00242145	-0.217913	1.99656e-06	8.70214e-06	0.608704	0.0161471	9.55899e-06	0.000700198
ZNF660	ARHGEF10	0.573041	2.58858e-06	0.00908228	0.844808	6.52674e-06	0.563959	7.66473e-05	0.879038	0.000570427
ZNF660	ANKRD29	0.569568	3.06978e-06	0.0280461	0.545461	1.42886e-05	0.541522	8.77648e-05	0.620268	0.000996088
ZNF660	ACAA2	-0.521009	2.75221e-05	0.202512	1.03194e-05	3.99428e-08	-0.723521	0.000499124	4.25269e-05	1.37978e-05
ZNF660	AC144831.1	0.680129	4.30429e-09	0.122954	0.00781336	7.45734e-07	0.557175	4.52088e-07	0.0160842	0.000119324
ZNF660	ABLIM1	0.654485	2.51278e-08	-0.0146478	0.752222	2.21854e-08	0.669133	1.87112e-06	0.802723	8.90785e-06
ZNF485	SNX18	-0.533586	1.61055e-05	0.0553508	0.232537	5.07099e-06	-0.588937	0.000326976	0.305147	0.000475267
ZNF485	JDP2	-0.71718	2.40215e-10	-0.0864439	0.0619633	1.09029e-08	-0.630736	4.4066e-08	0.0982892	5.22952e-06
ZNF485	ICAM1	-0.59794	7.1865e-07	0.0192191	0.678688	6.60031e-07	-0.617159	2.75308e-05	0.739831	0.000108971
ZNF485	FLJ38122	0.468919	0.000205017	-0.110715	0.0166871	1.38285e-05	0.579634	0.00240663	0.0313359	0.000973488
ZNF485	CTD-2369P2.8	-0.600283	6.33441e-07	-0.0471592	0.309176	5.82409e-06	-0.553124	2.49e-05	0.387774	0.000525147
ZNF485	CEBPA	0.568825	3.18296e-06	-0.0446917	0.335202	1.28546e-06	0.613517	9.03309e-05	0.414961	0.000177154
ZNF485	BMP2	-0.662506	1.47374e-08	-0.158199	0.000600985	7.75258e-06	-0.504308	1.21814e-06	0.00165094	0.00064495
ZNF423	WI2-1896O14.1	-0.448359	0.000416142	0.169082	0.000242012	4.61518e-06	-0.617441	0.00417609	0.00073137	0.000444218
ZNF423	TSPAN9	0.822068	2.5726e-15	0.46879	6.86005e-27	4.42111e-06	0.353279	3.92133e-12	4.98123e-25	0.00043054
ZNF423	TSPAN7	0.644581	4.75258e-08	0.122342	0.00812802	6.51444e-06	0.522239	3.125e-06	0.0166513	0.000569732
ZNF423	SOX13	0.695454	1.37483e-09	0.181352	8.10503e-05	2.20467e-06	0.514102	1.79989e-07	0.00027373	0.000260583
ZNF423	RP11-701P16.5	-0.376997	0.00353315	0.254386	2.48167e-08	4.13278e-06	-0.631382	0.0214822	1.71834e-07	0.000409928
ZNF423	PCDHGB6	0.671239	8.09203e-09	0.15782	0.000619692	4.54177e-06	0.513419	7.52731e-07	0.00169689	0.000438908
ZNF423	OTUD7A	0.680205	4.2806e-09	0.194263	2.36673e-05	9.12778e-06	0.485942	4.50024e-07	9.0165e-05	0.000724044
ZNF423	OR2S1P	0.614064	2.95315e-07	0.0180158	0.697785	1.00658e-06	0.596048	1.35499e-05	0.756368	0.000148239
ZNF423	NOS1	0.679816	4.40251e-09	-0.00471741	0.919017	5.07704e-09	0.684534	4.6033e-07	0.937949	2.96075e-06
ZNF423	NDRG4	0.694621	1.46545e-09	0.11604	0.0120931	2.09257e-07	0.578581	1.8958e-07	0.0236178	4.70305e-05
ZNF423	MEIS2	0.689261	2.1988e-09	0.175276	0.000140603	2.67538e-06	0.513985	2.62635e-07	0.000449244	0.000299906
ZNF423	LAMC3	0.689046	2.23448e-09	0.221696	1.30892e-06	1.34605e-05	0.46735	2.65988e-07	6.50782e-06	0.000955156
ZNF423	KCTD15	0.761918	3.75579e-12	0.321122	1.15983e-12	2.82311e-06	0.440796	1.51044e-09	1.63115e-11	0.000311679
ZNF423	JUP	0.528471	2.00784e-05	-0.0773426	0.0950362	3.05961e-06	0.605814	0.000389251	0.1422	0.000330178
ZNF423	GIPC3	0.782159	4.19178e-13	0.39508	6.76776e-19	9.01854e-06	0.387079	2.54487e-10	2.13268e-17	0.000718011
ZNF423	GALNT18	0.722608	1.51442e-10	0.27113	2.59487e-09	8.47723e-06	0.451478	3.03467e-08	2.13945e-08	0.000687306
ZNF423	FUT1	0.594143	8.79864e-07	0.0061852	0.893951	2.00107e-06	0.587958	3.23799e-05	0.918287	0.00024314
ZNF423	FLT4	0.805532	2.44664e-14	0.429023	2.46556e-22	4.30007e-06	0.376509	2.49761e-11	1.13715e-20	0.000422308
ZNF423	FAM222A-AS1	0.442848	0.000499364	-0.197389	1.73492e-05	2.15041e-06	0.640237	0.00480802	6.80829e-05	0.000255808
ZNF423	FAM189A1	0.697994	1.13015e-09	0.112861	0.0146789	1.44509e-07	0.585133	1.53763e-07	0.0280004	3.57507e-05
ZNF423	FAM171A1	0.861461	4.05503e-18	0.339682	4.47257e-14	3.39508e-11	0.52178	2.19335e-14	7.68782e-13	6.47862e-08
ZNF423	FAM114A1	0.627523	1.35196e-07	-0.0394068	0.395528	5.13046e-08	0.666929	7.23345e-06	0.476268	1.6621e-05
ZNF423	FABP5	-0.625533	1.52103e-07	0.0922897	0.0462276	6.77959e-09	-0.717823	7.95255e-06	0.076242	3.66771e-06
ZNF423	FABP4	-0.346142	0.00777756	0.291699	1.3009e-10	3.51078e-06	-0.63784	0.0387938	1.33338e-09	0.000364319
ZNF423	CPNE2	0.721081	1.7262e-10	0.164136	0.000368492	1.7997e-07	0.556945	3.37868e-08	0.00106575	4.21e-05
ZNF423	COLGALT2	0.734565	5.27088e-11	0.250196	4.26084e-08	1.6762e-06	0.484368	1.28644e-08	2.82579e-07	0.000214072
ZNF423	CCIN	-0.268361	0.0416684	0.369403	1.51569e-16	3.35309e-06	-0.637764	0.13172	3.60596e-15	0.000352538
ZNF423	ARRB1	0.593104	9.29556e-07	-0.014398	0.756313	1.02693e-06	0.607502	3.38302e-05	0.806164	0.000150329
ZNF423	ARHGEF10	0.754819	7.70386e-12	0.217919	1.99536e-06	8.91876e-08	0.5369	2.71134e-09	9.55374e-06	2.50393e-05
ZNF423	AR	0.750594	1.16809e-11	0.270308	2.90979e-09	1.01682e-06	0.480286	3.8043e-09	2.37869e-08	0.000149285
ZNF423	ACAA2	-0.576674	2.16122e-06	0.145776	0.00158479	1.70192e-08	-0.72245	6.63732e-05	0.00391694	7.29626e-06
ZNF423	ABLIM3	0.769386	1.71615e-12	0.329101	2.93996e-13	2.06146e-06	0.440286	7.97208e-10	4.50354e-12	0.000248112
ZNF385D	VIPR1	-0.542723	1.07645e-05	0.0254707	0.582977	8.90702e-06	-0.568193	0.000237848	0.654635	0.00071196
ZNF385D	TOX2	-0.346406	0.0077276	0.288234	2.19144e-10	3.9499e-06	-0.63464	0.0386061	2.16566e-09	0.000396941
ZNF385D	TNR	-0.434609	0.00065213	0.208204	5.70375e-06	2.07182e-06	-0.642813	0.00591213	2.48332e-05	0.000248882
ZNF385D	TMEM100	-0.548029	8.47243e-06	0.201028	1.20115e-05	9.16113e-09	-0.749057	0.000196638	4.87997e-05	4.5995e-06
ZNF385D	TEK	-0.219077	0.0984817	0.454296	3.68486e-25	5.78587e-07	-0.673373	0.239958	2.26709e-23	9.90172e-05
ZNF385D	TBX3	-0.246189	0.0624774	0.359887	9.99734e-16	1.06057e-05	-0.606076	0.175186	2.13953e-14	0.00080575
ZNF385D	SLC14A1	-0.485928	0.000110242	0.164479	0.000358036	1.03198e-06	-0.650406	0.00148301	0.00103863	0.000150809
ZNF385D	SH2D3C	-0.21187	0.110352	0.386774	4.10676e-18	1.24513e-05	-0.598644	0.259195	1.18136e-16	0.000904073
ZNF385D	S1PR1	-0.110845	0.407471	0.494455	3.65183e-30	4.63451e-06	-0.6053	0.604497	3.54546e-28	0.000445523
ZNF385D	RP4-575N6.4	-0.137791	0.302319	0.461187	5.67737e-26	7.81312e-06	-0.598978	0.502048	3.78421e-24	0.000648515
ZNF385D	RP11-514D23.2	-0.373537	0.00387471	0.291064	1.43209e-10	1.20837e-06	-0.664601	0.0230304	1.45818e-09	0.00016945
ZNF385D	RP11-251M1.1	-0.387272	0.00267055	0.251922	3.41435e-08	3.00466e-06	-0.639193	0.0173938	2.30475e-07	0.00032616
ZNF385D	RGS9	-0.414362	0.00122204	0.294231	8.84712e-11	1.81345e-07	-0.708593	0.00958433	9.31347e-10	4.23195e-05
ZNF385D	RAMP3	-0.3632	0.00507524	0.299399	3.97987e-11	1.33536e-06	-0.662598	0.0282118	4.42753e-10	0.000182075
ZNF385D	RAMP2	-0.303523	0.0205484	0.347848	9.94638e-15	2.10569e-06	-0.651372	0.0793229	1.86953e-13	0.000251914
ZNF385D	NXF3	-0.466855	0.000220564	0.116665	0.0116357	1.24074e-05	-0.583519	0.00254666	0.0228312	0.000902086
ZNF385D	MYZAP	-0.494418	7.98845e-05	0.0879367	0.0575756	9.95722e-06	-0.582355	0.0011533	0.0922242	0.000770213
ZNF385D	MYRIP	0.769393	1.71499e-12	0.149953	0.00115312	1.16611e-09	0.619439	7.96913e-10	0.00295149	9.81514e-07
ZNF385D	MEOX1	0.817292	5.04614e-15	0.428593	2.74121e-22	1.28862e-06	0.388699	6.88238e-12	1.25786e-20	0.000177508
ZNF385D	MATN2	0.705231	6.39329e-10	0.161055	0.000475952	5.30646e-07	0.544176	9.72557e-08	0.00134029	9.29985e-05
ZNF385D	LRRC32	-0.294596	0.0247803	0.440569	1.35023e-23	5.17458e-08	-0.735165	0.0908325	7.10798e-22	1.6729e-05
ZNF385D	LINC01537	0.710073	4.32527e-10	0.200137	1.31517e-05	1.59008e-06	0.509936	7.11855e-08	5.29712e-05	0.00020611
ZNF385D	LINC00857	0.522557	2.57952e-05	-0.166426	0.000303745	1.57107e-07	0.688983	0.000474421	0.000896522	3.79932e-05
ZNF385D	LIMS2	-0.243266	0.0657568	0.368856	1.69234e-16	8.38312e-06	-0.612122	0.181558	4.00201e-15	0.000681771
ZNF385D	KCNA5	-0.060221	0.653393	0.514136	7.19929e-33	1.04279e-05	-0.574357	0.797779	8.83137e-31	0.000796275
ZNF385D	HSPA12B	-0.294907	0.0246215	0.415718	6.11879e-21	1.65709e-07	-0.710625	0.0904138	2.4271e-19	3.96176e-05
ZNF385D	GIMAP1	-0.260307	0.0484439	0.343871	2.07973e-14	1.17567e-05	-0.604179	0.146505	3.74151e-13	0.000868059
ZNF385D	FHL2	0.66823	9.97088e-09	0.135002	0.00346698	2.47503e-06	0.533229	8.89324e-07	0.0078443	0.000283946
ZNF385D	FGFBP2	-0.455707	0.000324771	0.145284	0.00164434	7.6338e-06	-0.600991	0.00344338	0.00404715	0.000637502
ZNF385D	FENDRR	-0.4589	0.000291089	0.201764	1.11418e-05	9.01569e-07	-0.660664	0.00316211	4.55771e-05	0.000137027
ZNF385D	FCN3	-0.661952	1.52984e-08	0.0805625	0.0820115	7.75511e-10	-0.742515	1.25457e-06	0.125235	7.18059e-07
ZNF385D	FABP5	-0.422085	0.000966111	0.211846	3.8694e-06	3.0794e-06	-0.633931	0.00800508	1.74561e-05	0.000331541
ZNF385D	EDNRB	-0.325409	0.0126832	0.311772	5.50508e-12	3.66689e-06	-0.637181	0.0557487	6.99536e-11	0.000376219
ZNF385D	DKK2	-0.30623	0.0193935	0.348224	9.2724e-15	1.87061e-06	-0.654453	0.0760378	1.75049e-13	0.000231832
ZNF385D	CGREF1	0.579117	1.91192e-06	-0.0512182	0.269336	5.86846e-07	0.630336	6.02232e-05	0.345375	0.000100004
ZNF385D	CASQ2	-0.0720187	0.591104	0.508887	3.94602e-32	8.94005e-06	-0.580905	0.75361	4.55065e-30	0.000713708
ZNF385D	CALCRL	-0.35218	0.00670413	0.422525	1.20472e-21	9.41971e-09	-0.774705	0.0347223	5.16354e-20	4.69639e-06
ZNF385D	CA4	-0.552844	6.79337e-06	0.0139536	0.763608	8.09144e-06	-0.566798	0.00016509	0.812267	0.000664773
ZNF385D	AF131215.9	-0.379074	0.00334113	0.22691	7.2257e-07	1.00053e-05	-0.605984	0.020597	3.78253e-06	0.0007729
ZNF385D	ACVRL1	-0.348784	0.00729076	0.393436	9.71079e-19	4.52683e-08	-0.742219	0.0369604	3.00493e-17	1.51417e-05
ZNF366	ZBTB8A	0.614203	2.92997e-07	0.0598277	0.196849	4.26099e-06	0.554375	1.34634e-05	0.264986	0.000419389
ZNF366	SPARCL1	0.304161	0.0202713	0.739364	6.56518e-82	8.4835e-06	-0.435203	0.0785417	1.89664e-78	0.000687629
ZNF366	SFTPC	-0.259775	0.0489216	0.440282	1.45319e-23	2.24064e-07	-0.700058	0.147526	7.62449e-22	4.95038e-05
ZNF366	NDRG4	0.636379	7.9199e-08	-0.00363793	0.937505	1.16335e-07	0.640017	4.70314e-06	0.952318	3.04124e-05
ZNF366	GFOD1	0.819312	3.80426e-15	0.469821	5.12919e-27	6.12407e-06	0.349491	5.40172e-12	3.76708e-25	0.000544603
ZNF366	FABP4	-0.250272	0.0581185	0.363171	5.2503e-16	8.14069e-06	-0.613444	0.166541	1.16572e-14	0.000667616
ZNF366	F8	-0.0437479	0.744366	0.541464	6.25148e-37	5.16526e-06	-0.585212	0.857925	1.06194e-34	0.000481612
ZNF366	CTB-134H23.3	-0.306025	0.0194789	0.301315	2.94727e-11	1.09499e-05	-0.60734	0.0762796	3.34696e-10	0.000824416
ZNF366	CPNE2	0.701855	8.35675e-10	0.202728	1.00922e-05	3.07501e-06	0.499127	1.20664e-07	4.16782e-05	0.000331246
ZNF366	C7	0.148726	0.265186	0.666084	3.41512e-61	4.54334e-06	-0.517358	0.461995	2.99695e-58	0.000439046
ZNF365	TMEM255A	-0.325191	0.0127464	0.295176	7.65345e-11	6.81034e-06	-0.620367	0.0559522	8.13819e-10	0.000587698
ZNF365	SH3PXD2B	-0.411982	0.00131236	0.277061	1.12257e-09	4.05649e-07	-0.689043	0.0101226	9.84934e-09	7.64997e-05
ZNF365	FAM180A	-0.167731	0.208199	0.435482	4.92243e-23	8.21143e-06	-0.603213	0.395335	2.44712e-21	0.000671768
ZNF331	WBSCR16	-0.627132	1.38367e-07	-0.0844541	0.0682373	4.82823e-06	-0.542678	7.37177e-06	0.106856	0.000458778
ZNF331	RNF152	0.600606	6.22456e-07	0.0267567	0.564094	2.8759e-06	0.57385	2.45645e-05	0.637376	0.000315954
ZNF331	NAP1L5	0.687766	2.45847e-09	0.176123	0.000130347	3.03815e-06	0.511643	2.87254e-07	0.000419706	0.000328676
ZNF331	CEBPA	-0.493984	8.12285e-05	0.177199	0.000118341	4.37997e-07	-0.671183	0.00116847	0.000384792	8.08162e-05
ZNF239	RP11-1008C21.1	0.521536	2.69227e-05	-0.10107	0.0289704	1.86649e-06	0.622606	0.00049059	0.0507556	0.000231455
ZNF239	HN1L	0.552671	6.84789e-06	-0.0452961	0.328701	2.85485e-06	0.597968	0.000166141	0.408175	0.000314089
ZNF239	AAGAB	0.655782	2.30758e-08	0.0927003	0.0452616	1.20182e-06	0.563081	1.74651e-06	0.0748548	0.000168817
ZNF174	VPS37D	0.583849	1.50365e-06	0.0459814	0.321428	1.27999e-05	0.537868	4.9736e-05	0.400599	0.000921898
ZNF174	UBE2FP1	-0.660952	1.63631e-08	-0.0792147	0.0872762	5.31437e-07	-0.581737	1.32331e-06	0.132129	9.31207e-05
ZNF174	UAP1	-0.712911	3.42702e-10	0.0653171	0.158765	1.80285e-11	-0.778229	5.888e-08	0.220682	3.89221e-08
ZNF174	TMEM246	0.564276	3.96558e-06	-0.039755	0.391362	1.93274e-06	0.604031	0.000107638	0.472098	0.000237341
ZNF174	THSD1	0.582251	1.63146e-06	-0.0636803	0.169488	3.11552e-07	0.645931	5.30849e-05	0.233344	6.30308e-05
ZNF174	TFAP4	0.763571	3.16571e-12	0.355721	2.23873e-15	9.12349e-06	0.40785	1.31662e-09	4.57695e-14	0.000723846
ZNF174	SYNDIG1L	-0.576798	2.14791e-06	0.13674	0.00306663	2.45402e-08	-0.713538	6.60619e-05	0.00703722	9.62965e-06
ZNF174	SOX18	0.548206	8.40433e-06	-0.0964216	0.0372548	5.83905e-07	0.644628	0.000195408	0.0631914	9.96438e-05
ZNF174	SOCS2	-0.748515	1.42913e-11	-0.121362	0.00865651	2.78786e-09	-0.627154	4.48076e-09	0.0176004	1.89686e-06
ZNF174	SLC25A25	-0.610764	3.55703e-07	-0.0433393	0.350047	2.93144e-06	-0.567425	1.57223e-05	0.430236	0.000320405
ZNF174	SKIDA1	0.647154	4.03643e-08	0.0982495	0.0337842	2.46564e-06	0.548904	2.7339e-06	0.0580312	0.000283106
ZNF174	SGMS2	-0.790919	1.50782e-13	-0.0659424	0.154807	1.58051e-12	-0.724976	1.10384e-10	0.215979	5.59859e-09
ZNF174	SESN1	0.666637	1.11262e-08	0.11254	0.0149649	1.2347e-06	0.554097	9.71932e-07	0.0284779	0.000172179
ZNF174	RP3-449M8.6	-0.443688	0.000485777	0.141242	0.00221746	1.4208e-05	-0.58493	0.00470597	0.00527915	0.000992073
ZNF174	RP3-425P12.2	-0.735154	4.99648e-11	0.0495704	0.285064	3.96727e-12	-0.784724	1.23187e-08	0.362249	1.14722e-08
ZNF174	RP3-425P12.1	-0.630631	1.12273e-07	0.00798859	0.8633	1.42226e-07	-0.63862	6.22319e-06	0.893907	3.53055e-05
ZNF174	RP11-79H23.3	-0.721582	1.65376e-10	-0.112854	0.0146847	2.23223e-08	-0.608728	3.2619e-08	0.0280099	8.95444e-06
ZNF174	RP11-76E17.3	-0.635509	8.35314e-08	0.00748228	0.871887	1.06142e-07	-0.642991	4.90569e-06	0.900809	2.84474e-05
ZNF174	RP11-64B16.2	-0.60718	4.34315e-07	0.0613805	0.185457	7.84437e-08	-0.66856	1.84502e-05	0.251913	2.28011e-05
ZNF174	RP11-439L18.2	-0.690309	2.03253e-09	0.0380421	0.412107	5.06448e-10	-0.728351	2.46555e-07	0.492745	5.17e-07
ZNF174	RP11-439L18.1	-0.660023	1.74137e-08	0.00810063	0.861402	1.94872e-08	-0.668124	1.39114e-06	0.892374	8.09018e-06
ZNF174	RP11-389C8.2	0.532745	1.67042e-05	-0.0530722	0.252361	5.69078e-06	0.585817	0.000336521	0.326954	0.00051616
ZNF174	RP11-387H17.6	-0.651833	2.98717e-08	0.0135078	0.770946	2.79836e-08	-0.665341	2.15077e-06	0.818383	1.06018e-05
ZNF174	RP11-293M10.6	-0.533764	1.59815e-05	0.244281	8.99133e-08	3.15457e-09	-0.778045	0.000324977	5.61057e-07	2.09056e-06
ZNF174	RNF122	-0.58407	1.48679e-06	-0.0274571	0.553935	6.92702e-06	-0.556612	4.929e-05	0.628076	0.000595103
ZNF174	RBM43	0.762531	3.52558e-12	0.141361	0.00219827	1.63994e-09	0.62117	1.43478e-09	0.00523876	1.26363e-06
ZNF174	RABIF	-0.403032	0.00170811	0.197193	1.76934e-05	1.09661e-05	-0.600225	0.0123801	6.93077e-05	0.000825138
ZNF174	PRR34	0.617493	2.42855e-07	0.0536284	0.247417	2.88271e-06	0.563864	1.15843e-05	0.321547	0.000316436
ZNF174	PROK2	-0.555169	6.09877e-06	0.00407188	0.930068	1.00093e-05	-0.559241	0.000151532	0.946549	0.000773036
ZNF174	PPP1R3C	0.687868	2.43981e-09	0.101755	0.0278951	1.97571e-07	0.586113	2.85537e-07	0.0491061	4.50334e-05
ZNF174	PMM2	-0.37044	0.00420486	0.340306	3.9933e-14	1.86113e-07	-0.710746	0.0244888	6.90987e-13	4.30813e-05
ZNF174	PEX11B	0.706472	5.78838e-10	0.166765	0.000295123	6.00418e-07	0.539707	8.98841e-08	0.000873688	0.000101671
ZNF174	PARD6B	-0.50641	4.99462e-05	0.109482	0.0179477	2.829e-06	-0.615892	0.000797489	0.0333992	0.000312159
ZNF174	PADI4	-0.585362	1.39137e-06	-0.0071447	0.87762	3.28452e-06	-0.578217	4.67417e-05	0.905383	0.00034743
ZNF174	NSUN5	0.637487	7.39848e-08	0.0539964	0.244184	9.21408e-07	0.58349	4.45671e-06	0.318007	0.00013917
ZNF174	NR2F2	0.613408	3.06489e-07	0.0352117	0.447776	1.91399e-06	0.578197	1.39641e-05	0.527711	0.000235693
ZNF174	NIFKP8	-0.615591	2.70766e-07	0.0456069	0.325389	8.60639e-08	-0.661197	1.26372e-05	0.404716	2.43992e-05
ZNF174	NFATC1	-0.571962	2.72991e-06	-0.0200014	0.666382	9.83688e-06	-0.551961	7.99529e-05	0.729072	0.000763457
ZNF174	MYADM	-0.604983	4.90277e-07	-0.0713578	0.123588	1.01416e-05	-0.533625	2.0312e-05	0.17817	0.000780341
ZNF174	MT1JP	-0.685496	2.90883e-09	-0.151106	0.00105473	1.44734e-06	-0.53439	3.2908e-07	0.00272593	0.000192674
ZNF174	MMP19	-0.730837	7.36822e-11	-0.0952126	0.0397131	4.75966e-09	-0.635625	1.68959e-08	0.066805	2.82588e-06
ZNF174	MMACHC	0.699745	9.86155e-10	0.162933	0.000407412	8.4183e-07	0.536812	1.37711e-07	0.00116626	0.000130466
ZNF174	MAP3K8	-0.706495	5.77785e-10	-0.0798528	0.0847509	2.01532e-08	-0.626642	8.97551e-08	0.128836	8.28663e-06
ZNF174	LDLR	-0.742129	2.6245e-11	-0.137077	0.00299405	9.99636e-09	-0.605051	7.32244e-09	0.00688971	4.91384e-06
ZNF174	KLF10	-0.646881	4.10713e-08	-0.0361998	0.43513	2.67675e-07	-0.610682	2.77477e-06	0.515366	5.64002e-05
ZNF174	JDP2	-0.64385	4.97714e-08	0.0557769	0.228955	8.71888e-09	-0.699627	3.2437e-06	0.301192	4.42476e-06
ZNF174	ID3	0.456298	0.000318283	-0.130276	0.00480574	1.22463e-05	0.586574	0.0033896	0.0104732	0.000894051
ZNF174	ICAM1	-0.783023	3.79743e-13	0.0947295	0.0407329	8.88178e-16	-0.877753	2.3547e-10	0.0682997	1.46763e-11
ZNF174	HOXA5	0.63936	6.58969e-08	-0.0224718	0.628116	4.58998e-08	0.661832	4.0665e-06	0.695346	1.53087e-05
ZNF174	GJA1	-0.639127	6.68542e-08	-0.120471	0.00916256	8.30203e-06	-0.518656	4.11117e-06	0.0185037	0.000676987
ZNF174	GID4	0.679877	4.38311e-09	0.140762	0.00229661	1.44501e-06	0.539116	4.58796e-07	0.00544612	0.000192432
ZNF174	FEM1C	-0.692318	1.74641e-09	0.0527522	0.255237	2.18915e-10	-0.745071	2.18419e-07	0.330084	2.72726e-07
ZNF174	FAM212A	0.648318	3.74697e-08	-0.0521642	0.260579	7.36802e-09	0.700482	2.57506e-06	0.335891	3.8993e-06
ZNF174	ETS2	-0.646733	4.14621e-08	-0.0775949	0.0939594	1.2232e-06	-0.569138	2.7961e-06	0.140806	0.000171032
ZNF174	CTD-2369P2.8	-0.830061	7.95656e-16	0.0443576	0.338831	0	-0.874419	1.50493e-12	0.418703	0
ZNF174	CTD-2313J17.6	-0.660807	1.65231e-08	-0.00515405	0.911551	3.14276e-08	-0.655653	1.33356e-06	0.932098	1.15708e-05
ZNF174	COASY	0.607359	4.30023e-07	0.0636264	0.16985	6.95894e-06	0.543733	1.83075e-05	0.233763	0.000597044
ZNF174	CIRH1A	-0.552453	6.91737e-06	0.0341292	0.461867	4.21763e-06	-0.586582	0.000167521	0.541366	0.000416319
ZNF174	CHRNB1	0.671271	8.07404e-09	0.115711	0.0123406	1.02764e-06	0.555559	7.51406e-07	0.0240429	0.000150408
ZNF174	CEBPA-AS1	0.731303	7.06832e-11	0.147172	0.0014263	3.96271e-08	0.584131	1.6342e-08	0.00356628	1.37139e-05
ZNF174	CDKN1A	-0.784333	3.26658e-13	-0.180477	8.78389e-05	8.8379e-10	-0.603856	2.0822e-10	0.000294279	7.93637e-07
ZNF174	C11orf91	-0.632022	1.03249e-07	-0.10936	0.0180762	8.48337e-06	-0.522662	5.81903e-06	0.0336085	0.000687629
ZNF174	BMP2	-0.659171	1.84339e-08	-0.154584	0.000802875	8.33594e-06	-0.504587	1.45532e-06	0.00213749	0.000679054
ZNF174	BBS12	0.646775	4.13511e-08	0.0896328	0.0529059	1.86673e-06	0.557142	2.79024e-06	0.0857118	0.000231465
ZNF174	B4GAT1	0.664058	1.32676e-08	0.156019	0.000716208	6.575e-06	0.508039	1.11761e-06	0.00193055	0.000573744
ZNF174	B4GALT1	-0.698695	1.07024e-09	-0.0861689	0.0628011	4.81332e-08	-0.612526	1.47211e-07	0.099435	1.58688e-05
ZNF174	AXIN2	0.668765	9.60901e-09	0.150233	0.00112849	4.06691e-06	0.518532	8.63321e-07	0.00289517	0.000405044
ZNF174	ATP8B5P	-0.534706	1.5339e-05	0.0384496	0.407115	8.42702e-06	-0.573155	0.000314638	0.487817	0.000684286
ZFP92	SLC40A1	-0.381297	0.00314595	0.265455	5.67692e-09	2.32327e-06	-0.646752	0.0196826	4.41147e-08	0.000270613
ZFP92	SDC2	-0.347603	0.00750498	0.268067	3.96824e-09	7.81239e-06	-0.61567	0.0377724	3.16872e-08	0.000648475
ZFP92	PID1	-0.404727	0.00162584	0.250166	4.27743e-08	1.56671e-06	-0.654893	0.0119242	2.83582e-07	0.000203958
ZFP92	P2RY14	-0.36695	0.00460646	0.251339	3.68031e-08	6.79541e-06	-0.618288	0.02623	2.46971e-07	0.000586847
ZFP92	NOP2	0.521235	2.72637e-05	-0.15249	0.000946881	2.8819e-07	0.673725	0.000495478	0.00247635	5.9609e-05
ZFP92	FKBP3	-0.645184	4.5749e-08	-0.133798	0.0037713	9.22745e-06	-0.511386	3.02987e-06	0.00845151	0.000729526
ZFP92	FBXL3	-0.330606	0.0112535	0.276053	1.29616e-09	1.10231e-05	-0.606659	0.051042	1.12523e-08	0.000828479
ZFP92	FAM83H	0.466567	0.000222819	-0.147337	0.00140862	4.50456e-06	0.613903	0.0025669	0.00352699	0.00043635
ZFP92	EIF4E3	-0.306096	0.0194494	0.295808	6.94484e-11	1.32669e-05	-0.601903	0.0761967	7.43604e-10	0.000945304
ZFP92	ECHDC1	-0.526849	2.15163e-05	0.0681376	0.1415	4.51547e-06	-0.594987	0.000411078	0.200012	0.00043708
ZFP92	CLN5	-0.564054	4.00798e-06	0.126696	0.00611337	7.77154e-08	-0.69075	0.000108534	0.0129514	2.26538e-05
ZFP92	BEX4	-0.473722	0.000172632	0.224885	9.11651e-07	1.84136e-07	-0.698607	0.00210431	4.67717e-06	4.27586e-05
ZFP3	USP51	0.839942	1.70962e-16	0.384195	7.11423e-18	1.05272e-08	0.455747	4.41329e-13	1.98949e-16	5.09403e-06
ZFP3	UBFD1	0.705201	6.40848e-10	-0.0113965	0.80597	4.5564e-10	0.716598	9.74404e-08	0.84735	4.76708e-07
ZFP3	TTC22	0.665179	1.22928e-08	-0.0386874	0.404217	3.73425e-09	0.703866	1.0516e-06	0.484929	2.36976e-06
ZFP3	TRMT5	0.70594	6.04055e-10	0.0965025	0.0370952	4.12867e-08	0.609438	9.30075e-08	0.0629573	1.41418e-05
ZFP3	TMEM184A	0.609558	3.8053e-07	-0.0455126	0.326392	1.25325e-07	0.65507	1.65982e-05	0.405761	3.21669e-05
ZFP3	STX12	-0.540759	1.17499e-05	0.124338	0.00714059	3.04849e-07	-0.665097	0.000254871	0.0148558	6.20211e-05
ZFP3	STAP2	0.482621	0.000124692	-0.0957716	0.03856	1.2721e-05	0.578393	0.00163254	0.0651164	0.000918177
ZFP3	SPTBN2	0.717035	2.43153e-10	0.0863715	0.0621832	1.10045e-08	0.630664	4.45018e-08	0.0985917	5.26735e-06
ZFP3	SLC33A1	0.553194	6.6843e-06	0.00115272	0.98018	1.29855e-05	0.552042	0.00016301	0.985074	0.000931211
ZFP3	SLC25A10	0.407167	0.00151363	-0.237371	2.10005e-07	2.27151e-06	0.644539	0.0112878	1.22194e-06	0.000266099
ZFP3	RP6-65G23.3	0.481641	0.000129299	-0.0996596	0.0312988	1.16831e-05	0.5813	0.0016797	0.0542894	0.000864101
ZFP3	RP11-196G18.22	0.731983	6.6514e-11	0.158676	0.000578143	5.95467e-08	0.573306	1.5574e-08	0.00159458	1.86039e-05
ZFP3	RHOV	0.594082	8.8269e-07	-0.21607	2.44598e-06	2.36681e-10	0.810153	3.24652e-05	1.15004e-05	2.88993e-07
ZFP3	PVRL4	0.605303	4.81711e-07	0.0664785	0.151473	8.50513e-06	0.538825	2.00371e-05	0.212004	0.000688955
ZFP3	PROM2	0.535812	1.46152e-05	-0.0403319	0.38452	7.52989e-06	0.576144	0.000302742	0.465227	0.000631455
ZFP3	PPAP2C	0.664623	1.27674e-08	-0.060429	0.192379	1.52778e-09	0.725052	1.08382e-06	0.259876	1.20058e-06
ZFP3	PLEKHG6	0.578938	1.92924e-06	-0.105836	0.0221708	7.48699e-08	0.684774	6.06665e-05	0.0401795	2.20531e-05
ZFP3	NR2F6	0.479972	0.000137499	-0.198601	1.53606e-05	3.80557e-07	0.678574	0.00176207	6.09596e-05	7.28689e-05
ZFP3	MMACHC	0.68421	3.19774e-09	0.127204	0.00591005	6.61623e-07	0.557005	3.54843e-07	0.0125703	0.000109179
ZFP3	MAFG-AS1	0.725766	1.15217e-10	-0.0370607	0.424281	1.95552e-11	0.762826	2.4338e-08	0.504765	4.15325e-08
ZFP3	LILRA2	-0.603631	5.27991e-07	0.0164279	0.723278	5.28579e-07	-0.620059	2.15553e-05	0.778223	9.27077e-05
ZFP3	KIAA1522	0.634834	8.70463e-08	0.0858353	0.0638299	3.28572e-06	0.548999	5.07337e-06	0.100846	0.000347509
ZFP3	JUP	0.485844	0.000110587	-0.110775	0.0166283	6.77248e-06	0.596619	0.00148673	0.0312389	0.000585539
ZFP3	IQCA1	0.735685	4.76063e-11	0.264337	6.61005e-09	2.60281e-06	0.471349	1.18391e-08	5.07702e-08	0.000294294
ZFP3	HN1L	0.693939	1.54386e-09	-0.108861	0.0186127	1.3288e-11	0.8028	1.977e-07	0.0344823	3.04822e-08
ZFP3	HIST2H4A	0.493227	8.36193e-05	-0.0956575	0.0387929	8.13286e-06	0.588885	0.00119483	0.0654563	0.000667111
ZFP3	HIST1H2BD	0.518903	3.00441e-05	-0.103995	0.0246124	1.90943e-06	0.622898	0.000534519	0.0440181	0.000235295
ZFP3	HEY2	0.678854	4.71842e-09	0.1977	1.68176e-05	1.11181e-05	0.481154	4.87196e-07	6.61842e-05	0.000833677
ZFP3	GRTP1	0.64822	3.77065e-08	0.10129	0.0286211	2.57262e-06	0.546929	2.58739e-06	0.0502196	0.000291896
ZFP3	GOLM1	0.635847	8.18214e-08	-0.0376819	0.416552	3.1705e-08	0.673529	4.82543e-06	0.497131	1.1645e-05
ZFP3	FTO	0.718974	2.06485e-10	0.22474	9.26873e-07	2.07057e-06	0.494234	3.9038e-08	4.74849e-06	0.000248771
ZFP3	FAM83H-AS1	0.725702	1.1586e-10	-0.0707302	0.126933	3.78009e-12	0.796432	2.44438e-08	0.182279	1.10801e-08
ZFP3	FAM83A-AS1	0.401247	0.00179877	-0.229111	5.59855e-07	3.89799e-06	0.630357	0.0128816	2.99624e-06	0.00039313
ZFP3	FAM83A	0.513727	3.7177e-05	-0.287185	2.56248e-10	1.41742e-09	0.800912	0.000632394	2.50402e-09	1.13353e-06
ZFP3	FAM150B	-0.410833	0.00135808	0.204062	8.79555e-06	6.39365e-06	-0.614895	0.010392	3.67939e-05	0.000562143
ZFP3	ESRP1	0.641798	5.66156e-08	0.0237789	0.608258	2.32705e-07	0.618019	3.59831e-06	0.677495	5.09303e-05
ZFP3	ESAM	-0.417916	0.00109754	0.198665	1.52626e-05	5.80252e-06	-0.616581	0.00882921	6.06075e-05	0.000523736
ZFP3	EPN3	0.579267	1.89759e-06	-0.0975651	0.0350501	1.01545e-07	0.676832	5.98621e-05	0.0599247	2.75221e-05
ZFP3	EPCAM	0.473686	0.000172854	-0.126414	0.00622861	6.75696e-06	0.600101	0.00210644	0.013166	0.000584652
ZFP3	DUSP19	0.654759	2.46793e-08	0.162433	0.000424695	1.3897e-05	0.492326	1.84375e-06	0.00121046	0.000976829
ZFP3	DCDC2	0.69564	1.35539e-09	0.160584	0.000494739	1.02782e-06	0.535056	1.77983e-07	0.00138767	0.000150418
ZFP3	CYP24A1	0.456519	0.000315885	-0.240825	1.37884e-07	2.23176e-07	0.697344	0.00336931	8.30653e-07	4.93475e-05
ZFP3	CYB561	0.676525	5.57387e-09	0.0605827	0.191248	9.11782e-08	0.615943	5.57809e-07	0.258569	2.54614e-05
ZFP3	CTTN	0.535031	1.51229e-05	-0.0509855	0.27152	5.48533e-06	0.586017	0.000311138	0.347729	0.000502805
ZFP3	CTD-2114J12.1	0.524372	2.38978e-05	-0.0719084	0.120711	4.46026e-06	0.596281	0.000446682	0.174615	0.000433286
ZFP3	CPEB1	0.705361	6.32708e-10	0.174381	0.000152261	8.62981e-07	0.530981	9.65577e-08	0.000482563	0.000132854
ZFP3	CNOT11	0.742377	2.56394e-11	0.0608045	0.189625	3.49454e-10	0.681573	7.1875e-09	0.25671	3.91849e-07
ZFP3	C2orf82	0.471011	0.000190286	-0.11499	0.0128993	1.1039e-05	0.586	0.00227047	0.0249949	0.000829317
ZFP3	C11orf80	0.664341	1.30148e-08	0.0239001	0.606431	5.15214e-08	0.640441	1.10038e-06	0.675858	1.6675e-05
ZFP3	ASAH2B	0.655008	2.42807e-08	0.00735674	0.874018	5.14741e-08	0.647651	1.81952e-06	0.902508	1.66669e-05
ZFP3	AKAP6	0.684879	3.04414e-09	0.165721	0.000322444	2.53752e-06	0.519158	3.41027e-07	0.000945812	0.000289099
ZFP3	AC005077.14	0.526213	2.21064e-05	-0.146244	0.00152999	2.8318e-07	0.672456	0.000419924	0.00379638	5.88629e-05
ZDHHC3	ST8SIA6	-0.400335	0.0018467	0.248234	5.46989e-08	2.02074e-06	-0.648569	0.0131431	3.55394e-07	0.000244744
ZDHHC3	OGN	-0.4722	0.00018235	0.161938	0.000442491	2.11416e-06	-0.634138	0.00219598	0.00125569	0.000252736
ZDHHC3	LMOD3	-0.447438	0.000429112	0.301845	2.71166e-11	2.68257e-08	-0.749282	0.00427643	3.09713e-10	1.02731e-05
ZDHHC3	GCNT4	-0.422355	0.000958127	0.198159	1.60607e-05	4.93434e-06	-0.620513	0.00795423	6.34686e-05	0.000465814
ZDHHC3	F8	-0.424366	0.000900374	0.203747	9.08671e-06	3.73553e-06	-0.628113	0.00758068	3.78951e-05	0.000381116
ZDHHC3	CASQ2	-0.448967	0.000407775	0.155204	0.00076429	7.22487e-06	-0.604171	0.00411132	0.00204563	0.000613401
ZDHHC3	BCKDK	0.403909	0.00166507	-0.230446	4.78991e-07	3.33685e-06	0.634355	0.0121422	2.59814e-06	0.000351323
ZDHHC3	ASPA	-0.290013	0.0272242	0.33458	1.11897e-13	5.79293e-06	-0.624593	0.0971992	1.81941e-12	0.00052311
ZDHHC3	ADH1B	-0.27804	0.0345784	0.3921	1.30003e-18	9.22837e-07	-0.67014	0.115354	3.96666e-17	0.000139316
ZDHHC3	ADAMTS9-AS2	-0.371205	0.00412107	0.233811	3.21901e-07	1.06301e-05	-0.605016	0.0241242	1.80636e-06	0.000807024
ZDHHC19	TNFRSF19	-0.546663	9.01455e-06	0.0559715	0.227332	2.65731e-06	-0.602634	0.000206557	0.299388	0.000298537
ZDHHC19	TMEM92	0.494435	7.98329e-05	-0.182091	7.57019e-05	3.55628e-07	0.676526	0.00115274	0.000257444	6.92911e-05
ZDHHC19	TKT	0.405366	0.00159577	-0.196083	1.97648e-05	1.04013e-05	0.601449	0.0117576	7.66117e-05	0.000794917
ZDHHC19	RETN	0.660787	1.65456e-08	0.156055	0.000714108	7.97448e-06	0.504731	1.33488e-06	0.00192551	0.000657878
ZDHHC19	PLEK2	0.518405	3.067e-05	-0.0600881	0.194905	8.668e-06	0.578494	0.000543459	0.262756	0.000698157
ZDHHC19	PBX1	-0.585967	1.34875e-06	0.0400344	0.38804	6.05022e-07	-0.626001	4.55961e-05	0.468762	0.00010229
ZDHHC19	MIR99AHG	-0.579739	1.85294e-06	0.110435	0.0169667	5.95472e-08	-0.690174	5.87587e-05	0.0317952	1.86039e-05
ZDHHC19	KRT79	0.724561	1.27936e-10	0.195242	2.14853e-05	4.54456e-07	0.529319	2.6498e-08	8.26203e-05	8.30379e-05
ZDHHC19	IGSF10	-0.397793	0.00198642	0.212727	3.51889e-06	7.92677e-06	-0.610521	0.013894	1.60105e-05	0.000654948
ZDHHC19	GPC3	-0.441554	0.000520973	0.178195	0.000108154	4.47622e-06	-0.619749	0.0049684	0.000354904	0.00043443
ZDHHC19	GIPC2	-0.40201	0.00175949	0.274538	1.60713e-09	6.92948e-07	-0.676548	0.012666	1.37344e-08	0.00011297
ZDHHC19	DNAJB4	-0.486705	0.000107075	0.121312	0.00868429	4.57213e-06	-0.608017	0.00144977	0.0176499	0.000441218
ZDHHC19	DMD	-0.521951	2.64584e-05	0.089271	0.0538746	2.76058e-06	-0.611222	0.000483976	0.0870694	0.000306792
ZDHHC19	BCHE	-0.59646	7.77882e-07	0.0634536	0.171015	1.38367e-07	-0.659913	2.93325e-05	0.235135	3.46191e-05
ZDHHC19	ALOX5AP	0.605982	4.6404e-07	0.0432369	0.351188	3.78144e-06	0.562745	1.9454e-05	0.431387	0.00038452
ZDHHC15	YARS	-0.585549	1.37809e-06	-0.0277607	0.549559	6.4965e-06	-0.557788	4.63874e-05	0.624044	0.000568593
ZDHHC15	VLDLR	0.603946	5.18953e-07	-0.0225015	0.627663	4.15481e-07	0.626448	2.12608e-05	0.694944	7.78272e-05
ZDHHC15	VGLL3	0.740406	3.08274e-11	0.0611129	0.187385	4.31433e-10	0.679293	8.31653e-09	0.254133	4.56699e-07
ZDHHC15	UACA	0.675924	5.8174e-09	-0.0382518	0.409533	1.6455e-09	0.714176	5.77271e-07	0.490202	1.26726e-06
ZDHHC15	TMEM246	0.623397	1.72463e-07	0.000192722	0.996686	3.03306e-07	0.623204	8.79652e-06	0.997517	6.18159e-05
ZDHHC15	TLL1	0.589178	1.14204e-06	0.0514361	0.267301	1.17533e-05	0.537741	3.99242e-05	0.343161	0.000867933
ZDHHC15	TKT	-0.593893	8.91588e-07	-0.0632833	0.172169	1.36368e-05	-0.53061	3.27228e-05	0.236496	0.000964287
ZDHHC15	TGFB2	0.725004	1.23112e-10	0.15943	0.000543753	1.09351e-07	0.565574	2.57008e-08	0.00150968	2.90599e-05
ZDHHC15	SYNDIG1L	-0.307622	0.018821	0.352414	4.21005e-15	1.50031e-06	-0.660036	0.074399	8.31246e-14	0.000197747
ZDHHC15	ST6GALNAC5	0.588656	1.17346e-06	0.0556322	0.230167	1.38007e-05	0.533024	4.08042e-05	0.302536	0.000972168
ZDHHC15	SMIM10	0.596818	7.63126e-07	0.0375457	0.418238	5.05834e-06	0.559273	2.88818e-05	0.498801	0.000474481
ZDHHC15	SGCB	0.81195	1.04794e-14	0.139138	0.00258333	3.38107e-12	0.672812	1.2546e-11	0.00604483	1.01378e-08
ZDHHC15	S100A11	-0.676365	5.63801e-09	-0.133306	0.00390248	1.39041e-06	-0.543059	5.62992e-07	0.00871158	0.000187376
ZDHHC15	RP11-736K20.5	0.613579	3.03547e-07	0.0130408	0.778655	8.66415e-07	0.600538	1.38548e-05	0.824803	0.000133226
ZDHHC15	RP11-701P16.5	-0.53803	1.32585e-05	0.0587986	0.204676	3.66016e-06	-0.596829	0.000280401	0.273906	0.000375733
ZDHHC15	RP11-671P2.1	-0.442187	0.000510303	0.155553	0.000743345	9.41735e-06	-0.59774	0.00488936	0.00199562	0.000740084
ZDHHC15	RP11-356N1.2	-0.468092	0.000211121	0.15424	0.000825059	3.32181e-06	-0.622332	0.00246167	0.00219013	0.00035024
ZDHHC15	RP11-283G6.4	-0.478457	0.000145358	0.148712	0.00126845	2.55317e-06	-0.627169	0.00184049	0.00321314	0.000290461
ZDHHC15	RNF152	0.596165	7.90205e-07	0.0245868	0.596125	3.38098e-06	0.571579	2.97089e-05	0.666556	0.000354726
ZDHHC15	RMDN3	-0.415711	0.00117336	0.17456	0.000149851	1.42734e-05	-0.590272	0.00929166	0.000475697	0.000995353
ZDHHC15	RIN2	0.638171	7.09265e-08	0.0592235	0.201418	1.06602e-06	0.578948	4.30984e-06	0.270208	0.000154518
ZDHHC15	RFTN2	0.684778	3.06686e-09	0.0370072	0.42495	1.94269e-08	0.647771	3.43106e-07	0.505421	8.07072e-06
ZDHHC15	RETN	-0.423724	0.000918471	0.222236	1.23159e-06	1.97558e-06	-0.64596	0.00769834	6.15564e-06	0.000240956
ZDHHC15	RDX	0.586081	1.34082e-06	-0.0563704	0.224032	3.29659e-07	0.642451	4.53857e-05	0.295703	6.55781e-05
ZDHHC15	PPFIBP1	0.580976	1.74054e-06	0.0243286	0.599991	7.29001e-06	0.556648	5.59081e-05	0.670048	0.000617276
ZDHHC15	PLSCR4	0.749487	1.30079e-11	0.323144	8.22261e-13	8.03646e-06	0.426344	4.15418e-09	1.18178e-11	0.000661413
ZDHHC15	pk	0.62679	1.41207e-07	-0.000386434	0.993355	2.41089e-07	0.627176	7.494e-06	0.99504	5.2169e-05
ZDHHC15	PEG3	0.719887	1.91105e-10	0.14511	0.00166589	9.38787e-08	0.574776	3.66861e-08	0.00409438	2.60091e-05
ZDHHC15	PDE7B	0.674223	6.56253e-09	0.111844	0.0156021	7.36202e-07	0.562379	6.356e-07	0.029539	0.000118175
ZDHHC15	PDE5A	0.720048	1.88505e-10	0.185612	5.44929e-05	4.45285e-07	0.534436	3.63144e-08	0.000191418	8.17361e-05
ZDHHC15	PCDHB4	0.67903	4.65917e-09	0.105426	0.0226961	4.20849e-07	0.573604	4.82138e-07	0.0410094	7.85351e-05
ZDHHC15	PBX1	0.791401	1.42327e-13	0.0710023	0.125474	1.9138e-12	0.720399	1.05556e-10	0.180481	6.52857e-09
ZDHHC15	PARVA	0.694485	1.48078e-09	0.147361	0.00140599	6.8506e-07	0.547124	1.91143e-07	0.00352107	0.000112018
ZDHHC15	OSBPL1A	0.564116	3.99604e-06	-0.0355913	0.442894	2.25125e-06	0.599708	0.000108289	0.52297	0.000264493
ZDHHC15	OLFML2A	0.557561	5.45361e-06	-0.0544034	0.240641	1.63021e-06	0.611964	0.000138682	0.314103	0.000209793
ZDHHC15	NRN1	0.615977	2.64863e-07	0.0774121	0.0947385	6.97839e-06	0.538565	1.2418e-05	0.141813	0.000598217
ZDHHC15	NR2F2	0.621395	1.93834e-07	0.0528029	0.254779	2.25391e-06	0.568592	9.66238e-06	0.329586	0.000264707
ZDHHC15	MYCT1	0.591161	1.02961e-06	0.0420808	0.364227	7.85128e-06	0.54908	3.67213e-05	0.444682	0.000650677
ZDHHC15	LRCH2	0.716089	2.63213e-10	0.211561	3.9894e-06	1.57294e-06	0.504527	4.74769e-08	1.79486e-05	0.00020455
ZDHHC15	LIPN	-0.382662	0.00303116	0.219279	1.71585e-06	1.13261e-05	-0.601941	0.0191381	8.32743e-06	0.000845163
ZDHHC15	LINC00535	0.545485	9.50798e-06	-0.047663	0.30403	3.73731e-06	0.593148	0.000215481	0.38234	0.000381194
ZDHHC15	LEPR	0.602688	5.55898e-07	0.0718442	0.121043	1.15785e-05	0.530843	2.24506e-05	0.175026	0.000858376
ZDHHC15	LBH	0.682091	3.73341e-09	0.0681799	0.141252	8.20994e-08	0.613911	4.02544e-07	0.199714	2.35978e-05
ZDHHC15	KCTD16	0.590409	1.07094e-06	0.046453	0.316484	9.40654e-06	0.543956	3.79105e-05	0.395417	0.000739524
ZDHHC15	KANK4	0.554365	6.33108e-06	-0.0314743	0.497448	4.20357e-06	0.58584	0.000156098	0.575328	0.00041519
ZDHHC15	JUP	0.337144	0.00965434	-0.281785	5.67665e-10	7.08089e-06	0.618929	0.0455661	5.23512e-09	0.000604866
ZDHHC15	IFNLR1	-0.313552	0.0165417	0.322735	8.81648e-13	3.79503e-06	-0.636287	0.06772	1.26175e-11	0.000385551
ZDHHC15	ID3	0.460611	0.000274386	-0.130946	0.00459125	1.00438e-05	0.591557	0.00301939	0.0100597	0.000774881
ZDHHC15	GPR20	0.494886	7.84601e-05	-0.103774	0.0249207	5.77313e-06	0.59866	0.00113723	0.0444994	0.000521726
ZDHHC15	GIPC2	0.680285	4.2559e-09	0.00814616	0.860631	8.38447e-09	0.672139	4.47897e-07	0.891757	4.30001e-06
ZDHHC15	GHR	0.704686	6.67741e-10	0.233645	3.28298e-07	7.55707e-06	0.471041	1.00689e-07	1.83908e-06	0.000632993
ZDHHC15	FRMD3	0.653286	2.7176e-08	0.0165663	0.721042	8.30127e-08	0.63672	1.99391e-06	0.776303	2.38057e-05
ZDHHC15	FAM114A1	0.645686	4.43157e-08	-0.169801	0.000227451	4.49483e-11	0.815487	2.9523e-06	0.000691712	7.98857e-08
ZDHHC15	ESRP1	0.460023	0.000280026	-0.172072	0.000186637	2.52371e-06	0.632095	0.00306764	0.000579381	0.000287916
ZDHHC15	ENO1	-0.582185	1.63694e-06	0.0492458	0.288234	5.32879e-07	-0.631431	5.32279e-05	0.365615	9.32742e-05
ZDHHC15	ELTD1	0.559682	4.93514e-06	-0.0398042	0.390776	2.43386e-06	0.599486	0.000128143	0.471515	0.000280421
ZDHHC15	DOK6	0.628711	1.25956e-07	0.048493	0.295676	1.27438e-06	0.580218	6.83258e-06	0.373507	0.000176176
ZDHHC15	DNAJB4	0.518891	3.00587e-05	-0.0758793	0.101478	5.02142e-06	0.59477	0.000534722	0.150453	0.000471816
ZDHHC15	DIXDC1	0.736787	4.30497e-11	0.23892	1.74029e-07	9.24493e-07	0.497867	1.0908e-08	1.02865e-06	0.000139517
ZDHHC15	CYYR1	0.644774	4.69491e-08	0.0967252	0.0366583	2.69084e-06	0.548049	3.09384e-06	0.0623117	0.000301257
ZDHHC15	CXorf36	0.630954	1.10112e-07	0.0775207	0.0942751	3.08005e-06	0.553434	6.12876e-06	0.141214	0.000331541
ZDHHC15	CNTN4	0.702707	7.81372e-10	0.0779463	0.0924756	2.52724e-08	0.62476	1.14272e-07	0.138881	9.84632e-06
ZDHHC15	CNR1	-0.243649	0.0653196	0.371124	1.07047e-16	7.58985e-06	-0.614772	0.180716	2.59623e-15	0.000634961
ZDHHC15	CCDC50	0.666711	1.10698e-08	0.0035625	0.938798	1.92673e-08	0.663148	9.67824e-07	0.953303	8.02328e-06
ZDHHC15	CCDC102B	0.575827	2.25449e-06	0.0267164	0.564681	1.01465e-05	0.549111	6.86621e-05	0.637915	0.000780635
ZDHHC15	CAV1	0.551373	7.27036e-06	-0.0216966	0.640023	6.72475e-06	0.573069	0.000174257	0.705906	0.000582804
ZDHHC15	CAMK2N1	0.608739	3.98296e-07	-0.032813	0.479327	2.13437e-07	0.641552	1.72111e-05	0.55808	4.77061e-05
ZDHHC15	BCL6B	0.592169	9.76499e-07	-0.0311861	0.501396	5.91143e-07	0.623355	3.52017e-05	0.579056	0.000100571
ZDHHC15	BCKDK	-0.486176	0.000109223	0.102169	0.0272617	8.88287e-06	-0.588345	0.00147242	0.0481312	0.000710593
ZDHHC15	BCHE	0.721842	1.6173e-10	0.244891	8.33233e-08	3.50659e-06	0.476951	3.20263e-08	5.23201e-07	0.000364087
ZDHHC15	AVPR2	0.583592	1.52356e-06	-0.0223384	0.630158	1.29779e-06	0.605931	5.02607e-05	0.697167	0.000178371
ZDHHC15	ATP13A4-AS1	-0.423591	0.000922264	0.183134	6.87246e-05	7.86675e-06	-0.606724	0.00772267	0.000235951	0.00065151
ZDHHC15	ARHGAP29	0.641007	5.94806e-08	0.128254	0.00550925	9.68268e-06	0.512753	3.74384e-06	0.0118144	0.000754821
ZDHHC15	ARHGAP20	0.773597	1.08925e-12	0.284323	3.91427e-10	2.3796e-07	0.489274	5.54842e-10	3.7105e-09	5.17115e-05
ZDHHC15	ALOX5AP	-0.436647	0.000610835	0.173243	0.000168384	6.49831e-06	-0.60989	0.00562185	0.000528163	0.000568702
ZDHHC15	ALDOA	-0.658918	1.8747e-08	-0.103382	0.0254759	1.44688e-06	-0.555536	1.47485e-06	0.0453636	0.000192621
ZDHHC15	AKT3	0.68638	2.72495e-09	0.0178561	0.700334	7.80492e-09	0.668524	3.12022e-07	0.758569	4.07294e-06
ZDHHC15	ADAMTSL3	0.657873	2.00958e-08	0.119332	0.00984826	2.70218e-06	0.538541	1.55979e-06	0.0197173	0.000302189
ZDHHC15	ACVR2A	0.613643	3.02446e-07	0.091423	0.0483237	1.24773e-05	0.52222	1.38138e-05	0.0792281	0.000905528
ZDHHC15	ACSS2	-0.450341	0.000389436	0.149773	0.00116926	8.19452e-06	-0.600114	0.00396578	0.00298821	0.00067081
ZDHHC15	ABLIM3	0.556651	5.6912e-06	-0.0613108	0.185958	1.3387e-06	0.617962	0.00014344	0.252487	0.000182385
ZDHHC15	ABLIM1	0.521703	2.67353e-05	-0.105449	0.0226662	1.5866e-06	0.627151	0.000487931	0.0409625	0.00020581
ZDHHC15	ABCC9	0.652962	2.77566e-08	-0.0356529	0.442104	1.04795e-08	0.688615	2.02781e-06	0.522202	5.07911e-06
ZCRB1	XRCC4	0.775759	8.59305e-13	0.202098	1.07675e-05	5.95084e-09	0.573661	4.58689e-10	4.41921e-05	3.32343e-06
ZCRB1	UPRT	0.702744	7.79099e-10	0.0866088	0.0614657	3.57335e-08	0.616135	1.14039e-07	0.0976049	1.27056e-05
ZCRB1	TXNDC15	0.598539	6.95884e-07	-0.0404232	0.383445	2.92617e-07	0.638962	2.68268e-05	0.46414	6.02292e-05
ZCRB1	TSPAN14	-0.605004	4.89694e-07	-0.0486916	0.293701	4.78741e-06	-0.556313	2.02923e-05	0.37142	0.000455936
ZCRB1	TSPAN12	0.560374	4.77617e-06	-0.0173234	0.708861	5.04548e-06	0.577697	0.000124801	0.765877	0.000473556
ZCRB1	TNNC1	0.533387	1.62456e-05	-0.0464659	0.31635	6.87864e-06	0.579852	0.00032924	0.395276	0.000592283
ZCRB1	TMCO1	0.902928	3.39666e-22	0.173934	0.000158403	0	0.728993	1.1608e-17	0.000500029	0
ZCRB1	TIMM9	0.77877	6.14827e-13	0.305662	1.47917e-11	3.50077e-07	0.473108	3.47981e-10	1.76059e-10	6.85406e-05
ZCRB1	TCEAL1	0.758529	5.30844e-12	0.0413397	0.372743	2.53555e-11	0.717189	2.00685e-09	0.453348	5.10399e-08
ZCRB1	STX7	0.634256	9.01679e-08	0.0743788	0.108437	2.28797e-06	0.559877	5.22071e-06	0.15928	0.000267641
ZCRB1	SPCS2	0.748291	1.4605e-11	0.175036	0.000143644	2.77436e-08	0.573255	4.56576e-09	0.000457977	1.05428e-05
ZCRB1	SMIM15	0.724134	1.32761e-10	0.27007	3.00758e-09	7.35221e-06	0.454064	2.73056e-08	2.45252e-08	0.000620848
ZCRB1	SLC40A1	0.63336	9.52131e-08	0.0560811	0.226422	1.26912e-06	0.577279	5.45413e-06	0.298377	0.000175716
ZCRB1	SH3PXD2B	-0.679836	4.39632e-09	-0.169279	0.000237951	3.96434e-06	-0.510557	4.59811e-07	0.000720309	0.00039798
ZCRB1	SEMA4B	-0.6502	3.31999e-08	0.00895696	0.846922	3.75893e-08	-0.659157	2.33784e-06	0.880735	1.31708e-05
ZCRB1	SDC2	0.568581	3.22105e-06	-0.108446	0.0190691	1.22778e-07	0.677027	9.11821e-05	0.0352197	3.16265e-05
ZCRB1	RP11-312J18.6	0.598938	6.81114e-07	-0.0562148	0.225315	1.57562e-07	0.655153	2.63764e-05	0.297139	3.80723e-05
ZCRB1	RP11-253E3.3	-0.601395	5.96416e-07	-0.0338718	0.465253	3.51449e-06	-0.567523	2.37371e-05	0.544643	0.000364613
ZCRB1	RHOA	0.623479	1.71629e-07	0.0576491	0.213682	2.37026e-06	0.56583	8.76276e-06	0.284077	0.000274735
ZCRB1	RBMX2	0.758224	5.47475e-12	0.26378	7.12835e-09	4.15224e-07	0.494445	2.05834e-09	5.44292e-08	7.78078e-05
ZCRB1	RAP1A	0.664148	1.31868e-08	0.176487	0.000126166	1.29755e-05	0.487661	1.11232e-06	0.000407605	0.000930674
ZCRB1	PSMD10	0.837354	2.58282e-16	0.376307	3.70696e-17	1.03127e-08	0.461047	6.1598e-13	9.52011e-16	5.02499e-06
ZCRB1	PSMC6	0.74152	2.77834e-11	0.313657	4.03902e-12	1.022e-05	0.427863	7.65509e-09	5.23813e-11	0.000784707
ZCRB1	PSMA3	0.731104	7.19538e-11	0.288868	1.99299e-10	8.82603e-06	0.442236	1.65704e-08	1.98283e-09	0.000707309
ZCRB1	PRDX3	0.789109	1.86971e-13	0.312251	5.08951e-12	1.68288e-07	0.476859	1.31901e-10	6.50103e-11	4.01003e-05
ZCRB1	PINLYP	0.657242	2.09552e-08	-0.136776	0.00305876	8.56124e-11	0.794018	1.61384e-06	0.00702127	1.32375e-07
ZCRB1	PIGF	0.780161	5.25798e-13	0.169351	0.000236474	8.55925e-10	0.61081	3.05737e-10	0.000716289	7.74865e-07
ZCRB1	PEX11B	0.564173	3.98528e-06	-0.0552949	0.233009	1.12455e-06	0.619468	0.000108059	0.305673	0.000160747
ZCRB1	PDZD11	0.78592	2.71811e-13	0.322629	8.97767e-13	3.55191e-07	0.463291	1.79105e-10	1.28329e-11	6.92239e-05
ZCRB1	P2RY14	0.571866	2.74292e-06	-0.0747803	0.106539	3.66944e-07	0.646646	8.02558e-05	0.15689	7.09626e-05
ZCRB1	OCIAD2	0.717727	2.29414e-10	0.18734	4.62684e-05	5.66604e-07	0.530387	4.24418e-08	0.000165164	9.74657e-05
ZCRB1	NOP2	-0.583804	1.50713e-06	0.0306285	0.509081	9.55833e-07	-0.614433	4.98319e-05	0.586313	0.000142934
ZCRB1	NAE1	0.701997	8.26424e-10	0.231848	4.06177e-07	8.45341e-06	0.470149	1.19564e-07	2.23412e-06	0.000685929
ZCRB1	MTX2	0.770265	1.56216e-12	0.316182	2.65868e-12	1.15305e-06	0.454083	7.39725e-10	3.54612e-11	0.000163824
ZCRB1	MRPL45	0.834401	4.1e-16	0.338585	5.45553e-14	2.52063e-09	0.495816	8.91558e-13	9.26537e-13	1.76578e-06
ZCRB1	MFF	0.681936	3.77561e-09	0.181358	8.10084e-05	5.28064e-06	0.500579	4.06264e-07	0.000273601	0.000489229
ZCRB1	METTL9	0.753344	8.91719e-12	0.297274	5.53745e-11	2.27796e-06	0.45607	3.05159e-09	6.02239e-10	0.00026675
ZCRB1	MAGEH1	0.565892	3.66913e-06	-0.0162614	0.725969	3.9863e-06	0.582153	0.000101221	0.780507	0.000399498
ZCRB1	LTBR	-0.636911	7.66516e-08	0.0996343	0.031342	2.21887e-09	-0.736545	4.58264e-06	0.0543543	1.59496e-06
ZCRB1	LRP1	-0.744475	2.10355e-11	-0.284246	3.95887e-10	2.79649e-06	-0.460229	6.1235e-09	3.74954e-09	0.000309536
ZCRB1	LMBRD1	0.767667	2.06043e-12	0.102747	0.0263973	1.6401e-10	0.66492	9.2586e-10	0.0467924	2.18829e-07
ZCRB1	LEPROT	0.591713	1.00022e-06	0.0598902	0.196381	1.36176e-05	0.531822	3.58924e-05	0.264449	0.000963381
ZCRB1	KRTCAP3	0.627145	1.38262e-07	0.0662551	0.152855	2.59383e-06	0.56089	7.36709e-06	0.213655	0.000293599
ZCRB1	ISCA2	0.714856	2.91719e-10	0.230775	4.60819e-07	3.44455e-06	0.484081	5.15428e-08	2.50775e-06	0.000359378
ZCRB1	IFNLR1	-0.564964	3.83662e-06	0.0271091	0.558971	2.88779e-06	-0.592074	0.000104874	0.632697	0.000316832
ZCRB1	HSDL2	0.589649	1.11433e-06	0.055079	0.234841	1.29138e-05	0.53457	3.91423e-05	0.307695	0.000927599
ZCRB1	HIGD1B	0.607936	4.16487e-07	-0.168119	0.000262895	8.34037e-10	0.776055	1.78423e-05	0.000787689	7.5916e-07
ZCRB1	GSKIP	0.748796	1.39095e-11	0.330004	2.51051e-13	1.08598e-05	0.418792	4.38526e-09	3.88435e-12	0.000819379
ZCRB1	GNG11	0.527244	2.11576e-05	-0.0428413	0.355616	1.02411e-05	0.570086	0.000405724	0.435936	0.000785847
ZCRB1	GKN2	0.44206	0.000512435	-0.162918	0.000407922	7.39404e-06	0.604978	0.00490537	0.00116756	0.000623224
ZCRB1	GALNT2	-0.616321	2.59717e-07	-0.0180964	0.6965	8.86737e-07	-0.598224	1.2224e-05	0.755254	0.000135451
ZCRB1	FKBP3	0.839987	1.69714e-16	0.212447	3.62684e-06	1.78813e-12	0.62754	4.40692e-13	1.64591e-05	6.2025e-09
ZCRB1	FKBP1B	0.562846	4.24651e-06	-0.0599759	0.195741	1.01975e-06	0.622822	0.000113691	0.263717	0.000149613
ZCRB1	FGF14-AS2	0.598335	7.03558e-07	-0.0977165	0.0347666	3.20769e-08	0.696052	2.70678e-05	0.0594992	1.17357e-05
ZCRB1	FBXO22	0.72217	1.57243e-10	0.259242	1.31024e-08	5.73278e-06	0.462929	3.13026e-08	9.54094e-08	0.000518952
ZCRB1	FBXL5	0.765772	2.51608e-12	0.173317	0.000167289	4.77585e-09	0.592455	1.09268e-09	0.000525124	2.83178e-06
ZCRB1	FBXL3	0.696183	1.29991e-09	0.0979175	0.0343933	9.25968e-08	0.598266	1.72125e-07	0.0589422	2.57571e-05
ZCRB1	FAM83H	-0.647686	3.90163e-08	-0.135659	0.00331036	8.53205e-06	-0.512027	2.65955e-06	0.00752995	0.000690484
ZCRB1	FAM222B	-0.629921	1.17165e-07	-0.0312882	0.499995	6.40484e-07	-0.598632	6.44412e-06	0.577734	0.000106637
ZCRB1	FAM162B	0.444542	0.000472302	-0.143668	0.00185492	1.26865e-05	0.58821	0.00460468	0.00450448	0.000916367
ZCRB1	ERH	0.84643	5.87852e-17	0.358671	1.26644e-15	1.14974e-09	0.487759	1.90711e-13	2.67458e-14	9.69903e-07
ZCRB1	EIF4E3	0.524617	2.36515e-05	-0.037532	0.418409	1.36595e-05	0.56215	0.000443084	0.498971	0.000965274
ZCRB1	EIF3M	0.829306	8.91212e-16	0.290174	1.63784e-10	4.94212e-10	0.539132	1.64936e-12	1.65235e-09	5.06572e-07
ZCRB1	EID1	0.725831	1.14568e-10	0.0420014	0.365135	7.48076e-10	0.683829	2.42129e-08	0.445607	6.98245e-07
ZCRB1	ECHDC1	0.696996	1.22092e-09	0.112163	0.0153071	1.51485e-07	0.584833	1.63647e-07	0.0290495	3.69633e-05
ZCRB1	DLEU1	0.702206	8.12867e-10	0.237658	2.02846e-07	1.01878e-05	0.464548	1.17943e-07	1.1837e-06	0.000783034
ZCRB1	CYP39A1	0.718484	2.15221e-10	0.0857065	0.0642305	9.46056e-09	0.632777	4.0375e-08	0.101396	4.70751e-06
ZCRB1	CTD-2078B5.2	0.559634	4.94626e-06	-0.115878	0.0122146	1.52038e-07	0.675512	0.000128375	0.0238278	3.70621e-05
ZCRB1	CRBN	0.745929	1.83194e-11	0.0250923	0.588589	4.64777e-11	0.720837	5.48848e-09	0.659717	8.21729e-08
ZCRB1	COX20	0.580294	1.80173e-06	-0.00742951	0.872783	2.59462e-06	0.587723	5.74633e-05	0.901521	0.000293635
ZCRB1	COPG1	-0.522072	2.63248e-05	0.184448	6.07887e-05	7.88475e-08	-0.70652	0.000482074	0.000211227	2.28708e-05
ZCRB1	CLN5	0.783322	3.66969e-13	0.142785	0.00198003	1.74639e-10	0.640536	2.28776e-10	0.00477367	2.2989e-07
ZCRB1	CISD2	0.783903	3.43246e-13	0.359569	1.06348e-15	1.9217e-06	0.424334	2.16545e-10	2.26822e-14	0.000236372
ZCRB1	CISD1	0.829282	8.94465e-16	0.253621	2.74085e-08	8.18241e-11	0.57566	1.65233e-12	1.88261e-07	1.27831e-07
ZCRB1	CHURC1	0.667566	1.0438e-08	0.0593865	0.200178	1.62925e-07	0.608179	9.23592e-07	0.268798	3.90775e-05
ZCRB1	CDK7	0.709492	4.53482e-10	0.245735	7.4971e-08	8.39643e-06	0.463757	7.39103e-08	4.74775e-07	0.000682558
ZCRB1	CCDC152	0.529005	1.96248e-05	-0.0807748	0.0812061	2.65055e-06	0.60978	0.000382249	0.124175	0.000297967
ZCRB1	C4orf3	0.701339	8.70361e-10	0.15043	0.00111146	4.72286e-07	0.550909	1.24744e-07	0.00285623	8.54084e-05
ZCRB1	C1GALT1C1	0.838444	2.17269e-16	0.099849	0.0309772	5.10703e-15	0.738595	5.34705e-13	0.0538051	6.37293e-11
ZCRB1	C14orf166	0.815459	6.50158e-15	0.26227	8.73923e-09	8.6417e-10	0.553189	8.44705e-12	6.56743e-08	7.80446e-07
ZCRB1	BEX4	0.597381	7.40507e-07	0.0194486	0.675068	2.65968e-06	0.577932	2.81961e-05	0.736686	0.000298743
ZCRB1	B4GALT1	-0.525664	2.26274e-05	0.132066	0.00425163	4.96633e-07	-0.65773	0.0004277	0.00939851	8.86283e-05
ZCRB1	ARMCX1	0.584723	1.43782e-06	-0.0185861	0.688709	1.39438e-06	0.603309	4.79903e-05	0.748521	0.000187643
ZCRB1	AP3S1	0.727062	1.02875e-10	0.146968	0.00144851	5.62099e-08	0.580094	2.21701e-08	0.00361587	1.7802e-05
ZCRB1	AIMP1	0.757275	6.02529e-12	0.296354	6.38358e-11	1.60011e-06	0.46092	2.22499e-09	6.87481e-10	0.000206994
ZCRB1	AC007405.6	0.50302	5.71402e-05	-0.120242	0.00929732	2.27391e-06	0.623262	0.000886653	0.0187439	0.000266329
ZCCHC24	XAGE2B	-0.546546	9.06251e-06	0.0822699	0.075714	1.06189e-06	-0.628816	0.000207444	0.116902	0.000154049
ZCCHC24	WI2-1896O14.1	-0.387236	0.00267314	0.238179	1.90433e-07	4.93139e-06	-0.625416	0.0174067	1.11726e-06	0.000465652
ZCCHC24	SYNGR1	0.729469	8.32125e-11	0.274016	1.73019e-09	5.82515e-06	0.455452	1.86487e-08	1.47028e-08	0.000525202
ZCCHC24	RP11-701P16.5	-0.415826	0.00116929	0.243901	9.42705e-08	1.23877e-06	-0.659727	0.00926633	5.85943e-07	0.000172594
ZCCHC24	PALM	0.830525	7.41843e-16	0.441101	1.17787e-23	5.1037e-07	0.389424	1.4283e-12	6.2351e-22	9.03155e-05
ZCCHC24	NR2F1	0.872484	4.63821e-19	0.509556	3.1816e-32	4.29242e-08	0.362928	3.80077e-15	3.70031e-30	1.45788e-05
ZCCHC24	NOS1	0.550886	7.43477e-06	-0.0582328	0.209074	1.99472e-06	0.609119	0.000177369	0.278882	0.000242555
ZCCHC24	MMP19	-0.190932	0.151092	0.492093	7.50593e-30	2.83922e-07	-0.683025	0.320123	7.10228e-28	5.89846e-05
ZCCHC24	KIF26A	0.787826	2.17529e-13	0.281681	5.76311e-10	5.24894e-08	0.506145	1.4977e-10	5.30953e-09	1.69082e-05
ZCCHC24	KCTD15	0.778108	6.6205e-13	0.209208	5.12876e-06	6.33582e-09	0.568901	3.70287e-10	2.25492e-05	3.48978e-06
ZCCHC24	JUP	0.448861	0.000409228	-0.15936	0.000546877	6.30486e-06	0.608221	0.00412272	0.00151742	0.000556311
ZCCHC24	HOXA4	0.697537	1.17092e-09	0.17668	0.00012399	1.61946e-06	0.520856	1.58261e-07	0.000401285	0.000208758
ZCCHC24	GPR20	0.734965	5.08303e-11	0.241753	1.23004e-07	1.18511e-06	0.493212	1.24816e-08	7.47946e-07	0.000167053
ZCCHC24	GJC2	0.756888	6.26408e-12	0.304608	1.75019e-11	2.26365e-06	0.45228	2.29962e-09	2.05904e-10	0.000265509
ZCCHC24	FUT1	0.632739	9.88674e-08	0.0258918	0.576761	4.43373e-07	0.606847	5.62183e-06	0.648976	8.14881e-05
ZCCHC24	FGFR4	0.654143	2.56966e-08	0.101747	0.0279068	1.83161e-06	0.552396	1.90526e-06	0.0491238	0.000228334
ZCCHC24	FAM171A1	0.813497	8.50151e-15	0.244241	9.03671e-08	4.75796e-10	0.569256	1.05258e-11	5.63634e-07	4.92733e-07
ZCCHC24	FAM114A1	0.693443	1.60335e-09	-0.0467285	0.31362	2.61098e-10	0.740172	2.03696e-07	0.392418	3.11596e-07
ZCCHC24	FABP5	-0.554285	6.35478e-06	0.0665706	0.150905	1.25366e-06	-0.620856	0.000156575	0.211321	0.000174128
ZCCHC24	COLGALT2	0.706123	5.95292e-10	0.160962	0.000479613	4.95593e-07	0.545161	9.18746e-08	0.00134958	8.85057e-05
ZCCHC24	CBX4	0.49843	6.84036e-05	-0.0944944	0.0412371	6.73802e-06	0.592924	0.00102103	0.0690345	0.0005835
ZCCHC24	C2	-0.492856	8.48154e-05	0.14359	0.00186564	1.59235e-06	-0.636446	0.00120833	0.00452746	0.000206271
ZCCHC24	ANO7	0.538343	1.3077e-05	-0.130581	0.00470694	2.73241e-07	0.668924	0.00027745	0.0102828	5.7284e-05
ZCCHC24	ALOX5AP	-0.186046	0.162028	0.447782	2.07709e-24	2.61018e-06	-0.633828	0.335349	1.18551e-22	0.000294838
ZC4H2	WFS1	0.603613	5.28505e-07	0.0565595	0.222479	6.69372e-06	0.547053	2.15727e-05	0.293959	0.000581052
ZC4H2	TTC22	0.612837	3.16544e-07	-0.0860932	0.0630332	2.04559e-08	0.69893	1.43246e-05	0.0997524	8.38357e-06
ZC4H2	TSPAN12	0.495225	7.74417e-05	-0.0868974	0.0606021	9.95033e-06	0.582123	0.0011256	0.0964161	0.000769898
ZC4H2	TNK1	0.433818	0.000668825	-0.210391	4.52186e-06	1.97965e-06	0.644209	0.00602942	2.01143e-05	0.000241325
ZC4H2	TMPRSS13	0.578897	1.9333e-06	-0.190186	3.52247e-05	2.18036e-09	0.769083	6.07717e-05	0.000129121	1.57435e-06
ZC4H2	TMEM246	0.694101	1.52496e-09	0.0784363	0.0904385	5.03395e-08	0.615664	1.95754e-07	0.136243	1.63937e-05
ZC4H2	TINCR	0.608517	4.0325e-07	0.0236934	0.609548	1.68106e-06	0.584824	1.73832e-05	0.678655	0.000214516
ZC4H2	THSD1	0.656859	2.14927e-08	0.163168	0.000399545	1.26528e-05	0.493691	1.64759e-06	0.00114595	0.000914619
ZC4H2	TGFB2	0.71409	3.10879e-10	0.205833	7.31621e-06	1.47163e-06	0.508257	5.42874e-08	3.11282e-05	0.000194971
ZC4H2	TBX4	0.65208	2.93957e-08	0.114985	0.0129026	3.28713e-06	0.537095	2.12357e-06	0.0250004	0.000347621
ZC4H2	SYDE2	0.567709	3.36028e-06	-0.0668029	0.149482	6.165e-07	0.634512	9.42726e-05	0.209612	0.000103678
ZC4H2	SSTR1	0.678779	4.744e-09	0.125083	0.00680029	8.81926e-07	0.553695	4.89473e-07	0.0142279	0.000134942
ZC4H2	SSR3	-0.49916	6.64853e-05	0.0709487	0.12576	1.40959e-05	-0.570109	0.000998668	0.180835	0.000986428
ZC4H2	SSH3	0.391708	0.00236001	-0.229257	5.50374e-07	5.66643e-06	0.620965	0.0158369	2.94989e-06	0.000514777
ZC4H2	SMAD9	0.655754	2.31175e-08	0.0613919	0.185375	3.85726e-07	0.594362	1.74901e-06	0.251818	7.36336e-05
ZC4H2	SLC30A4	0.661663	1.55993e-08	0.169254	0.000238453	1.17747e-05	0.492409	1.27398e-06	0.000721686	0.00086897
ZC4H2	SLC24A3	0.588687	1.17157e-06	0.00670214	0.885147	2.7207e-06	0.581985	4.07509e-05	0.911338	0.000303763
ZC4H2	SESN1	0.697406	1.18285e-09	0.119885	0.00951021	1.97737e-07	0.577521	1.59541e-07	0.0191217	4.50645e-05
ZC4H2	SERTM1	0.662116	1.51304e-08	0.163065	0.000402975	9.33605e-06	0.499051	1.24379e-06	0.00115484	0.00073579
ZC4H2	SEMA6D	0.771061	1.43402e-12	0.0607913	0.189721	1.51685e-11	0.710269	6.90739e-10	0.256819	3.3866e-08
ZC4H2	RUNX1T1	0.705477	6.26893e-10	0.184372	6.12208e-05	1.23602e-06	0.521104	9.58954e-08	0.000212589	0.000172291
ZC4H2	RP11-736K20.5	0.587156	1.26841e-06	-0.0170663	0.712989	1.29105e-06	0.604222	4.34024e-05	0.769408	0.000177778
ZC4H2	RP11-736K20.4	0.635158	8.53431e-08	0.0482034	0.298574	8.60989e-07	0.586955	4.99181e-06	0.376567	0.000132616
ZC4H2	RP11-701P16.5	-0.556974	5.60581e-06	0.180568	8.71055e-05	1.29319e-08	-0.737542	0.000141747	0.00029207	5.92129e-06
ZC4H2	RP11-456K23.1	0.604554	5.01949e-07	0.0499746	0.28115	5.11782e-06	0.554579	2.06965e-05	0.35807	0.000478347
ZC4H2	RP11-33E12.2	0.594062	8.83637e-07	-0.0869528	0.0604376	6.40567e-08	0.681015	3.24937e-05	0.0961868	1.96261e-05
ZC4H2	RIN2	0.699462	1.00817e-09	0.0937941	0.0427707	6.13971e-08	0.605668	1.40187e-07	0.0712636	1.90355e-05
ZC4H2	PTCH1	0.737674	3.96854e-11	0.139874	0.00244945	1.6831e-08	0.5978	1.02037e-08	0.00576601	7.23619e-06
ZC4H2	PRDM6	0.715141	2.84888e-10	0.1473	0.00141255	1.48907e-07	0.567841	5.05585e-08	0.00353572	3.6509e-05
ZC4H2	PKI55	0.613428	3.06149e-07	0.0875419	0.0587102	1.11235e-05	0.525886	1.39522e-05	0.0937985	0.000833981
ZC4H2	PEG3	0.674374	6.49284e-09	0.0995225	0.0315334	4.63379e-07	0.574852	6.30067e-07	0.0546415	8.42791e-05
ZC4H2	PDGFA	0.58902	1.15144e-06	0.0449118	0.332825	9.58713e-06	0.544108	4.01971e-05	0.412487	0.000749536
ZC4H2	NR2F2	0.738417	3.70636e-11	0.16283	0.000410928	4.05468e-08	0.575587	9.65476e-09	0.00117527	1.39583e-05
ZC4H2	NR2F1	0.679173	4.61136e-09	0.044901	0.332941	4.06279e-08	0.634272	4.78194e-07	0.41261	1.39798e-05
ZC4H2	NFIA	0.581417	1.70203e-06	0.0280142	0.545918	8.05e-06	0.553403	5.49121e-05	0.620695	0.000662184
ZC4H2	NAV2-AS2	0.569093	3.14169e-06	0.0269777	0.560878	1.41224e-05	0.542115	8.93884e-05	0.634442	0.000987821
ZC4H2	MYOZ3	0.754377	8.05027e-12	0.228501	6.0102e-07	1.4236e-07	0.525876	2.80991e-09	3.19687e-06	3.53272e-05
ZC4H2	MVB12B	0.696585	1.26027e-09	0.0256838	0.579829	4.77462e-09	0.670901	1.67861e-07	0.651774	2.83161e-06
ZC4H2	MMP19	-0.411942	0.00131394	0.184341	6.13984e-05	1.19451e-05	-0.596283	0.0101322	0.000213145	0.00087846
ZC4H2	METTL1	-0.565619	3.71765e-06	0.0135263	0.770642	4.43031e-06	-0.579145	0.000102285	0.818136	0.000431241
ZC4H2	MEIS2	0.626347	1.44962e-07	0.116033	0.0120986	1.42912e-05	0.510314	7.65208e-06	0.0236274	0.000996231
ZC4H2	LINC00087	0.634477	8.89634e-08	0.116375	0.0118457	9.35709e-06	0.518102	5.1642e-06	0.023193	0.000736887
ZC4H2	LIMD1	0.603482	5.32299e-07	-0.0113444	0.80684	6.41303e-07	0.614827	2.16923e-05	0.84807	0.000106715
ZC4H2	LGR4	0.568075	3.30114e-06	-0.102524	0.0267286	1.58776e-07	0.670599	9.29776e-05	0.0473065	3.82958e-05
ZC4H2	LBH	0.71889	2.07961e-10	0.157255	0.000648597	1.63603e-07	0.561635	3.92529e-08	0.00176741	3.92294e-05
ZC4H2	KLRG2	0.521954	2.64552e-05	-0.103103	0.0258775	1.70305e-06	0.625057	0.00048394	0.0459871	0.000216499
ZC4H2	KIF26A	0.619309	2.18747e-07	0.0614367	0.185054	3.40585e-06	0.557872	1.0652e-05	0.251445	0.000356577
ZC4H2	KCTD15	0.635526	8.34465e-08	0.10693	0.0208205	6.45502e-06	0.528595	4.90153e-06	0.0380307	0.00056602
ZC4H2	KANK2	0.690034	2.07494e-09	0.174582	0.000149559	2.4815e-06	0.515452	2.50779e-07	0.000474871	0.00028445
ZC4H2	JUP	0.521531	2.69283e-05	-0.0760398	0.100755	4.42392e-06	0.597571	0.000490663	0.149531	0.000430716
ZC4H2	INPP5K	0.537671	1.34699e-05	-0.0220688	0.634295	1.25246e-05	0.55974	0.00028391	0.70083	0.000907887
ZC4H2	ID4	0.728658	8.93954e-11	0.012557	0.786666	1.51061e-10	0.716101	1.97785e-08	0.831468	2.05008e-07
ZC4H2	HOXA4	0.688403	2.3444e-09	0.196996	1.80458e-05	6.03768e-06	0.491408	2.76306e-07	7.05555e-05	0.000538944
ZC4H2	GRPEL1	-0.5905	1.06584e-06	-0.0141553	0.760295	3.19183e-06	-0.576345	3.77666e-05	0.809501	0.000340454
ZC4H2	GRK5	0.65015	3.33073e-08	0.137143	0.00298016	7.79909e-06	0.513007	2.34354e-06	0.00686144	0.000647708
ZC4H2	GPRASP2	0.830795	7.12214e-16	0.356548	1.90926e-15	9.7856e-09	0.474247	1.38655e-12	3.93997e-14	4.83314e-06
ZC4H2	GNAZ	0.698942	1.04993e-09	0.111235	0.0161796	1.26437e-07	0.587706	1.44937e-07	0.0304987	3.23695e-05
ZC4H2	GAS6	0.65658	2.18922e-08	0.158317	0.000595267	1.09502e-05	0.498263	1.67267e-06	0.00163688	0.000824416
ZC4H2	GALNT18	0.595746	8.08077e-07	0.0457637	0.323727	7.02421e-06	0.549982	3.02417e-05	0.402981	0.000601305
ZC4H2	FZD4	0.58391	1.49898e-06	0.0153736	0.740376	4.67218e-06	0.568536	4.96142e-05	0.792719	0.00044796
ZC4H2	FUT1	0.497367	7.12887e-05	-0.137147	0.0029793	1.62602e-06	0.634513	0.00105462	0.00685975	0.000209406
ZC4H2	FRY	0.574757	2.37772e-06	0.0340751	0.462578	1.35416e-05	0.540682	7.1637e-05	0.542054	0.000959148
ZC4H2	FPR2	-0.566318	3.59433e-06	0.113148	0.0144271	1.16253e-07	-0.679466	9.95277e-05	0.0275776	3.03934e-05
ZC4H2	FAM189A2	0.586926	1.28356e-06	-0.0194713	0.674711	1.20059e-06	0.606398	4.38182e-05	0.736377	0.000168698
ZC4H2	FAM114A1	0.629227	1.2213e-07	-0.0410167	0.376494	4.30669e-08	0.670244	6.66773e-06	0.457159	1.46183e-05
ZC4H2	FABP5	-0.472328	0.000181512	0.173567	0.000163629	1.38423e-06	-0.645895	0.00218796	0.000514811	0.000186795
ZC4H2	ENO1	-0.602109	5.73692e-07	-0.0150867	0.745051	1.77162e-06	-0.587023	2.30096e-05	0.796666	0.000222861
ZC4H2	EML1	0.659148	1.84625e-08	0.140329	0.00237007	5.15778e-06	0.518819	1.45708e-06	0.00560013	0.000481153
ZC4H2	DOK7	0.56233	4.35225e-06	-0.0591722	0.201809	1.07797e-06	0.621502	0.000115921	0.270653	0.000155769
ZC4H2	DIXDC1	0.723417	1.41242e-10	0.190327	3.47498e-05	4.11525e-07	0.533091	2.86832e-08	0.000127546	7.73013e-05
ZC4H2	CYS1	0.625405	1.53258e-07	0.0717156	0.121712	3.44949e-06	0.553689	7.99934e-06	0.175855	0.000359744
ZC4H2	CYB561	0.559479	4.9826e-06	-0.192648	2.77329e-05	6.62167e-09	0.752127	0.000129155	0.000104031	3.60759e-06
ZC4H2	CTSF	0.633517	9.43104e-08	0.0507733	0.273523	1.04117e-06	0.582744	5.4116e-06	0.349867	0.000151771
ZC4H2	CTD-2562J17.7	0.429084	0.000777048	-0.175698	0.000135407	8.12072e-06	0.604781	0.00676642	0.000434353	0.000666286
ZC4H2	CTD-2562J17.6	0.549362	7.97273e-06	-0.11509	0.0128201	2.74076e-07	0.664452	0.000187455	0.0248607	5.7415e-05
ZC4H2	CNTN4	0.59923	6.70501e-07	-0.0032034	0.944957	1.09062e-06	0.602433	2.60476e-05	0.958077	0.000157158
ZC4H2	CDKN2B	0.588415	1.18825e-06	0.000706922	0.987844	2.24547e-06	0.587708	4.12129e-05	0.990877	0.000263991
ZC4H2	CDKN1C	0.64313	5.20773e-08	0.115869	0.0122212	5.68904e-06	0.527261	3.36432e-06	0.0238386	0.000516055
ZC4H2	CCM2L	0.619078	2.2169e-07	0.0787355	0.0892121	6.1795e-06	0.540342	1.07656e-05	0.134651	0.000548203
ZC4H2	CBX7	0.64377	5.00217e-08	0.144473	0.00174713	1.41681e-05	0.499297	3.25693e-06	0.00427142	0.000990036
ZC4H2	C1orf198	0.594189	8.77733e-07	0.0172246	0.710446	2.91969e-06	0.576964	3.23193e-05	0.767219	0.000319474
ZC4H2	B4GAT1	0.694746	1.45155e-09	0.0987677	0.0328519	1.06573e-07	0.595978	1.88163e-07	0.056629	2.85323e-05
ZC4H2	ATP1B2	0.598979	6.7961e-07	0.0602034	0.194048	9.57006e-06	0.538776	2.63324e-05	0.261777	0.000748475
ZC4H2	ARRB1	0.600201	6.36261e-07	-0.135883	0.00325837	5.83256e-09	0.736084	2.49905e-05	0.00742533	3.27802e-06
ZC4H2	ARHGEF37	0.589541	1.12064e-06	0.0478783	0.301849	1.02882e-05	0.541662	3.93234e-05	0.380031	0.000788413
ZC4H2	AR	0.749149	1.34422e-11	0.133264	0.00391399	4.38696e-09	0.615885	4.27018e-09	0.00873434	2.65886e-06
ZC4H2	ACVR2A	0.638826	6.81128e-08	0.0592546	0.201181	1.02605e-06	0.579572	4.17316e-06	0.269939	0.000150259
ZC4H2	AC109642.1	0.65786	2.01141e-08	0.154448	0.000811576	8.94958e-06	0.503412	1.56105e-06	0.00215816	0.000714261
ZC4H2	AC006273.5	0.583518	1.52935e-06	-0.0994068	0.0317325	7.36592e-08	0.682925	5.04168e-05	0.0549441	2.18196e-05
ZC4H2	AC006273.4	0.590365	1.07342e-06	-0.0490689	0.289972	3.39219e-07	0.639434	3.79771e-05	0.367459	6.6966e-05
ZC4H2	ABLIM1	0.519028	2.9889e-05	-0.0794811	0.0862147	4.41952e-06	0.598509	0.000532405	0.130748	0.000430424
ZC4H2	ABHD5	-0.556729	5.67052e-06	0.00877059	0.85007	7.97893e-06	-0.565499	0.000143025	0.883249	0.000658155
ZC4H2	AAMDC	0.587226	1.26381e-06	-0.0312072	0.501107	7.76845e-07	0.618433	4.32823e-05	0.578782	0.000123033
ZC3H12C	WWTR1	0.628162	1.30147e-07	0.114019	0.0136857	1.21633e-05	0.514143	7.01297e-06	0.0263283	0.000889819
ZC3H12C	WBSCR16	-0.626181	1.46389e-07	-0.0592637	0.201112	2.15092e-06	-0.566917	7.71214e-06	0.269859	0.000255808
ZC3H12C	UNC119	-0.754679	7.81213e-12	-0.125739	0.00651327	1.83482e-09	-0.62894	2.74399e-09	0.0136955	1.37709e-06
ZC3H12C	UBE2FP1	0.685802	2.84392e-09	0.137241	0.00295942	8.5791e-07	0.548561	3.22903e-07	0.00681894	0.000132256
ZC3H12C	TMED9	-0.709984	4.35665e-10	-0.211766	3.90283e-06	2.43909e-06	-0.498219	7.15922e-08	1.75939e-05	0.000280872
ZC3H12C	TKT	-0.599304	6.67803e-07	-0.0530169	0.252857	7.43703e-06	-0.546288	2.59644e-05	0.327495	0.000625796
ZC3H12C	SCAPER	0.695118	1.41079e-09	0.214506	2.90187e-06	7.21856e-06	0.480612	1.83869e-07	1.34351e-05	0.000613091
ZC3H12C	S100A11	-0.622104	1.85993e-07	-0.0456395	0.325043	1.68726e-06	-0.576465	9.34588e-06	0.404352	0.00021513
ZC3H12C	RPL39P5	0.665952	1.16606e-08	0.0905943	0.050402	5.82748e-07	0.575357	1.00921e-06	0.0821861	9.95469e-05
ZC3H12C	RP11-627G18.1	0.708732	4.8233e-10	0.192511	2.81056e-05	1.32305e-06	0.516221	7.7672e-08	0.000105288	0.000180833
ZC3H12C	RP11-609N14.4	0.709038	4.70517e-10	0.235576	2.60695e-07	6.06736e-06	0.473462	7.61707e-08	1.48924e-06	0.000540808
ZC3H12C	RP11-375I20.6	0.626142	1.46729e-07	0.103975	0.0246403	9.7536e-06	0.522167	7.72582e-06	0.0440617	0.000758904
ZC3H12C	RP11-243M5.3	0.549058	8.08414e-06	-0.0447437	0.33464	3.47171e-06	0.593802	0.000189516	0.41438	0.000361434
ZC3H12C	RP11-190A12.9	0.652661	2.8307e-08	0.0163687	0.724234	8.59395e-08	0.636292	2.06075e-06	0.779025	2.43731e-05
ZC3H12C	RP11-1024P17.1	0.696144	1.30381e-09	0.201629	1.12966e-05	4.31776e-06	0.494515	1.7252e-07	4.61508e-05	0.000423492
ZC3H12C	ROR1	0.692284	1.75094e-09	0.152293	0.000961568	9.56194e-07	0.539991	2.1885e-07	0.00251058	0.000142956
ZC3H12C	RNU6-415P	0.641955	5.60608e-08	0.0568836	0.219836	7.79421e-07	0.585071	3.57014e-06	0.290996	0.000123363
ZC3H12C	RHOD	-0.57354	2.52554e-06	-0.00343254	0.941027	5.27866e-06	-0.570108	7.51309e-05	0.955038	0.000489091
ZC3H12C	RCAN1	0.706499	5.77565e-10	0.231878	4.04748e-07	6.30821e-06	0.474621	8.9728e-08	2.22704e-06	0.000556487
ZC3H12C	PPIC	-0.564028	4.01308e-06	-0.00299294	0.948568	8.27769e-06	-0.561035	0.000108636	0.960889	0.000675609
ZC3H12C	PLEK2	-0.616392	2.58662e-07	-0.00518513	0.91102	5.5401e-07	-0.611207	1.21825e-05	0.931678	9.59303e-05
ZC3H12C	PKM	-0.596216	7.88073e-07	0.00845121	0.855468	1.06916e-06	-0.604667	2.96395e-05	0.887579	0.000154786
ZC3H12C	PEX11B	-0.656618	2.1838e-08	-0.127648	0.00573749	3.88334e-06	-0.528969	1.66926e-06	0.0122457	0.000392007
ZC3H12C	PARK2	0.643777	4.99988e-08	0.0839033	0.0700632	1.82581e-06	0.559874	3.25558e-06	0.109323	0.000227762
ZC3H12C	PARD6B	0.713747	3.19849e-10	0.165472	0.000329298	3.33763e-07	0.548274	5.5579e-08	0.000963811	6.62149e-05
ZC3H12C	NKD1	0.556491	5.73394e-06	0.00104119	0.982097	1.11013e-05	0.55545	0.000144289	0.986522	0.000832772
ZC3H12C	NCKAP5	0.634128	9.08737e-08	-0.0255692	0.581521	5.74606e-08	0.659697	5.2534e-06	0.65331	1.81062e-05
ZC3H12C	MFSD5	-0.683828	3.28846e-09	-0.0987416	0.0328984	2.34773e-07	-0.585087	3.63143e-07	0.0566983	5.12263e-05
ZC3H12C	MBNL1-AS1	0.730545	7.56262e-11	0.129705	0.00499577	2.07089e-08	0.60084	1.72671e-08	0.0108378	8.46075e-06
ZC3H12C	LINC00936	0.696071	1.31122e-09	0.213919	3.09312e-06	6.65606e-06	0.482152	1.73272e-07	1.42386e-05	0.000578753
ZC3H12C	KLF6	0.775213	9.12556e-13	0.291896	1.26265e-10	2.78667e-07	0.483317	4.81136e-10	1.29678e-09	5.81702e-05
ZC3H12C	KIAA1683	0.761071	4.0971e-12	0.0841601	0.0692071	1.43659e-10	0.676911	1.6251e-09	0.108167	1.96648e-07
ZC3H12C	KIAA1328	0.722716	1.50045e-10	0.11165	0.0157844	1.93033e-08	0.611066	3.01089e-08	0.0298431	8.03381e-06
ZC3H12C	JPH1	0.687144	2.57481e-09	-0.00883634	0.848959	2.37325e-09	0.695981	2.9787e-07	0.882358	1.68133e-06
ZC3H12C	JDP2	0.643512	5.08416e-08	0.0767299	0.0976922	1.44094e-06	0.566782	3.30095e-06	0.145616	0.000192055
ZC3H12C	GPRC5D	0.677216	5.30607e-09	0.104619	0.0237596	4.6203e-07	0.572596	5.3595e-07	0.0426847	8.40949e-05
ZC3H12C	GATA6	0.708981	4.72709e-10	0.180813	8.51684e-05	8.44673e-07	0.528167	7.64527e-08	0.000286211	0.000130786
ZC3H12C	FADD	-0.619143	2.20854e-07	0.0364458	0.432013	9.83019e-08	-0.655589	1.0732e-05	0.512311	2.69e-05
ZC3H12C	ETS2	0.685441	2.92066e-09	0.16906	0.000242484	2.75303e-06	0.516382	3.30059e-07	0.000732648	0.000306214
ZC3H12C	EPB41L5	0.675573	5.9644e-09	0.0168737	0.716088	1.71848e-08	0.658699	5.89129e-07	0.772083	7.34734e-06
ZC3H12C	EMC8	-0.587415	1.25149e-06	-0.0182896	0.693421	4.30775e-06	-0.569126	4.29533e-05	0.752599	0.00042275
ZC3H12C	EFNA4	-0.736928	4.24979e-11	-0.208731	5.39443e-06	2.86519e-07	-0.528197	1.07991e-08	2.36075e-05	5.93486e-05
ZC3H12C	DOLPP1	-0.719624	1.9542e-10	-0.0680913	0.141771	4.07951e-09	-0.651533	3.73475e-08	0.200338	2.53118e-06
ZC3H12C	DOCK4	0.748309	1.45796e-11	0.327109	4.15691e-13	1.01341e-05	0.4212	4.56028e-09	6.23377e-12	0.000779848
ZC3H12C	DNAJC27	0.736852	4.27951e-11	0.209168	5.15027e-06	2.93251e-07	0.527684	1.08627e-08	2.2635e-05	6.0302e-05
ZC3H12C	DNAJC18	0.550053	7.72458e-06	-0.0598785	0.196469	1.96344e-06	0.609931	0.00018278	0.26455	0.000239935
ZC3H12C	DCTPP1	-0.678046	5.00025e-09	-0.136681	0.00307946	1.40682e-06	-0.541364	5.10478e-07	0.00706325	0.00018889
ZC3H12C	CYR61	0.647641	3.91292e-08	0.100129	0.0305069	2.55718e-06	0.547512	2.66579e-06	0.0530913	0.000290796
ZC3H12C	CX3CL1	0.55965	4.94253e-06	-0.00443649	0.923825	8.00254e-06	0.564087	0.000128302	0.941698	0.000659541
ZC3H12C	CTD-2369P2.8	0.556054	5.85211e-06	-0.00249045	0.957194	1.01075e-05	0.558545	0.000146606	0.967526	0.000778351
ZC3H12C	CTD-2313J17.6	0.602527	5.6078e-07	0.0396516	0.392596	4.0252e-06	0.562876	2.25961e-05	0.473331	0.000401889
ZC3H12C	COQ2	-0.480804	0.000133353	0.13097	0.00458375	4.25914e-06	-0.611774	0.00172054	0.010045	0.000419318
ZC3H12C	CHID1	-0.648807	3.63122e-08	-0.148637	0.00127573	1.23081e-05	-0.50017	2.50999e-06	0.00322939	0.000897078
ZC3H12C	CEBPA	-0.552346	6.95161e-06	0.0356935	0.441583	4.0216e-06	-0.588039	0.000168153	0.52169	0.000401637
ZC3H12C	BEND7	0.751666	1.05182e-11	0.21841	1.88958e-06	1.2049e-07	0.533255	3.49487e-09	9.09228e-06	3.11719e-05
ZC3H12C	BAK1	-0.568313	3.26329e-06	0.00116486	0.979971	5.86353e-06	-0.569478	9.2122e-05	0.98492	0.000527785
ZC3H12C	ATP8B5P	0.650352	3.28762e-08	0.0400143	0.388278	2.468e-07	0.610338	2.31989e-06	0.469002	5.3069e-05
ZC3H12C	ALG3	-0.711202	3.94419e-10	-0.119037	0.0100334	6.68365e-08	-0.592165	6.60487e-08	0.0200421	2.02583e-05
ZC3H12C	ALG1	-0.730748	7.42732e-11	-0.0734839	0.112764	1.8843e-09	-0.657264	1.70094e-08	0.164708	1.4079e-06
ZC3H12C	AFF3	0.582207	1.63507e-06	0.0369839	0.425243	1.03726e-05	0.545223	5.31822e-05	0.505702	0.000793165
ZC3H12C	ADRB2	0.690265	2.03924e-09	0.191721	3.03561e-05	4.46704e-06	0.498544	2.47269e-07	0.00011289	0.000433721
ZC3H12C	ADAMTS9-AS2	0.664085	1.32431e-08	0.126608	0.00614897	2.38415e-06	0.537476	1.1162e-06	0.0130174	0.000275972
ZC3H12C	AC090044.2	0.642016	5.58466e-08	0.111341	0.0160782	5.20144e-06	0.530675	3.56066e-06	0.0303307	0.000484024
ZC3H12C	AC007743.1	0.602021	5.76459e-07	0.0514158	0.26749	6.13049e-06	0.550605	2.30997e-05	0.343365	0.00054511
ZBTB8A	TAL1	0.676528	5.57304e-09	0.122454	0.00806976	9.30274e-07	0.554074	5.57782e-07	0.0165468	0.000140045
ZBTB8A	STX2	0.644891	4.66031e-08	0.142715	0.00199039	1.25807e-05	0.502177	3.07597e-06	0.00479594	0.000910832
ZBTB8A	STARD13	0.687204	2.56336e-09	0.188055	4.32182e-05	4.78019e-06	0.499149	2.96781e-07	0.000155299	0.000455504
ZBTB8A	SMAD9	0.668345	9.89246e-09	0.136439	0.00313285	2.58437e-06	0.531906	8.83482e-07	0.00717152	0.000292815
ZBTB8A	SATB1	0.613973	2.96836e-07	0.0442359	0.34016	2.53522e-06	0.569737	1.36041e-05	0.420069	0.000288939
ZBTB8A	RP5-1198O20.4	0.545765	9.38817e-06	-0.0173179	0.708949	1.00891e-05	0.563083	0.000213335	0.765952	0.000777385
ZBTB8A	RP3-331H24.7	0.652576	2.84629e-08	0.149127	0.0012288	1.01298e-05	0.50345	2.06965e-06	0.00312356	0.000779608
ZBTB8A	RP11-95I16.6	0.609164	3.88974e-07	0.0320068	0.490197	2.16601e-06	0.577158	1.68911e-05	0.568453	0.000257214
ZBTB8A	RP11-588H23.3	0.585154	1.40633e-06	-0.0716697	0.121952	1.95585e-07	0.656824	4.71391e-05	0.17615	4.47343e-05
ZBTB8A	RP11-4B16.3	0.569719	3.04717e-06	-0.0206373	0.656444	2.83532e-06	0.590357	8.72429e-05	0.720362	0.000312636
ZBTB8A	RP11-389C8.2	0.61053	3.604e-07	0.0730348	0.114986	8.0446e-06	0.537495	1.58875e-05	0.167491	0.000661936
ZBTB8A	RP11-354P11.2	0.627757	1.33328e-07	0.108777	0.0187039	1.04735e-05	0.518979	7.14969e-06	0.03463	0.000798586
ZBTB8A	RP1-18D14.7	0.6083	4.08136e-07	0.0845211	0.0680179	1.3121e-05	0.523779	1.75511e-05	0.106562	0.000938159
ZBTB8A	RNU6-103P	0.655565	2.34068e-08	0.0601577	0.194387	3.73022e-07	0.595408	1.76694e-06	0.262167	7.18056e-05
ZBTB8A	RAPGEF4	0.614993	2.80144e-07	0.0358867	0.439115	1.7935e-06	0.579106	1.29884e-05	0.51927	0.000224805
ZBTB8A	RAB34	-0.53707	1.38308e-05	0.0388328	0.402452	7.46475e-06	-0.575903	0.000289824	0.483165	0.000627497
ZBTB8A	PPFIBP1	0.62551	1.52314e-07	0.0653492	0.15856	2.75724e-06	0.56016	7.96087e-06	0.220438	0.000306534
ZBTB8A	PDIA6	-0.55985	4.89604e-06	-0.00441421	0.924206	1.05738e-05	-0.555436	0.000127337	0.942	0.000803869
ZBTB8A	NOVA2	0.556925	5.61873e-06	-0.0159809	0.730511	6.23356e-06	0.572905	0.00014201	0.784349	0.000551697
ZBTB8A	NOTCH4	0.637619	7.33835e-08	0.0133865	0.772946	2.05365e-07	0.624233	4.42659e-06	0.820045	4.6381e-05
ZBTB8A	NCKAP5	0.628236	1.29578e-07	0.0211686	0.648187	4.90352e-07	0.607067	6.98869e-06	0.713089	8.78723e-05
ZBTB8A	MYZAP	0.531956	1.72844e-05	-0.0292849	0.52785	1.28436e-05	0.561241	0.00034575	0.603901	0.000924193
ZBTB8A	MYRF	0.581775	1.67143e-06	-0.0485644	0.294965	5.58791e-07	0.630339	5.41162e-05	0.372752	9.65102e-05
ZBTB8A	MYO7B	0.55027	7.64794e-06	-0.0468444	0.312419	3.0462e-06	0.597115	0.000181344	0.391156	0.000329262
ZBTB8A	MYO1C	0.554232	6.3704e-06	-0.0601608	0.194364	1.57639e-06	0.614393	0.000156871	0.262139	0.000204893
ZBTB8A	MCC	0.684652	3.09548e-09	0.20247	1.03636e-05	9.19351e-06	0.482182	3.45719e-07	4.26912e-05	0.000727782
ZBTB8A	LRCH1	0.661513	1.57573e-08	-0.0178809	0.699937	1.17281e-08	0.679394	1.2844e-06	0.758227	5.51796e-06
ZBTB8A	LINC01169	0.474662	0.000166871	-0.123202	0.00768875	7.21836e-06	0.597864	0.00204865	0.0158573	0.000613091
ZBTB8A	KANSL1L	0.710437	4.19884e-10	0.170888	0.000206965	5.24467e-07	0.539548	6.94735e-08	0.000635621	9.2158e-05
ZBTB8A	HIF3A	0.751654	1.05308e-11	0.105065	0.0231661	9.98165e-10	0.646588	3.4979e-09	0.0417499	8.74241e-07
ZBTB8A	GFOD1	0.715479	2.76966e-10	0.101287	0.028626	2.31636e-08	0.614192	4.94298e-08	0.0502269	9.20852e-06
ZBTB8A	GCOM1	0.638275	7.04721e-08	-0.050253	0.278475	1.61635e-08	0.688528	4.28728e-06	0.3552	7.00832e-06
ZBTB8A	FAXDC2	0.628511	1.27468e-07	-0.0623434	0.178641	1.91581e-08	0.690854	6.89643e-06	0.244041	7.98666e-06
ZBTB8A	FAM222A-AS1	0.46679	0.000221071	-0.199976	1.33679e-05	6.71839e-07	0.666766	0.0025512	5.37578e-05	0.000110408
ZBTB8A	EPAS1	0.599547	6.59139e-07	0.0556807	0.22976	8.0182e-06	0.543866	2.57023e-05	0.302081	0.00066047
ZBTB8A	EFNB2	0.589428	1.12724e-06	0.03587	0.439328	6.98424e-06	0.553558	3.95078e-05	0.519485	0.000598616
ZBTB8A	DENND3	0.672714	7.29831e-09	0.096528	0.0370449	4.63651e-07	0.576186	6.92784e-07	0.0628831	8.43134e-05
ZBTB8A	DDOST	-0.657617	2.04402e-08	0.0708955	0.126045	1.66157e-09	-0.728513	1.58121e-06	0.181189	1.27604e-06
ZBTB8A	CTTN	0.538487	1.29941e-05	-0.0404797	0.382779	6.6207e-06	0.578967	0.000276026	0.463461	0.000576527
ZBTB8A	CTA-212A2.1	0.587308	1.25849e-06	0.0361257	0.436071	7.83541e-06	0.551182	4.31391e-05	0.51628	0.000649908
ZBTB8A	CALR	-0.584141	1.48134e-06	0.0148947	0.748186	1.63718e-06	-0.599036	4.91474e-05	0.799321	0.000210438
ZBTB8A	CALCOCO1	0.639067	6.71064e-08	0.0816736	0.0778672	2.22947e-06	0.557393	4.12387e-06	0.119765	0.000262627
ZBTB8A	C15orf52	0.634187	9.05497e-08	0.0446959	0.335156	8.0458e-07	0.589491	5.23848e-06	0.414915	0.000126189
ZBTB8A	BEND7	0.654347	2.53554e-08	-0.00308114	0.947055	3.56334e-08	0.657428	1.88466e-06	0.959701	1.26794e-05
ZBTB8A	ASAH2B	0.595915	8.00827e-07	0.0225674	0.626655	3.19842e-06	0.573347	3.00302e-05	0.694047	0.000340816
ZBTB8A	ARHGEF26	0.675248	6.10368e-09	0.170083	0.000221956	5.41692e-06	0.505164	6.00147e-07	0.000676714	0.000498081
ZBTB8A	ARAP3	0.610594	3.59105e-07	0.0365564	0.430617	2.34335e-06	0.574038	1.58416e-05	0.510945	0.000272378
ZBTB8A	AFF3	0.593887	8.9187e-07	0.0590349	0.202859	1.1897e-05	0.534852	3.27308e-05	0.271844	0.000875753
ZBTB8A	AC007743.1	0.673587	6.86376e-09	0.189214	3.868e-05	1.14417e-05	0.484372	6.59065e-07	0.0001405	0.000850959
ZBTB8A	ABLIM1	0.605003	4.89722e-07	0.046525	0.315734	4.4514e-06	0.558478	2.02929e-05	0.394633	0.000432636
ZBTB47	XRCC4	-0.706627	5.71673e-10	0.0107297	0.817117	4.13307e-10	-0.717357	8.9009e-08	0.856481	4.43869e-07
ZBTB47	XAGE2B	-0.557656	5.42922e-06	0.00715728	0.877407	8.04929e-06	-0.564814	0.000138201	0.905206	0.00066216
ZBTB47	UPRT	-0.468732	0.000206378	0.136508	0.00311755	5.93833e-06	-0.60524	0.00241891	0.00714063	0.000532621
ZBTB47	SETBP1	0.646781	4.13358e-08	0.149292	0.00121328	1.40632e-05	0.497488	2.7894e-06	0.00308845	0.000984902
ZBTB47	RP11-332M2.1	-0.708611	4.87112e-10	-0.217724	2.03871e-06	3.31987e-06	-0.490886	7.82673e-08	9.7429e-06	0.000350098
ZBTB47	RNF13	-0.6251	1.56034e-07	-0.0738219	0.111114	3.7694e-06	-0.551279	8.11564e-06	0.162644	0.000383609
ZBTB47	RHOA	-0.611692	3.37649e-07	0.191153	3.208e-05	2.19343e-10	-0.802844	1.50782e-05	0.000118656	2.73146e-07
ZBTB47	RAP1A	-0.656207	2.24378e-08	0.0560636	0.226567	3.5046e-09	-0.712271	1.70643e-06	0.298536	2.25399e-06
ZBTB47	PPP1R14C	-0.424247	0.00090372	0.183621	6.56745e-05	7.53726e-06	-0.607868	0.00760221	0.000226494	0.000631844
ZBTB47	PINLYP	-0.45358	0.000349128	0.203651	9.17656e-06	1.06798e-06	-0.657232	0.0036424	3.8234e-05	0.000154704
ZBTB47	PALM	0.788944	1.90665e-13	0.403111	1.12738e-19	6.90014e-06	0.385833	1.33972e-10	3.88596e-18	0.000593438
ZBTB47	MAML3	0.670496	8.52197e-09	0.189219	3.86615e-05	1.37131e-05	0.481277	7.84282e-07	0.00014044	0.000967781
ZBTB47	KIF26A	0.694717	1.45477e-09	0.214671	2.85009e-06	7.44718e-06	0.480046	1.88466e-07	1.3217e-05	0.000626405
ZBTB47	KAZN	0.720276	1.84887e-10	0.262105	8.93585e-09	7.23073e-06	0.458171	3.57389e-08	6.70305e-08	0.000613726
ZBTB47	JUP	0.650627	3.22984e-08	0.0227133	0.624426	1.25778e-07	0.627913	2.28788e-06	0.692054	3.22585e-05
ZBTB47	GFOD2	0.618467	2.29627e-07	0.100573	0.0297744	1.30751e-05	0.517895	1.10738e-05	0.0519822	0.00093583
ZBTB47	FABP5	-0.630493	1.13207e-07	0.030918	0.505083	5.9068e-08	-0.661411	6.26555e-06	0.582517	1.84887e-05
ZBTB47	ELMO1	0.652045	2.94624e-08	0.154658	0.000798183	1.25274e-05	0.497388	2.12751e-06	0.00212625	0.000908016
ZBTB47	EIF3M	-0.789901	1.70212e-13	-0.256951	1.77381e-08	1.44314e-08	-0.53295	1.22141e-10	1.26078e-07	6.42874e-06
ZBTB47	ECHDC1	-0.534298	1.56139e-05	0.0415231	0.370625	7.76273e-06	-0.575822	0.000319104	0.45119	0.000645562
ZBTB47	CTD-2562J17.6	0.62194	1.87786e-07	0.0573921	0.215734	2.56168e-06	0.564548	9.41599e-06	0.28639	0.000291099
ZBTB47	ARRB1	0.555671	5.95785e-06	-0.0416523	0.369137	2.78937e-06	0.597323	0.000148763	0.449678	0.000308998
ZBTB47	AP3S1	-0.677596	5.16387e-09	-0.00452271	0.922349	8.87349e-09	-0.673073	5.24227e-07	0.940539	4.48579e-06
ZBTB47	ANO7	0.574655	2.38987e-06	0.0326885	0.480998	1.30168e-05	0.541966	7.192e-05	0.559677	0.000932832
ZBTB47	ACAA2	-0.548657	8.23351e-06	0.00307921	0.947088	1.39696e-05	-0.551736	0.000192246	0.959728	0.000980002
ZBTB47	ABLIM1	0.581799	1.66939e-06	-0.00268511	0.953852	2.82414e-06	0.584484	5.40644e-05	0.96498	0.000311782
ZBTB46	WSCD1	0.530314	1.85525e-05	-0.030767	0.507167	1.31786e-05	0.561081	0.000365737	0.584484	0.000940936
ZBTB46	WNT9B	0.654155	2.56772e-08	0.13957	0.00250391	6.72754e-06	0.514584	1.9042e-06	0.00587977	0.000582978
ZBTB46	VWF	0.746534	1.72898e-11	0.304515	1.7764e-11	5.06432e-06	0.44202	5.24216e-09	2.08764e-10	0.0004748
ZBTB46	TSPAN18	0.803331	3.24874e-14	0.281598	5.83283e-10	9.48816e-09	0.521732	3.12946e-11	5.36884e-09	4.718e-06
ZBTB46	TLL1	0.676119	5.73752e-09	0.0921679	0.0465176	3.13035e-07	0.583951	5.70863e-07	0.0766567	6.32322e-05
ZBTB46	SSTR1	0.600746	6.1775e-07	0.00600198	0.897075	1.38878e-06	0.594744	2.4414e-05	0.920745	0.00018724
ZBTB46	SOX13	0.763512	3.18534e-12	0.183963	6.36115e-05	9.49462e-09	0.579549	1.32204e-09	0.000220066	4.72043e-06
ZBTB46	SMAD9	0.550606	7.5312e-06	-0.153301	0.00088846	5.76776e-08	0.703907	0.000179192	0.00233955	1.81594e-05
ZBTB46	SLC30A4	0.674651	6.36706e-09	0.169901	0.000225488	5.5832e-06	0.50475	6.20626e-07	0.000686377	0.000509324
ZBTB46	SHANK3	0.826326	1.38712e-15	0.458205	1.28229e-25	1.769e-06	0.368121	2.35152e-12	8.25982e-24	0.000222652
ZBTB46	SH3RF3	0.78069	4.95273e-13	0.212022	3.79685e-06	5.44005e-09	0.568669	2.9114e-10	1.7159e-05	3.12816e-06
ZBTB46	SH3BP5	0.716578	2.52652e-10	0.178273	0.000107387	4.38456e-07	0.538305	4.59078e-08	0.000352638	8.08556e-05
ZBTB46	SETBP1	0.716192	2.60952e-10	0.00784433	0.865745	3.98835e-10	0.708348	4.71454e-08	0.895893	4.3364e-07
ZBTB46	SCARF1	0.819478	3.7166e-15	0.464871	2.05282e-26	4.87707e-06	0.354607	5.29476e-12	1.4269e-24	0.000461941
ZBTB46	SAMD14	0.784628	3.15743e-13	0.359779	1.02083e-15	1.8151e-06	0.424848	2.02508e-10	2.18222e-14	0.000226793
ZBTB46	S100A11	-0.520892	2.76566e-05	0.0936651	0.0430581	2.49244e-06	-0.614558	0.000500996	0.0716839	0.000285421
ZBTB46	RUSC2	0.77231	1.25296e-12	0.36938	1.52275e-16	7.60324e-06	0.40293	6.20778e-10	3.6218e-15	0.000635762
ZBTB46	RASIP1	0.679282	4.57526e-09	0.158616	0.000580986	2.82892e-06	0.520666	4.7504e-07	0.0016016	0.000312159
ZBTB46	RAMP2-AS1	0.557468	5.4775e-06	-0.0358369	0.439751	3.11384e-06	0.593305	0.000139167	0.519897	0.000334196
ZBTB46	PTPRB	0.701682	8.47189e-10	0.153479	0.000876128	5.16465e-07	0.548203	1.22028e-07	0.00231057	9.11398e-05
ZBTB46	PPP1R14C	-0.464746	0.000237553	0.182709	7.14904e-05	1.3976e-06	-0.647455	0.00269754	0.000244504	0.000187941
ZBTB46	PPM1F	0.832415	5.5661e-16	0.386321	4.52453e-18	3.2202e-08	0.446094	1.13873e-12	1.29456e-16	1.17686e-05
ZBTB46	PKNOX2	0.719515	1.97228e-10	0.228902	5.73603e-07	2.31816e-06	0.490613	3.76095e-08	3.06299e-06	0.000270279
ZBTB46	PKI55	0.761395	3.96318e-12	0.243203	1.02809e-07	1.37435e-07	0.518192	1.58158e-09	6.34481e-07	3.44576e-05
ZBTB46	PEAR1	0.806075	2.27992e-14	0.330363	2.35757e-13	6.06582e-08	0.475713	2.35137e-11	3.66168e-12	1.88569e-05
ZBTB46	OTUD7A	0.651926	2.96925e-08	0.10723	0.0204632	2.53637e-06	0.544695	2.14083e-06	0.0374613	0.00028903
ZBTB46	NPR3	0.704093	7.00045e-10	0.234206	3.07079e-07	8.00907e-06	0.469886	1.04518e-07	1.72991e-06	0.000659935
ZBTB46	NPR2	0.740121	3.16536e-11	0.310529	6.74294e-12	1.01e-05	0.429592	8.49721e-09	8.45582e-11	0.000777954
ZBTB46	NOVA2	0.830792	7.12471e-16	0.252889	3.01342e-08	6.28706e-11	0.577903	1.38655e-12	2.05437e-07	1.04635e-07
ZBTB46	NOTCH4	0.75277	9.43685e-12	0.317023	2.31115e-12	4.99858e-06	0.435747	3.19417e-09	3.11004e-11	0.00047024
ZBTB46	NOS1	0.649537	3.46479e-08	-0.0441523	0.341074	9.42453e-09	0.69369	2.41784e-06	0.421016	4.69802e-06
ZBTB46	NOMO1	0.577164	2.10897e-06	0.0143611	0.756919	6.33947e-06	0.562803	6.51111e-05	0.806659	0.000558572
ZBTB46	NKD1	0.618061	2.35062e-07	0.0271709	0.558075	1.10875e-06	0.59089	1.12894e-05	0.631872	0.000159093
ZBTB46	NES	0.714834	2.92257e-10	0.263955	6.96146e-09	1.11189e-05	0.450879	5.16168e-08	5.32579e-08	0.000833713
ZBTB46	MOCS1	0.660671	1.66747e-08	0.138529	0.00269903	4.43127e-06	0.522142	1.34324e-06	0.00628414	0.000431292
ZBTB46	MMRN2	0.793447	1.1123e-13	0.319048	1.64604e-12	1.44242e-07	0.474399	8.63255e-11	2.26428e-11	3.57055e-05
ZBTB46	MGST1	-0.665755	1.18186e-08	-0.176392	0.000127248	1.17913e-05	-0.489363	1.01986e-06	0.000410738	0.000869855
ZBTB46	MEIS2	0.558116	5.31329e-06	-0.00642077	0.889937	8.06763e-06	0.564536	0.000135902	0.915139	0.000663397
ZBTB46	MAPRE2	0.635074	8.57822e-08	0.127043	0.00597391	1.28524e-05	0.508031	5.01219e-06	0.0126907	0.000924557
ZBTB46	LIX1L	0.708343	4.97777e-10	0.252198	3.29507e-08	1.1319e-05	0.456145	7.96278e-08	2.23045e-07	0.000844761
ZBTB46	LIFR	0.5575	5.4691e-06	-0.00785524	0.86556	7.92587e-06	0.565356	0.000138998	0.895748	0.000654926
ZBTB46	LHX6	0.690759	1.96481e-09	0.172009	0.000187679	2.15878e-06	0.518751	2.39995e-07	0.000582289	0.000256585
ZBTB46	LAMC3	0.668078	1.00762e-08	0.186026	5.24011e-05	1.41905e-05	0.482051	8.96966e-07	0.00018478	0.000991222
ZBTB46	KIF26A	0.71066	4.12295e-10	0.211574	3.98401e-06	2.31107e-06	0.499086	6.8455e-08	1.79265e-05	0.000269683
ZBTB46	KCTD15	0.814052	7.88263e-15	0.166896	0.000291856	1.01013e-11	0.647156	9.91056e-12	0.00086502	2.44395e-08
ZBTB46	KANK4	0.59245	9.62156e-07	-0.0474503	0.306196	3.19861e-07	0.6399	3.47776e-05	0.384629	6.41852e-05
ZBTB46	JUP	0.594102	8.81792e-07	0.0290769	0.530786	4.3841e-06	0.565025	3.24372e-05	0.60664	0.00042799
ZBTB46	HIF3A	0.548324	8.3593e-06	-0.0326189	0.481932	5.41009e-06	0.580943	0.00019458	0.560569	0.000497749
ZBTB46	HEG1	0.757124	6.11724e-12	0.312052	5.25799e-12	2.94627e-06	0.445072	2.25452e-09	6.70053e-11	0.000321617
ZBTB46	GJC2	0.728495	9.06948e-11	0.281675	5.76775e-10	8.20118e-06	0.446819	2.00069e-08	5.31346e-09	0.000671185
ZBTB46	GIPC3	0.811963	1.04608e-14	0.255144	2.24806e-08	9.73667e-10	0.556819	1.25288e-11	1.56878e-07	8.57448e-07
ZBTB46	GID4	0.631865	1.04233e-07	0.0221226	0.633469	4.07206e-07	0.609742	5.86415e-06	0.7001	7.67162e-05
ZBTB46	GFOD2	0.623895	1.67492e-07	0.0561655	0.225723	2.19925e-06	0.56773	8.59414e-06	0.2976	0.000260086
ZBTB46	GFOD1	0.713471	3.27219e-10	0.246716	6.62717e-08	6.66851e-06	0.466755	5.66685e-08	4.23968e-07	0.00057941
ZBTB46	GALNT18	0.693475	1.59951e-09	0.171766	0.000191702	1.7858e-06	0.521709	2.03276e-07	0.000593452	0.000224101
ZBTB46	FUT1	0.646265	4.27158e-08	-0.093377	0.0437065	1.46558e-09	0.739642	2.86683e-06	0.0726184	1.16417e-06
ZBTB46	FRAS1	0.63578	8.21567e-08	0.0324815	0.483781	4.68565e-07	0.603299	4.84141e-06	0.562325	8.49347e-05
ZBTB46	FLT4	0.814735	7.1801e-15	0.345571	1.51947e-14	4.41471e-08	0.469165	9.14582e-12	2.7852e-13	1.48742e-05
ZBTB46	FAM189A1	0.578337	1.98852e-06	0.0370339	0.424617	1.25397e-05	0.541303	6.21379e-05	0.505094	0.000908739
ZBTB46	FAM171A1	0.817561	4.86081e-15	0.158225	0.000599683	3.89111e-12	0.659336	6.65982e-12	0.00164776	1.12884e-08
ZBTB46	FAM124A	0.702498	7.94342e-10	0.0345206	0.456744	4.25338e-09	0.667978	1.15814e-07	0.536416	2.60149e-06
ZBTB46	ELMO1	0.674175	6.58476e-09	0.183264	6.78982e-05	9.04834e-06	0.490912	6.37138e-07	0.000233396	0.000719755
ZBTB46	DOK6	0.565439	3.75005e-06	-0.0424173	0.360402	1.65946e-06	0.607856	0.000102991	0.440801	0.000212509
ZBTB46	DLL4	0.655313	2.3799e-08	0.134245	0.00365549	5.25351e-06	0.521067	1.7911e-06	0.00822141	0.000487573
ZBTB46	DLL1	0.648093	3.80135e-08	0.0163338	0.724798	1.16487e-07	0.631759	2.60335e-06	0.779512	3.04379e-05
ZBTB46	DCHS1	0.871219	6.00804e-19	0.313521	4.13061e-12	1.17639e-12	0.557699	4.68095e-15	5.34904e-11	4.4058e-09
ZBTB46	CTIF	0.712119	3.65815e-10	0.229524	5.33512e-07	3.97792e-06	0.482595	6.20876e-08	2.86716e-06	0.000398983
ZBTB46	CTD-2562J17.6	0.670419	8.56752e-09	0.0628305	0.175265	1.52679e-07	0.607589	7.877e-07	0.240108	3.7173e-05
ZBTB46	CPNE2	0.806322	2.20782e-14	0.252911	3.00508e-08	1.78958e-09	0.553411	2.29114e-11	2.04917e-07	1.35202e-06
ZBTB46	COLGALT2	0.670268	8.6585e-09	0.0819351	0.0769168	3.17604e-07	0.588332	7.94295e-07	0.118501	6.38771e-05
ZBTB46	CDH5	0.723161	1.44397e-10	0.258328	1.47912e-08	5.1784e-06	0.464834	2.92015e-08	1.06677e-07	0.000482448
ZBTB46	CCM2L	0.75349	8.78923e-12	0.213363	3.28536e-06	8.35092e-08	0.540128	3.01707e-09	1.50416e-05	2.39139e-05
ZBTB46	CBFA2T3	0.825417	1.58486e-15	0.394963	6.94432e-19	1.15389e-07	0.430454	2.63475e-12	2.18584e-17	3.02281e-05
ZBTB46	BTBD3	0.552435	6.92323e-06	0.00182989	0.968541	1.3743e-05	0.550605	0.000167638	0.976235	0.000969241
ZBTB46	BCL2	0.564762	3.87412e-06	0.0141487	0.760403	1.14821e-05	0.550613	0.000105657	0.809588	0.000852956
ZBTB46	ATP1B2	0.689254	2.19998e-09	0.203995	8.85588e-06	7.28203e-06	0.485258	2.62744e-07	3.70211e-05	0.000616827
ZBTB46	ARRB1	0.691468	1.86255e-09	-0.057196	0.217309	1.92436e-10	0.748664	2.29971e-07	0.288159	2.47425e-07
ZBTB46	ARHGEF10	0.626619	1.42643e-07	0.101324	0.0285682	8.71342e-06	0.525295	7.55461e-06	0.050139	0.000700798
ZBTB46	ARAP3	0.830569	7.36988e-16	0.387634	3.41566e-18	4.34456e-08	0.442935	1.4208e-12	9.91599e-17	1.47106e-05
ZBTB46	AR	0.603259	5.38844e-07	0.0327308	0.480429	3.06034e-06	0.570528	2.19005e-05	0.55913	0.000330232
ZBTB46	ANO7	0.608718	3.98775e-07	0.0533242	0.250112	4.59353e-06	0.555393	1.72276e-05	0.324492	0.000442672
ZBTB46	AMOTL1	0.742257	2.59308e-11	0.253632	2.73707e-08	1.05071e-06	0.488625	7.25092e-09	1.88024e-07	0.000152873
ZBTB46	AKT3	0.653388	2.69957e-08	0.103899	0.0247468	2.06783e-06	0.54949	1.98358e-06	0.0442269	0.000248571
ZBTB46	AFAP1L1	0.807174	1.97537e-14	0.271337	2.52084e-09	3.7649e-09	0.535837	2.094e-11	2.08283e-08	2.38418e-06
ZBTB46	ADARB2	0.578391	1.98307e-06	-0.0426458	0.357817	8.32484e-07	0.621037	6.19982e-05	0.438176	0.000129358
ZBTB46	AC006126.4	0.693261	1.62575e-09	0.219702	1.63681e-06	9.69922e-06	0.473559	2.06062e-07	7.97761e-06	0.000755758
ZBTB46	ABLIM3	0.738378	3.71949e-11	0.236966	2.20543e-07	7.57293e-07	0.501412	9.6831e-09	1.27803e-06	0.000120744
ZBTB22	SMIM10	0.490633	9.23179e-05	-0.0933682	0.0437263	9.80381e-06	0.584001	0.00129125	0.0726467	0.000761618
ZBTB22	KIF26A	0.685985	2.80575e-09	0.166382	0.000304885	2.41772e-06	0.519603	3.19373e-07	0.00089955	0.000278977
ZBTB22	HOXA4	0.500038	6.42429e-05	-0.167686	0.00027284	4.67273e-07	0.667724	0.000971962	0.000814332	8.47772e-05
ZBED2	UNC13B	0.382556	0.00303998	-0.238698	1.78802e-07	5.81485e-06	0.621254	0.0191795	1.05441e-06	0.000524581
ZBED2	TGFB1	-0.320694	0.0141131	0.385762	5.09815e-18	2.17565e-07	-0.706456	0.0602863	1.44981e-16	4.83913e-05
ZBED2	STARD8	-0.3254	0.0126859	0.305437	1.53337e-11	4.64412e-06	-0.630837	0.0557569	1.82024e-10	0.000446133
ZBED2	SMOX	-0.649325	3.51253e-08	0.11144	0.0159832	5.19525e-10	-0.760765	2.44339e-06	0.030173	5.27841e-07
ZBED2	SGK1	-0.588149	1.20481e-06	0.17173	0.000192308	2.70875e-09	-0.759879	4.16675e-05	0.000595147	1.85775e-06
ZBED2	SENCR	-0.396081	0.00208582	0.199318	1.42892e-05	1.33251e-05	-0.595399	0.0144136	5.71031e-05	0.000948087
ZBED2	RP11-79H23.3	-0.29869	0.0227563	0.342401	2.72453e-14	3.12585e-06	-0.641091	0.0854089	4.82241e-13	0.000335174
ZBED2	RP11-775C24.5	-0.44023	0.000543967	0.180302	8.92576e-05	4.39674e-06	-0.620532	0.00513702	0.000298562	0.000428902
ZBED2	RP11-359M6.1	0.609265	3.86792e-07	-0.042256	0.362233	1.44518e-07	0.651521	1.68153e-05	0.44266	3.57507e-05
ZBED2	ROBO4	-0.377537	0.00348235	0.225453	8.54319e-07	1.11434e-05	-0.602989	0.0212489	4.40808e-06	0.000835073
ZBED2	RGS9BP	0.577064	2.11956e-06	0.0368445	0.42699	1.32511e-05	0.540219	6.5363e-05	0.507397	0.000944516
ZBED2	PTGDS	-0.327394	0.0121199	0.278162	9.58741e-10	1.15021e-05	-0.605555	0.0539104	8.50841e-09	0.000854112
ZBED2	PDGFB	-0.351691	0.00678598	0.272016	2.29244e-09	5.82095e-06	-0.623707	0.0350383	1.90793e-08	0.000525006
ZBED2	MMP19	-0.38311	0.00299435	0.216053	2.45046e-06	1.24184e-05	-0.599163	0.0189623	1.15196e-05	0.000902708
ZBED2	LINC00551	-0.424371	0.000900244	0.2707	2.75512e-09	3.00152e-07	-0.695071	0.00757986	2.26156e-08	6.13519e-05
ZBED2	KDF1	0.46579	0.000229	-0.276921	1.1453e-09	3.15113e-08	0.742711	0.00262215	1.00335e-08	1.15922e-05
ZBED2	IRAK1BP1	0.494684	7.90712e-05	-0.0931611	0.0441977	8.29177e-06	0.587845	0.00114409	0.0733272	0.000676372
ZBED2	ICAM2	-0.367233	0.0045727	0.279011	8.48524e-10	2.46471e-06	-0.646243	0.0260854	7.59885e-09	0.000283018
ZBED2	ICAM1	-0.3121	0.0170768	0.295004	7.85755e-11	1.10246e-05	-0.607104	0.0693084	8.33879e-10	0.000828544
ZBED2	GPC5	0.574347	2.42668e-06	-0.0469708	0.311115	8.85507e-07	0.621317	7.27917e-05	0.389789	0.000135325
ZBED2	GJA5	-0.351572	0.00680605	0.253372	2.83108e-08	1.12622e-05	-0.604943	0.035115	1.93944e-07	0.000841586
ZBED2	ESRP1	0.528141	2.03637e-05	-0.19878	1.50862e-05	3.15091e-08	0.726921	0.000393718	5.99737e-05	1.15922e-05
ZBED2	EPCAM	0.508698	4.55752e-05	-0.275613	1.37992e-09	3.26628e-09	0.784311	0.000742533	1.19239e-08	2.14101e-06
ZBED2	ENG	-0.420581	0.00101182	0.192037	2.9438e-05	6.55019e-06	-0.612617	0.00829518	0.000109793	0.000572044
ZBED2	DCDC2	0.450599	0.000386076	-0.133657	0.00380846	1.38024e-05	0.584256	0.00393906	0.00852531	0.000972243
ZBED2	CTD-2547L16.1	0.373269	0.00390237	-0.243014	1.05252e-07	7.15027e-06	0.616282	0.0231543	6.48332e-07	0.000608968
ZBED2	CLEC4M	-0.474163	0.000169909	0.188628	4.09161e-05	7.30655e-07	-0.662791	0.00207806	0.000147802	0.000117448
ZBED2	CETP	-0.372232	0.00401095	0.369674	1.43512e-16	4.68336e-08	-0.741906	0.0236374	3.42398e-15	1.55631e-05
ZBED2	CD93	-0.351472	0.00682285	0.249119	4.88846e-08	1.30791e-05	-0.600591	0.035179	3.20586e-07	0.00093605
ZBED2	C22orf34	-0.380112	0.00324868	0.234873	2.83575e-07	7.30669e-06	-0.614986	0.0201674	1.60839e-06	0.000618329
ZBED2	APOBEC3A	-0.43992	0.000549474	0.330311	2.37904e-13	1.08332e-08	-0.770231	0.00517754	3.69302e-12	5.2044e-06
ZBED2	ACVRL1	-0.359795	0.00553671	0.344963	1.70044e-14	2.4229e-07	-0.704757	0.0301102	3.09644e-13	5.23607e-05
Z83851.4	OGFRP1	0.256899	0.0515703	0.737791	2.15936e-81	1.68323e-06	-0.480892	0.153093	6.0074e-78	0.000214716
YARS	TTLL7	-0.526236	2.20847e-05	0.0993759	0.0317859	1.58041e-06	-0.625612	0.000419591	0.0550244	0.000205317
YARS	TKT	0.664573	1.28105e-08	0.128145	0.00554987	2.44127e-06	0.536428	1.08665e-06	0.0118911	0.000281037
YARS	ST13P20	-0.60531	4.81518e-07	0.0556695	0.229854	1.09769e-07	-0.66098	2.00319e-05	0.302188	2.91365e-05
YARS	SRGAP2C	-0.545879	9.34003e-06	0.0360706	0.436772	5.41613e-06	-0.58195	0.000212462	0.516972	0.000498052
YARS	SLC6A13	0.556798	5.65221e-06	-0.00464127	0.92032	9.10125e-06	0.561439	0.000142668	0.938964	0.000722606
YARS	SGMS1	-0.591428	1.01526e-06	-0.0364937	0.431408	6.44246e-06	-0.554935	3.63168e-05	0.511722	0.000565195
YARS	SGCB	-0.689333	2.18706e-09	-0.175279	0.000140564	2.66321e-06	-0.514054	2.61472e-07	0.00044913	0.000298987
YARS	SBDSP1	-0.553064	6.72486e-06	0.0938576	0.0426296	4.97676e-07	-0.646921	0.000163804	0.0710569	8.87618e-05
YARS	SBDS	-0.572383	2.67392e-06	0.0523078	0.259267	8.11752e-07	-0.624691	7.86262e-05	0.334465	0.000126892
YARS	S100A11	0.517906	3.13111e-05	-0.0485656	0.294954	1.28788e-05	0.566471	0.000552321	0.37274	0.000925879
YARS	RP11-788M5.3	-0.685236	2.96515e-09	-0.0255095	0.582403	1.17176e-08	-0.659727	3.34132e-07	0.654115	5.51476e-06
YARS	RNF11	-0.624852	1.5833e-07	0.0690107	0.136458	1.86429e-08	-0.693863	8.21218e-06	0.19389	7.81957e-06
YARS	RDX	-0.539589	1.23762e-05	0.110274	0.0171293	5.47601e-07	-0.649862	0.000265509	0.0320616	9.50888e-05
YARS	RAB9B	-0.656324	2.22652e-08	-0.0501317	0.279639	2.44204e-07	-0.606192	1.69609e-06	0.356447	5.26498e-05
YARS	RAB33B	-0.607241	4.32838e-07	-0.0151025	0.744794	1.33489e-06	-0.592139	1.8399e-05	0.796454	0.000182051
YARS	PNRC2	-0.545785	9.37969e-06	0.124323	0.00714743	2.33686e-07	-0.670109	0.000213176	0.0148684	5.1078e-05
YARS	PGR	-0.636345	7.9363e-08	-0.116351	0.0118632	8.44191e-06	-0.519994	4.71112e-06	0.0232229	0.000685255
YARS	PEG3	-0.634737	8.75631e-08	-0.0258164	0.577873	3.91036e-07	-0.608921	5.09678e-06	0.649993	7.4444e-05
YARS	PDE1C	-0.520238	2.84223e-05	0.0426353	0.357936	1.40636e-05	-0.562873	0.000511926	0.438298	0.000984902
YARS	NOV	-0.625373	1.53551e-07	-0.0346841	0.454614	9.48026e-07	-0.590689	8.01139e-06	0.534337	0.000142011
YARS	NEK7	-0.71666	2.50933e-10	-0.16204	0.000438785	2.34269e-07	-0.55462	4.56478e-08	0.00124628	5.11645e-05
YARS	MORF4L2	-0.501435	6.08202e-05	0.208782	5.36578e-06	8.73888e-08	-0.710216	0.000930756	2.34929e-05	2.46773e-05
YARS	LRCH2	-0.604148	5.13241e-07	-0.0244319	0.598442	2.19286e-06	-0.579716	2.10727e-05	0.668651	0.000259501
YARS	LPHN3	-0.621333	1.94541e-07	0.018746	0.686173	1.68981e-07	-0.640079	9.68958e-06	0.746342	4.02336e-05
YARS	LNP1	-0.573949	2.47499e-06	0.00022958	0.996052	4.5759e-06	-0.574178	7.39545e-05	0.997052	0.000441525
YARS	LIN7A	-0.536719	1.40455e-05	0.0262979	0.570798	1.14115e-05	-0.563017	0.000293366	0.643524	0.000849535
YARS	LEPR	-0.64338	5.12651e-08	-0.0975589	0.0350617	3.0047e-06	-0.545821	3.32241e-06	0.0599417	0.00032616
YARS	LAD1	0.637951	7.18991e-08	-0.00554153	0.904932	9.76374e-08	0.643492	4.35565e-06	0.926913	2.67669e-05
YARS	KRT79	0.437944	0.000585824	-0.208113	5.75894e-06	1.8015e-06	0.646057	0.00544234	2.50518e-05	0.000225604
YARS	HM13	0.613034	3.13038e-07	0.0549001	0.236368	3.84199e-06	0.558134	1.41975e-05	0.309393	0.000389021
YARS	GPM6B	-0.718809	2.09382e-10	-0.15875	0.000574699	1.74504e-07	-0.560059	3.94865e-08	0.00158612	4.11639e-05
YARS	GPM6A	-0.648871	3.61631e-08	-0.107473	0.0201787	3.066e-06	-0.541399	2.50152e-06	0.0370052	0.000330701
YARS	GIPC2	-0.660245	1.71575e-08	-0.0865182	0.0617388	7.26156e-07	-0.573727	1.37462e-06	0.0979785	0.000116923
YARS	GHR	-0.699771	9.84122e-10	-0.152453	0.000949614	5.69919e-07	-0.547319	1.37484e-07	0.0024827	9.78998e-05
YARS	FERMT2	-0.598113	7.12001e-07	-0.0622637	0.179198	1.06911e-05	-0.535849	2.73307e-05	0.244691	0.000810168
YARS	DOK6	-0.606362	4.54407e-07	-0.0430317	0.35348	3.67963e-06	-0.56333	1.91297e-05	0.433756	0.000377088
YARS	DNAJB4	-0.685216	2.96963e-09	-0.0350441	0.449942	1.73447e-08	-0.650172	3.34512e-07	0.529825	7.3968e-06
YARS	DIXDC1	-0.700199	9.51794e-10	-0.108365	0.0191594	1.02874e-07	-0.591834	1.33732e-07	0.0353653	2.77954e-05
YARS	CTSA	0.621967	1.87487e-07	0.0608866	0.189027	2.88445e-06	0.561081	9.40444e-06	0.256027	0.000316524
YARS	CTNNAL1	-0.561909	4.4405e-06	0.0668505	0.149192	8.36815e-07	-0.628759	0.000117792	0.209263	0.00012985
YARS	CSRP1	-0.650867	3.18005e-08	-0.134044	0.0037072	6.74829e-06	-0.516823	2.26042e-06	0.0083244	0.000584224
YARS	CNR1	0.492569	8.57503e-05	-0.136279	0.00316845	2.09189e-06	0.628849	0.0012186	0.00724376	0.000250666
YARS	CLN6	0.666795	1.10056e-08	0.112386	0.0151036	1.21557e-06	0.554409	9.63495e-07	0.02871	0.000170168
YARS	CFL2	-0.692345	1.74289e-09	0.124748	0.00695167	7.03748e-12	-0.817093	2.18052e-07	0.014508	1.83559e-08
YARS	CAB39L	-0.681527	3.88951e-09	-0.160134	0.000513343	2.5856e-06	-0.521393	4.16287e-07	0.00143412	0.000292921
YARS	C2	0.57037	2.95174e-06	-0.0960912	0.0379134	1.78605e-07	0.666461	8.50485e-05	0.0641645	4.18719e-05
YARS	BCKDK	0.564013	4.0159e-06	0.0172285	0.710384	1.31324e-05	0.546785	0.000108691	0.767163	0.000938639
YARS	ATP13A4-AS1	0.436428	0.000615153	-0.154585	0.000802777	1.22467e-05	0.591014	0.00565229	0.00213724	0.000894051
YARS	ARHGAP29	-0.626585	1.42934e-07	-0.0265982	0.566406	6.59721e-07	-0.599986	7.56708e-06	0.6395	0.000108929
YARS	ANGPTL1	-0.67716	5.32735e-09	-0.140841	0.00228338	1.72861e-06	-0.536319	5.37593e-07	0.00541831	0.000218934
YARS	AIMP1	-0.412725	0.00128353	0.254946	2.30702e-08	9.3109e-07	-0.667671	0.00995027	1.60662e-07	0.000140137
YARS	ACSS2	0.727928	9.53421e-11	0.0582278	0.209113	1.25796e-09	0.6697	2.08349e-08	0.278925	1.03478e-06
XXbac-BPG32J3.20	PF4	0.615481	2.72469e-07	0.074838	0.106268	6.57831e-06	0.540643	1.26982e-05	0.156548	0.000573966
XXbac-BPG32J3.20	BEND2	0.631487	1.06635e-07	0.0739263	0.110609	2.6405e-06	0.557561	5.97157e-06	0.162013	0.000297192
XXbac-BPG27H4.8	TSPAN12	0.535888	1.45668e-05	-0.0346668	0.454838	9.03378e-06	0.570555	0.000301949	0.534555	0.000718844
XXbac-BPG27H4.8	TPRG1	0.657355	2.07988e-08	0.10865	0.0188438	1.91934e-06	0.548705	1.60384e-06	0.0348546	0.000236149
XXbac-BPG27H4.8	FAXDC2	0.491278	9.00783e-05	-0.0839173	0.0700162	1.29691e-05	0.575196	0.00126637	0.109259	0.000930416
XXbac-BPG27H4.8	C1orf198	0.672305	7.51043e-09	0.00456656	0.921599	1.32729e-08	0.667739	7.08558e-07	0.939954	6.03698e-06
XXbac-BPG27H4.8	AAMDC	0.556721	5.67246e-06	-0.00330895	0.943147	9.53871e-06	0.56003	0.000143063	0.956694	0.000746698
XXbac-BPG13B8.10	TNR	-0.508169	4.65535e-05	0.214604	2.87111e-06	4.83496e-08	-0.722772	0.000755048	1.33063e-05	1.59226e-05
XXbac-BPG13B8.10	STX12	-0.343305	0.00833166	0.273613	1.83151e-09	7.53429e-06	-0.616918	0.040834	1.54979e-08	0.000631718
XXbac-BPG13B8.10	SNX18	-0.40787	0.00148262	0.213575	3.21049e-06	5.17087e-06	-0.621446	0.0111121	1.47292e-05	0.000482014
XXbac-BPG13B8.10	SGK1	-0.39908	0.00191456	0.228983	5.68215e-07	4.27148e-06	-0.628063	0.0135096	3.03689e-06	0.000420063
XXbac-BPG13B8.10	RP3-449M8.6	-0.41439	0.00122102	0.298506	4.57387e-11	1.51594e-07	-0.712896	0.00957823	5.04006e-10	3.69779e-05
XXbac-BPG13B8.10	RP11-293M10.6	-0.428132	0.000800618	0.260205	1.15256e-08	3.84635e-07	-0.688337	0.00692513	8.47639e-08	7.34516e-05
XXbac-BPG13B8.10	RGS9	-0.313809	0.0164483	0.30078	3.20595e-11	8.43765e-06	-0.614589	0.0674353	3.61931e-10	0.000685001
XXbac-BPG13B8.10	RGCC	-0.291411	0.0264583	0.361961	6.66244e-16	1.90692e-06	-0.653372	0.0952203	1.45859e-14	0.000235043
XXbac-BPG13B8.10	NIPSNAP1	0.481689	0.000129066	-0.127677	0.00572643	4.58537e-06	0.609367	0.00167727	0.0122249	0.000442109
XXbac-BPG13B8.10	MMP19	-0.444933	0.000466248	0.187885	4.39255e-05	2.7623e-06	-0.632819	0.004559	0.000157598	0.000306944
XXbac-BPG13B8.10	JDP2	-0.441256	0.000526071	0.252832	3.03601e-08	2.8284e-07	-0.694088	0.00500604	2.06851e-07	5.88126e-05
XXbac-BPG13B8.10	ICAM1	-0.369893	0.00426568	0.240627	1.41261e-07	8.83307e-06	-0.61052	0.0247523	8.49388e-07	0.000707659
XXbac-BPG13B8.10	HEMGN	-0.324953	0.0128159	0.337573	6.54749e-14	1.37837e-06	-0.662526	0.0561757	1.09961e-12	0.000186187
XXbac-BPG13B8.10	FAM107A	-0.340838	0.00884089	0.264988	6.04965e-09	1.11687e-05	-0.605827	0.042676	4.67747e-08	0.000836573
XXbac-BPG13B8.10	CX3CL1	-0.357699	0.00583864	0.243116	1.03931e-07	1.27756e-05	-0.600815	0.0313271	6.40839e-07	0.000920818
XXbac-BPG116M5.17	GKN2	-0.306506	0.0192788	0.299244	4.07714e-11	1.15844e-05	-0.60575	0.0757127	4.52782e-10	0.00085869
XRCC6	UNC13B	-0.637692	7.30536e-08	-0.0458937	0.322353	6.7958e-07	-0.591799	4.41094e-06	0.401559	0.000111352
XRCC6	TIMP1	0.44927	0.000403674	-0.18647	5.02469e-05	2.41155e-06	0.63574	0.0040792	0.000177914	0.000278383
XRCC6	TIMM9	0.664809	1.2607e-08	0.177285	0.000117426	1.28267e-05	0.487524	1.07323e-06	0.000382096	0.000923259
XRCC6	SCAPER	-0.553703	6.52879e-06	0.0505495	0.275645	2.26364e-06	-0.604252	0.000159991	0.352161	0.000265509
XRCC6	PPIB	0.67702	5.38057e-09	0.197214	1.76562e-05	1.22015e-05	0.479806	5.42055e-07	6.91758e-05	0.000891695
XRCC6	PINLYP	0.506638	4.9495e-05	-0.173989	0.000157642	2.64976e-07	0.680626	0.000791881	0.000497865	5.59531e-05
XRCC6	PDZD11	0.628693	1.26095e-07	0.0448087	0.333936	1.11946e-06	0.583884	6.83803e-06	0.413645	0.000160171
XRCC6	NTMT1	0.58538	1.39008e-06	0.0304522	0.511525	7.16037e-06	0.554928	4.67066e-05	0.588617	0.000609595
XRCC6	MCCC2	-0.461327	0.000267656	0.183401	6.70369e-05	1.58788e-06	-0.644728	0.00296141	0.000230728	0.000205912
XRCC6	MAGEH1	0.541409	1.14149e-05	-0.0425325	0.359097	5.39342e-06	0.583941	0.000249101	0.439477	0.000496761
XRCC6	FZD5	-0.552165	7.00993e-06	0.0797057	0.0853275	8.73699e-07	-0.63187	0.000169291	0.129596	0.000134031
XRCC6	FBXL5	0.704391	6.83653e-10	0.135054	0.0034542	2.10747e-07	0.569336	1.02595e-07	0.00781886	4.72912e-05
XRCC6	FAM222B	-0.662916	1.4335e-08	-0.0418837	0.36648	1.14616e-07	-0.621032	1.1909e-06	0.446983	3.00623e-05
XRCC6	DST	-0.552271	6.9757e-06	0.00534711	0.908252	1.09958e-05	-0.557618	0.000168626	0.929511	0.000826918
XRCC6	DHTKD1	-0.492915	8.46263e-05	0.101559	0.0281997	6.77792e-06	-0.594473	0.00120618	0.0495737	0.000585875
XRCC6	CTC-297N7.9	0.522792	2.55419e-05	-0.0489468	0.291175	1.02505e-05	0.571739	0.000470784	0.368739	0.000786348
XRCC6	CASZ1	-0.675128	6.1556e-09	-0.140964	0.00226304	1.97772e-06	-0.534164	6.04362e-07	0.00537539	0.000241141
XRCC6	C15orf52	-0.703731	7.20432e-10	-0.156543	0.000686787	4.9958e-07	-0.547189	1.07057e-07	0.00185984	8.89746e-05
XRCC4	WWC2	-0.583993	1.49266e-06	-0.0457424	0.323952	1.26136e-05	-0.53825	4.94501e-05	0.403214	0.00091268
XRCC4	WFS1	-0.672194	7.56903e-09	-0.110012	0.0173958	7.8705e-07	-0.562182	7.12968e-07	0.0324983	0.000124261
XRCC4	VSTM4	-0.626557	1.43166e-07	0.0444391	0.337943	4.47695e-08	-0.670996	7.57551e-06	0.417779	1.50199e-05
XRCC4	UPRT	0.587025	1.27702e-06	0.0368005	0.427543	8.12466e-06	0.550225	4.36382e-05	0.507937	0.000666592
XRCC4	TNFAIP1	-0.530953	1.8049e-05	0.0826396	0.0744034	2.26346e-06	-0.613593	0.000357822	0.115149	0.000265509
XRCC4	TMSB10	0.731646	6.85494e-11	0.165868	0.000318471	8.17233e-08	0.565778	1.59587e-08	0.000935368	2.35225e-05
XRCC4	TMEM62	0.643215	5.18002e-08	0.0978731	0.0344754	3.06673e-06	0.545342	3.34973e-06	0.0590641	0.000330757
XRCC4	TMCO1	0.827054	1.24589e-15	0.0927417	0.0451652	2.66454e-14	0.734313	2.15461e-12	0.0747157	2.29606e-10
XRCC4	TIMP3	-0.620438	2.0492e-07	0.121276	0.00870435	2.78975e-09	-0.741713	1.01073e-05	0.0176854	1.89752e-06
XRCC4	TIMM9	0.765962	2.46641e-12	0.178238	0.000107727	5.80054e-09	0.587724	1.07556e-09	0.000353644	3.26552e-06
XRCC4	SYNPO	-0.726279	1.10172e-10	0.0349442	0.451236	2.05511e-11	-0.761223	2.34568e-08	0.531082	4.32808e-08
XRCC4	SRGAP2C	-0.504221	5.44891e-05	0.134935	0.00348322	1.27608e-06	-0.639156	0.000854256	0.00787706	0.000176314
XRCC4	SPOCK2	-0.637999	7.16867e-08	-0.0567877	0.220615	9.87381e-07	-0.581211	4.34559e-06	0.291868	0.000146299
XRCC4	SPCS2	0.650966	3.15975e-08	0.138147	0.00277392	7.69978e-06	0.512819	2.24865e-06	0.00643888	0.000641765
XRCC4	SLCO3A1	-0.69016	2.05541e-09	-0.0443177	0.339266	1.72797e-08	-0.645842	2.48858e-07	0.419144	7.37638e-06
XRCC4	SLC25A5	0.681686	3.84494e-09	0.148404	0.0012987	1.68788e-06	0.533282	4.1244e-07	0.00328085	0.000215179
XRCC4	SLC24A3	-0.559636	4.94599e-06	0.047326	0.307465	1.87953e-06	-0.606962	0.000128371	0.385977	0.000232544
XRCC4	SLC12A4	-0.696849	1.23486e-09	-0.107923	0.0196582	1.30006e-07	-0.588926	1.65149e-07	0.0361697	3.30581e-05
XRCC4	SEMA5A	-0.635324	8.44801e-08	0.022267	0.631253	6.04692e-08	-0.657591	4.95154e-06	0.698124	1.8806e-05
XRCC4	SEMA3B	-0.727126	1.02297e-10	-0.0409482	0.377291	6.32118e-10	-0.686178	2.20714e-08	0.45796	6.15415e-07
XRCC4	RUSC2	-0.604275	5.09696e-07	-0.074024	0.110137	1.14653e-05	-0.530251	2.09563e-05	0.16142	0.000852142
XRCC4	RP4-564M11.2	-0.462678	0.000255373	0.143776	0.00184009	6.00129e-06	-0.606454	0.00285467	0.00447253	0.000536572
XRCC4	RP11-332M2.1	0.687241	2.55642e-09	0.062703	0.176144	4.52574e-08	0.624538	2.96176e-07	0.241134	1.51414e-05
XRCC4	RP11-288C18.1	-0.606202	4.58423e-07	-0.00897381	0.846638	1.13913e-06	-0.597229	1.92657e-05	0.880512	0.000162321
XRCC4	RP11-253E3.3	-0.711896	3.72595e-10	-0.027329	0.555785	1.39256e-09	-0.684567	6.29938e-08	0.629763	1.12037e-06
XRCC4	ROR1	-0.570617	2.91632e-06	0.115403	0.0125763	8.32909e-08	-0.68602	8.42198e-05	0.0244447	2.38696e-05
XRCC4	RNF13	0.731316	7.05993e-11	0.235763	2.54913e-07	1.25127e-06	0.495554	1.6331e-08	1.45897e-06	0.000173845
XRCC4	PTRF	-0.600571	6.23631e-07	0.0724754	0.117802	7.62077e-08	-0.673047	2.46002e-05	0.171005	2.23378e-05
XRCC4	PTPRG	-0.471633	0.000186094	0.11497	0.0129145	1.0764e-05	-0.586603	0.00223141	0.0250207	0.000814153
XRCC4	PTPN21	-0.609162	3.89021e-07	-0.0758421	0.101646	9.47018e-06	-0.53332	1.68924e-05	0.15067	0.000742955
XRCC4	PSMD10	0.826109	1.43209e-15	0.276052	1.29644e-09	3.91459e-10	0.550057	2.41685e-12	1.12547e-08	4.27319e-07
XRCC4	PSMC6	0.761771	3.81305e-12	0.246728	6.61668e-08	1.53243e-07	0.515042	1.5306e-09	4.23345e-07	3.72713e-05
XRCC4	PSMA3	0.787369	2.29496e-13	0.1575	0.000635877	2.14436e-10	0.629869	1.56124e-10	0.00173634	2.68705e-07
XRCC4	PRKAG1	0.810611	1.25404e-14	0.181	8.37191e-05	3.30909e-11	0.629611	1.44705e-11	0.000281833	6.34673e-08
XRCC4	PRDX3	0.821834	2.66038e-15	0.21413	3.02299e-06	3.44478e-11	0.607704	4.02772e-12	1.39438e-05	6.54025e-08
XRCC4	PPFIBP1	-0.569398	3.09532e-06	0.189385	3.80488e-05	4.13807e-09	-0.758783	8.83334e-05	0.000138433	2.55696e-06
XRCC4	PKI55	-0.605462	4.77523e-07	-0.0210382	0.650209	1.81395e-06	-0.584424	1.99001e-05	0.714879	0.000226697
XRCC4	PITPNA	-0.627201	1.37802e-07	-0.0611415	0.187178	2.16622e-06	-0.56606	7.34707e-06	0.253895	0.000257222
XRCC4	PINLYP	0.642395	5.45378e-08	0.0298632	0.519729	2.81334e-07	0.612531	3.4923e-06	0.596311	5.85967e-05
XRCC4	PIGF	0.646512	4.20485e-08	0.0532407	0.250857	5.14824e-07	0.593272	2.82982e-06	0.325313	9.09234e-05
XRCC4	PHLDB2	-0.598455	6.99048e-07	0.126364	0.00624957	9.78226e-09	-0.724818	2.69291e-05	0.0132049	4.83229e-06
XRCC4	PEX11B	0.51765	3.16434e-05	-0.0682456	0.140869	6.85357e-06	0.585896	0.000556978	0.199248	0.000590582
XRCC4	PDZD11	0.779493	5.66893e-13	0.222967	1.13397e-06	9.9774e-09	0.556526	3.25293e-10	5.70897e-06	4.90772e-06
XRCC4	PDXDC1	-0.605646	4.72697e-07	-0.073779	0.111323	1.06072e-05	-0.531867	1.97434e-05	0.162904	0.000805754
XRCC4	PDGFA	-0.63754	7.37443e-08	-0.0408036	0.37898	5.70143e-07	-0.596736	4.4446e-06	0.459657	9.79176e-05
XRCC4	PCDHGC3	-0.522913	2.54128e-05	0.0694232	0.134124	5.18699e-06	-0.592336	0.000468914	0.191059	0.000482985
XRCC4	PCDHGB7	-0.567848	3.33783e-06	0.0367999	0.42755	1.7843e-06	-0.604648	9.37731e-05	0.507944	0.000223946
XRCC4	PCDHGB6	-0.563063	4.20273e-06	-0.006289	0.892182	9.65119e-06	-0.556774	0.000112756	0.916913	0.000753147
XRCC4	PCCB	0.562103	4.39956e-06	-0.0244874	0.597612	3.64172e-06	0.586591	0.000116933	0.667896	0.000374401
XRCC4	PARVA	-0.528897	1.97162e-05	0.097405	0.0353518	1.48914e-06	-0.626302	0.000383696	0.0603729	0.000196758
XRCC4	PARK2	-0.607964	4.15846e-07	0.0317783	0.493302	2.32422e-07	-0.639742	1.78212e-05	0.571399	5.08868e-05
XRCC4	P4HA2-AS1	-0.506097	5.05734e-05	0.0675305	0.145089	1.16857e-05	-0.573628	0.000805349	0.20434	0.00086426
XRCC4	OSTC	0.829108	9.18006e-16	0.298385	4.66041e-11	7.58139e-10	0.530723	1.68856e-12	5.12863e-10	7.0523e-07
XRCC4	NFIC	-0.835503	3.45394e-16	-0.163911	0.000375496	2.93099e-13	-0.671593	7.76331e-13	0.00108392	1.4702e-09
XRCC4	NEXN	-0.448451	0.000414865	0.174544	0.000150063	3.80361e-06	-0.622995	0.00416616	0.000476301	0.000386175
XRCC4	NDST1	-0.806636	2.11918e-14	-0.111643	0.0157906	1.80478e-12	-0.694993	2.2163e-11	0.0298534	6.25305e-09
XRCC4	NCKAP5	-0.622334	1.83513e-07	-0.0578896	0.211775	2.54897e-06	-0.564445	9.24771e-06	0.281927	0.000290116
XRCC4	MYRF	-0.74056	3.03879e-11	-0.0240711	0.603857	7.77696e-11	-0.716489	8.23026e-09	0.67354	1.23226e-07
XRCC4	MYO9A	-0.656257	2.23638e-08	-0.14704	0.00144069	7.65927e-06	-0.509218	1.70213e-06	0.0035984	0.000639008
XRCC4	MYO1C	-0.76352	3.18242e-12	-0.149648	0.00118055	2.13478e-09	-0.613872	1.3212e-09	0.00301392	1.55112e-06
XRCC4	MTX2	0.729262	8.47465e-11	0.0726129	0.117105	2.08144e-09	0.656649	1.89322e-08	0.170139	1.5186e-06
XRCC4	MRPL45	0.723718	1.37627e-10	0.164291	0.000363711	1.46845e-07	0.559426	2.81351e-08	0.00105334	3.61626e-05
XRCC4	MICALCL	-0.609444	3.82952e-07	0.00320771	0.944883	6.11931e-07	-0.612652	1.66821e-05	0.95802	0.000103139
XRCC4	MGST1	0.53359	1.61023e-05	-0.0578969	0.211717	4.65455e-06	0.591487	0.000326924	0.281861	0.000446781
XRCC4	MCTS1	0.854556	1.4376e-17	0.35339	3.49623e-15	2.36568e-10	0.501166	6.08929e-14	6.97469e-14	2.88993e-07
XRCC4	MAML3	-0.676638	5.52953e-09	-0.156126	0.000710073	3.06449e-06	-0.520511	5.54128e-07	0.00191589	0.000330563
XRCC4	LRRN4	-0.723338	1.42217e-10	0.00377601	0.935138	1.19517e-10	-0.727114	2.8848e-08	0.950477	1.70106e-07
XRCC4	LRRC3	-0.750176	1.21661e-11	-0.106119	0.0218145	1.21334e-09	-0.644057	3.93334e-09	0.0396153	1.01052e-06
XRCC4	LRP1	-0.565838	3.67855e-06	-0.00294512	0.949389	7.57503e-06	-0.562893	0.000101441	0.961535	0.000634126
XRCC4	LATS2	-0.675985	5.79226e-09	0.0342731	0.45998	1.94579e-09	-0.710258	5.75282e-07	0.539565	1.44138e-06
XRCC4	KANK2	-0.597045	7.53921e-07	-0.0505569	0.275575	7.6982e-06	-0.546488	2.85961e-05	0.352084	0.000641678
XRCC4	KANK1	-0.678076	4.98938e-09	-0.175019	0.000143854	5.39362e-06	-0.503057	5.09606e-07	0.000458587	0.000496761
XRCC4	JUP	-0.741838	2.69701e-11	-0.142908	0.00196224	1.31156e-08	-0.59893	7.48311e-09	0.0047356	5.98176e-06
XRCC4	ISCA2	0.679996	4.3458e-09	0.100196	0.0303948	3.23998e-07	0.5798	4.55687e-07	0.0529213	6.47432e-05
XRCC4	HIGD1B	0.46582	0.000228757	-0.127801	0.00567928	8.98309e-06	0.593621	0.00261997	0.0121359	0.000716156
XRCC4	HEG1	-0.675033	6.19736e-09	0.0463492	0.317569	1.24142e-09	-0.721382	6.0755e-07	0.396564	1.02454e-06
XRCC4	GSKIP	0.856865	9.48622e-18	0.326329	4.75793e-13	3.82954e-11	0.530536	4.37556e-14	7.07437e-12	7.0873e-08
XRCC4	GLRX3	0.740828	2.96387e-11	0.264646	6.33781e-09	1.78074e-06	0.476182	8.06431e-09	4.88342e-08	0.000223718
XRCC4	GATA6	-0.634315	8.98444e-08	-0.0874155	0.0590774	3.57213e-06	-0.5469	5.20639e-06	0.0943089	0.000369081
XRCC4	GALNT18	-0.626424	1.44304e-07	-0.112785	0.0147459	1.28114e-05	-0.513638	7.62572e-06	0.0281124	0.000922487
XRCC4	FLT4	-0.609898	3.7336e-07	-0.058306	0.208501	5.09907e-06	-0.551592	1.6347e-05	0.278233	0.000477052
XRCC4	FLT1	-0.564928	3.84332e-06	0.0932326	0.0440344	2.69235e-07	-0.658161	0.00010501	0.0730931	5.66318e-05
XRCC4	FKBP3	0.809781	1.40066e-14	0.121527	0.00856545	1.89337e-12	0.688254	1.58234e-11	0.0174374	6.47792e-09
XRCC4	FGD5	-0.585224	1.40128e-06	0.036053	0.436995	7.28058e-07	-0.621277	4.70012e-05	0.517192	0.000117138
XRCC4	FBXO22	0.704545	6.75272e-10	0.109696	0.0177224	7.7746e-08	0.594849	1.01601e-07	0.033031	2.26583e-05
XRCC4	FBXL5	0.694174	1.51648e-09	0.2241	9.97e-07	1.06436e-05	0.470073	1.94916e-07	5.07551e-06	0.000807686
XRCC4	FAM65A	-0.673991	6.67108e-09	-0.0523297	0.259068	7.92338e-08	-0.621661	6.44081e-07	0.334248	2.29541e-05
XRCC4	FAM189A1	-0.576419	2.18891e-06	0.0260491	0.574448	1.66506e-06	-0.602468	6.70409e-05	0.646861	0.000213033
XRCC4	FAM103A1	0.707246	5.43906e-10	0.110173	0.0172309	6.42186e-08	0.597072	8.5539e-08	0.0322284	1.9661e-05
XRCC4	ETFA	0.848192	4.36214e-17	0.181876	7.72238e-05	7.81597e-14	0.666316	1.48233e-13	0.000262092	5.45373e-10
XRCC4	ERH	0.769703	1.65908e-12	0.128705	0.00534487	4.31679e-10	0.640998	7.75484e-10	0.0115035	4.56798e-07
XRCC4	EIF3M	0.824102	1.91917e-15	0.198053	1.62325e-05	1.09661e-11	0.62605	3.07494e-12	6.4086e-05	2.60706e-08
XRCC4	EHD2	-0.715846	2.686e-10	-0.0118553	0.798323	4.92795e-10	-0.703991	4.82402e-08	0.841075	5.05954e-07
XRCC4	DST	-0.648647	3.66881e-08	0.0326082	0.482077	1.61468e-08	-0.681255	2.5308e-06	0.560708	7.00615e-06
XRCC4	DOLPP1	0.551423	7.25365e-06	-0.0461248	0.31992	2.95065e-06	0.597548	0.000173938	0.399024	0.000321967
XRCC4	DNM3	-0.49663	7.3353e-05	0.098561	0.0332212	6.36734e-06	-0.595191	0.00107865	0.0571836	0.00056042
XRCC4	DENND3	-0.725543	1.17475e-10	-0.175085	0.000143011	1.93489e-07	-0.550458	2.47196e-08	0.000456167	4.43654e-05
XRCC4	DCHS1	-0.605487	4.76866e-07	-0.000514103	0.99116	8.77294e-07	-0.604973	1.98793e-05	0.993376	0.000134425
XRCC4	CYR61	-0.491447	8.95008e-05	0.0994961	0.0315787	7.73618e-06	-0.590944	0.0012601	0.0547103	0.000644024
XRCC4	CTTN	-0.711558	3.83074e-10	-0.115079	0.0128289	5.55172e-08	-0.596479	6.4479e-08	0.0248755	1.76529e-05
XRCC4	CTIF	-0.804213	2.90101e-14	-0.198604	1.53562e-05	1.8278e-10	-0.605609	2.85262e-11	6.09444e-05	2.37843e-07
XRCC4	COQ2	0.696241	1.29413e-09	0.116611	0.0116742	1.90007e-07	0.57963	1.71511e-07	0.0228973	4.37906e-05
XRCC4	COPZ1	0.652413	2.8767e-08	0.133269	0.00391253	6.01528e-06	0.519144	2.08703e-06	0.00873147	0.000537535
XRCC4	CLN5	0.675042	6.19317e-09	0.0958277	0.0384458	3.86186e-07	0.579215	6.07218e-07	0.0649493	7.37068e-05
XRCC4	CKLF	0.763745	3.10905e-12	0.354789	2.67644e-15	8.69294e-06	0.408956	1.29752e-09	5.41791e-14	0.000699533
XRCC4	CISD2	0.86485	2.12493e-18	0.305375	1.54863e-11	2.74736e-12	0.559475	1.26795e-14	1.83706e-10	8.61558e-09
XRCC4	CISD1	0.69414	1.52044e-09	0.212614	3.56201e-06	7.1969e-06	0.481525	1.95324e-07	1.61901e-05	0.000611735
XRCC4	CHID1	0.453437	0.000350829	-0.132503	0.00412546	1.27849e-05	0.58594	0.00365621	0.00915042	0.000921176
XRCC4	CGNL1	-0.739573	3.33069e-11	-0.225452	8.54417e-07	4.42231e-07	-0.514121	8.86027e-09	4.40854e-06	8.1338e-05
XRCC4	CACNA1C	-0.586399	1.31902e-06	-0.0293493	0.526942	6.56022e-06	-0.557049	4.47928e-05	0.603051	0.000572703
XRCC4	C1GALT1C1	0.768694	1.84769e-12	0.244516	8.73164e-08	7.35477e-08	0.524178	8.4848e-10	5.46203e-07	2.17917e-05
XRCC4	C14orf166	0.797044	7.16341e-14	0.177325	0.000117003	1.66103e-10	0.619719	5.96927e-11	0.000380879	2.21029e-07
XRCC4	BEND7	-0.658327	1.95e-08	-0.0673133	0.14639	4.06442e-07	-0.591013	1.52271e-06	0.2059	7.6606e-05
XRCC4	ARHGAP23	-0.782251	4.14792e-13	-0.115779	0.0122892	5.55116e-11	-0.666472	2.52773e-10	0.0239553	9.42957e-08
XRCC4	APOPT1	0.636458	7.88159e-08	0.00405028	0.930439	1.55284e-07	0.632407	4.68595e-06	0.946832	3.76702e-05
XRCC4	APBB2	-0.633598	9.38498e-08	0.0708125	0.126491	9.55949e-09	-0.70441	5.39061e-06	0.181736	4.74641e-06
XRCC4	AP3S1	0.834315	4.15491e-16	0.458863	1.07199e-25	7.31766e-07	0.375452	9.00892e-13	6.9612e-24	0.000117584
XRCC4	AMOTL1	-0.745918	1.83383e-11	-0.0367134	0.428639	8.02856e-11	-0.709205	5.49207e-09	0.509005	1.26149e-07
XRCC4	AKT3	-0.50459	5.36974e-05	0.1055	0.0226	3.52704e-06	-0.61009	0.000844498	0.0408576	0.000365599
XRCC4	AKAP2	-0.61509	2.78591e-07	0.0439598	0.343185	9.46473e-08	-0.65905	1.293e-05	0.423186	2.61642e-05
XRCC4	ACAA2	0.606354	4.54611e-07	0.0667648	0.149715	8.13198e-06	0.539589	1.91349e-05	0.209892	0.000667065
XRCC4	AC144831.1	-0.705481	6.26696e-10	-0.123305	0.00763769	1.23267e-07	-0.582176	9.58701e-08	0.0157651	3.17253e-05
XRCC4	ABLIM1	-0.739871	3.23989e-11	-0.176741	0.000123321	6.28539e-08	-0.56313	8.66017e-09	0.000399334	1.93713e-05
XKR6	DNASE1L3	-0.408086	0.00147323	0.206449	6.85989e-06	6.56675e-06	-0.614535	0.0110579	2.93666e-05	0.0005732
XKR6	ACKR1	-0.426121	0.000852579	0.264548	6.42326e-09	3.54564e-07	-0.690669	0.00726837	4.94469e-08	6.91236e-05
XKR6	ABCG1	-0.481293	0.000130972	0.136792	0.00305532	3.41153e-06	-0.618085	0.00169649	0.00701431	0.000356911
XAGE2B	VWF	-0.523968	2.43092e-05	0.147486	0.00139271	3.03149e-07	-0.671454	0.000452871	0.00349134	6.17881e-05
XAGE2B	VGLL3	-0.470169	0.000196091	0.113038	0.0145225	1.21816e-05	-0.583208	0.0023239	0.0277372	0.000890749
XAGE2B	TNXB	-0.514586	3.5893e-05	0.154738	0.000793129	3.70648e-07	-0.669324	0.000615145	0.00211419	7.14859e-05
XAGE2B	TGFBR3	-0.396915	0.00203686	0.19631	1.93241e-05	1.42687e-05	-0.593225	0.0141594	7.50685e-05	0.000995142
XAGE2B	SNX1	-0.406938	0.00152388	0.190087	3.55643e-05	1.19674e-05	-0.597024	0.0113468	0.000130241	0.000879775
XAGE2B	SLIT3	-0.538706	1.28691e-05	0.133432	0.00386838	2.40492e-07	-0.672138	0.000273876	0.00864402	5.207e-05
XAGE2B	SHANK3	-0.513243	3.79168e-05	0.14769	0.00137126	5.16516e-07	-0.660934	0.000642108	0.00344346	9.11402e-05
XAGE2B	SH3BP5	-0.437115	0.000601711	0.19082	3.31313e-05	3.46688e-06	-0.627935	0.00555745	0.000122152	0.000361081
XAGE2B	SEMA3B	-0.48678	0.000106776	0.116543	0.0117235	5.35728e-06	-0.603323	0.00144666	0.0229827	0.000494416
XAGE2B	RP11-672A2.4	-0.494093	8.0889e-05	0.104017	0.0245827	5.92943e-06	-0.59811	0.00116461	0.0439714	0.000532077
XAGE2B	RADIL	-0.4728	0.000178461	0.312607	4.80088e-12	4.35907e-09	-0.785406	0.00215905	6.15665e-11	2.64675e-06
XAGE2B	PTPN21	-0.392944	0.00227942	0.213453	3.25327e-06	9.32855e-06	-0.606397	0.0154241	1.49075e-05	0.000735392
XAGE2B	PRX	-0.332897	0.010669	0.2767	1.18194e-09	9.91472e-06	-0.609597	0.0490638	1.03308e-08	0.000767953
XAGE2B	PRELP	-0.537093	1.38167e-05	0.0263595	0.569896	1.11974e-05	-0.563453	0.000289598	0.642695	0.000838028
XAGE2B	PEAR1	-0.53617	1.43882e-05	0.163647	0.000383857	8.47907e-08	-0.699817	0.000298985	0.00110552	2.41452e-05
XAGE2B	PDGFA	-0.426273	0.000848551	0.17345	0.000165335	9.79739e-06	-0.599723	0.00724191	0.000519613	0.000761218
XAGE2B	PCDHGC3	-0.547473	8.6894e-06	0.0216828	0.640236	8.08396e-06	-0.569156	0.000200567	0.706097	0.000664376
XAGE2B	PCDHGA12	-0.592351	9.67175e-07	0.0398694	0.39	4.2585e-07	-0.632221	3.49259e-05	0.470736	7.92409e-05
XAGE2B	OCIAD2	0.512621	3.88907e-05	-0.127677	0.00572636	1.10982e-06	0.640298	0.000655048	0.0122248	0.000159194
XAGE2B	NPR1	-0.446455	0.000443357	0.196666	1.865e-05	1.88859e-06	-0.64312	0.00438595	7.26928e-05	0.000233428
XAGE2B	NPNT	-0.332649	0.0107308	0.270444	2.85522e-09	1.24444e-05	-0.603093	0.0492732	2.33746e-08	0.000903791
XAGE2B	NOVA2	-0.389957	0.0024785	0.208648	5.44247e-06	1.23015e-05	-0.598605	0.0164333	2.37973e-05	0.000896923
XAGE2B	NOTCH4	-0.48777	0.000102874	0.146887	0.00145746	1.78866e-06	-0.634657	0.00140535	0.00363575	0.000224366
XAGE2B	MYH10	-0.511631	4.04858e-05	0.101037	0.0290234	2.97713e-06	-0.612668	0.000676288	0.0508363	0.000323927
XAGE2B	MMRN2	-0.444946	0.000466053	0.208092	5.77134e-06	1.32917e-06	-0.653038	0.00455759	2.51004e-05	0.000181466
XAGE2B	MMRN1	-0.481995	0.000127618	0.138122	0.00277899	3.15811e-06	-0.620116	0.0016624	0.0064492	0.000337765
XAGE2B	MFAP4	-0.519755	2.89997e-05	0.119092	0.00999883	1.07083e-06	-0.638846	0.000519998	0.0199819	0.000154953
XAGE2B	MCTS1	0.505176	5.2462e-05	-0.129997	0.00489784	1.45596e-06	0.635173	0.000829219	0.0106503	0.000193475
XAGE2B	LTBP4	-0.565839	3.67846e-06	0.096605	0.0368935	2.25422e-07	-0.662444	0.00010144	0.0626592	4.97125e-05
XAGE2B	LATS2	-0.49039	9.31723e-05	0.13774	0.0028559	2.19458e-06	-0.62813	0.00130037	0.00660716	0.000259616
XAGE2B	KANK3	-0.409341	0.00141958	0.20708	6.42056e-06	6.11255e-06	-0.616421	0.0107496	2.76525e-05	0.000543935
XAGE2B	KANK2	-0.533487	1.61749e-05	0.0831625	0.0725816	1.96653e-06	-0.616649	0.000328082	0.112702	0.000240215
XAGE2B	ITPR1	-0.468942	0.000204848	0.166935	0.000290874	2.04558e-06	-0.635877	0.00240508	0.000862403	0.000246774
XAGE2B	ITGA8	-0.446036	0.000449546	0.181573	7.94126e-05	3.29416e-06	-0.62761	0.00443353	0.000268754	0.000348168
XAGE2B	HSPB6	-0.569496	3.08054e-06	0.178293	0.000107195	6.6675e-09	-0.747789	8.80055e-05	0.000352075	3.62361e-06
XAGE2B	HIF3A	-0.355806	0.00612376	0.284455	3.83876e-10	3.15707e-06	-0.640262	0.0324619	3.64375e-09	0.000337667
XAGE2B	HEG1	-0.474501	0.000167846	0.112549	0.0149572	1.03403e-05	-0.58705	0.00205809	0.0284651	0.000791299
XAGE2B	GRK5	-0.454007	0.000344112	0.17282	0.000174779	3.18853e-06	-0.626827	0.00360156	0.000546162	0.000340221
XAGE2B	GRIK4	-0.476021	0.000158853	0.152596	0.00093901	2.48215e-06	-0.628617	0.00197158	0.002458	0.000284492
XAGE2B	GPR20	-0.433569	0.00067415	0.243787	9.56167e-08	5.72451e-07	-0.677356	0.0060658	5.93644e-07	9.82411e-05
XAGE2B	GPIHBP1	-0.425695	0.000863969	0.186399	5.0586e-05	6.4678e-06	-0.612094	0.00734354	0.000178997	0.000566824
XAGE2B	GATA2	-0.40482	0.00162143	0.206927	6.52457e-06	7.34841e-06	-0.611747	0.0119006	2.80588e-05	0.000620667
XAGE2B	FLT4	-0.553051	6.72872e-06	0.101541	0.0282275	3.7451e-07	-0.654592	0.000163869	0.0496167	7.20137e-05
XAGE2B	FGFR4	-0.406567	0.00154057	0.195769	2.03908e-05	1.00333e-05	-0.602336	0.0114425	7.88054e-05	0.000774365
XAGE2B	FGD5	-0.512919	3.84215e-05	0.0985518	0.0332377	3.0558e-06	-0.611471	0.000648789	0.0572086	0.000329928
XAGE2B	FBLN5	-0.430906	0.000733644	0.1618	0.000447572	1.20135e-05	-0.592706	0.00647432	0.00126858	0.000882165
XAGE2B	FAM65A	-0.57839	1.98318e-06	-0.0103054	0.824227	5.21143e-06	-0.568085	6.2001e-05	0.8623	0.000484729
XAGE2B	FAM212B	-0.527193	2.12041e-05	0.169758	0.000228299	1.0787e-07	-0.696951	0.000406396	0.000694019	2.87773e-05
XAGE2B	ERVFRD-1	-0.444209	0.000477521	0.15412	0.00083288	9.1015e-06	-0.598329	0.00464367	0.00220864	0.000722607
XAGE2B	ELMO1	-0.468225	0.000210126	0.115034	0.0128645	1.23674e-05	-0.583259	0.00245267	0.0249356	0.000900196
XAGE2B	DENND3	-0.426293	0.000848022	0.177312	0.000117137	8.59861e-06	-0.603605	0.00723828	0.000381264	0.000694302
XAGE2B	DAPK2	-0.415951	0.00116488	0.183056	6.92213e-05	1.0667e-05	-0.599008	0.00923952	0.000237493	0.000808739
XAGE2B	CISD2	0.438746	0.000570813	-0.153315	0.00088751	1.16455e-05	0.592061	0.00533326	0.00233732	0.000861938
XAGE2B	CHRDL1	-0.572765	2.62415e-06	0.0641494	0.166361	5.17208e-07	-0.636914	7.74655e-05	0.22967	9.12149e-05
XAGE2B	CDH5	-0.428377	0.000794488	0.237979	1.95108e-07	8.99955e-07	-0.666356	0.00688436	1.14226e-06	0.0001369
XAGE2B	CASKIN2	-0.492997	8.43592e-05	0.112758	0.0147697	4.63292e-06	-0.605755	0.00120322	0.0281522	0.000445462
XAGE2B	CACNA1C	-0.526941	2.1433e-05	0.0718116	0.121212	3.97088e-06	-0.598752	0.00040985	0.175236	0.0003985
XAGE2B	BCL6B	-0.432833	0.000690134	0.184462	6.07101e-05	5.16961e-06	-0.617295	0.00617651	0.000210978	0.000481931
XAGE2B	ATP1B2	-0.417923	0.00109732	0.19369	2.50405e-05	6.88435e-06	-0.611613	0.00882799	9.48691e-05	0.000592616
XAGE2B	AMOTL1	-0.483366	0.000121291	0.165277	0.000334758	1.12892e-06	-0.648644	0.00159798	0.000978129	0.000161187
XAGE2B	ADARB1	-0.512055	3.97944e-05	0.131101	0.00454284	1.00766e-06	-0.643156	0.000667179	0.00996588	0.000148361
XAGE2B	AC093110.3	-0.458286	0.000297306	0.159317	0.000548787	4.24918e-06	-0.617603	0.00321404	0.00152219	0.000418541
XAGE2B	ABCC9	-0.42468	0.000891668	0.22914	5.57941e-07	1.47135e-06	-0.65382	0.0075241	2.98694e-06	0.000194956
XAGE2B	ABCA8	-0.390394	0.00244842	0.224366	9.67292e-07	7.07448e-06	-0.61476	0.0162816	4.93742e-06	0.000604508
WWTR1	WBSCR16	-0.628186	1.29966e-07	-0.106769	0.0210149	9.58301e-06	-0.521416	7.00424e-06	0.0383396	0.000749304
WWTR1	UNC119	-0.71349	3.26708e-10	-0.169813	0.000227208	4.01329e-07	-0.543677	5.66041e-08	0.000691054	7.58991e-05
WWTR1	TNFAIP1	0.791463	1.41281e-13	0.107644	0.0199798	1.17915e-11	0.683819	1.04988e-10	0.036687	2.77648e-08
WWTR1	TMOD1	0.645461	4.49519e-08	0.102565	0.0266676	3.16213e-06	0.542896	2.98684e-06	0.0472113	0.000338071
WWTR1	TMEM88	0.588024	1.21262e-06	-0.0512767	0.268789	3.56893e-07	0.639301	4.18791e-05	0.344778	6.94791e-05
WWTR1	TKT	-0.593582	9.06365e-07	0.0135016	0.771049	1.03273e-06	-0.607084	3.31592e-05	0.818468	0.000150871
WWTR1	TGFBR3	0.70724	5.44161e-10	0.0899577	0.0520485	2.86072e-08	0.617282	8.5564e-08	0.0845059	1.0781e-05
WWTR1	TAL1	0.636862	7.68826e-08	0.129507	0.00506333	1.26489e-05	0.507355	4.59391e-06	0.0109672	0.000914455
WWTR1	SULT1C4	0.699542	1.00193e-09	0.173929	0.000158477	1.27724e-06	0.525613	1.39532e-07	0.000500242	0.000176378
WWTR1	STXBP6	0.648408	3.72551e-08	0.104784	0.0235387	2.87157e-06	0.543623	2.56285e-06	0.0423373	0.000315557
WWTR1	STOM	0.728044	9.43733e-11	0.218328	1.907e-06	8.34311e-07	0.509716	2.06637e-08	9.16863e-06	0.000129575
WWTR1	ST13P20	0.592432	9.63066e-07	0.0552331	0.233533	1.13104e-05	0.537199	3.48051e-05	0.306249	0.000844366
WWTR1	SOX7	0.661124	1.61748e-08	0.137095	0.0029903	4.10583e-06	0.524029	1.31131e-06	0.00688197	0.000408002
WWTR1	SDPR	0.783508	3.5922e-13	0.206221	7.0259e-06	3.09392e-09	0.577287	2.25065e-10	3.00093e-05	2.06088e-06
WWTR1	SBDSP1	0.744626	2.07382e-11	0.0111456	0.81016	2.75555e-11	0.73348	6.06025e-09	0.8508	5.49171e-08
WWTR1	SBDS	0.825069	1.6676e-15	0.14369	0.00185181	5.71321e-13	0.681378	2.7465e-12	0.0044978	2.46157e-09
WWTR1	S1PR1	0.785829	2.74696e-13	0.258347	1.47533e-08	2.37202e-08	0.527482	1.80576e-10	1.06425e-07	9.37514e-06
WWTR1	S100A11	-0.564106	3.99799e-06	-0.0166057	0.720407	1.28165e-05	-0.547501	0.000108329	0.77576	0.000922725
WWTR1	RP4-575N6.4	0.74361	2.28295e-11	0.162553	0.000420488	2.52966e-08	0.581057	6.54e-09	0.00119982	9.85294e-06
WWTR1	RP11-7F17.3	0.604187	5.12153e-07	0.0686966	0.138255	9.6848e-06	0.53549	2.10366e-05	0.196068	0.000754927
WWTR1	RP11-736K20.5	0.604925	4.91837e-07	0.0280146	0.545912	2.3791e-06	0.57691	2.03632e-05	0.62069	0.000275504
WWTR1	RP11-253E3.3	0.625094	1.56094e-07	0.072604	0.11715	3.61767e-06	0.55249	8.11815e-06	0.170195	0.000372529
WWTR1	RDX	0.620614	2.0283e-07	0.0919844	0.0469572	8.82742e-06	0.52863	1.002e-05	0.0772846	0.000707365
WWTR1	RASIP1	0.64966	3.43753e-08	0.102985	0.0260495	2.50489e-06	0.546675	2.40261e-06	0.0462546	0.000286388
WWTR1	RAPGEF4	0.731819	6.74984e-11	0.056994	0.218941	8.26515e-10	0.674825	1.57579e-08	0.289998	7.54305e-07
WWTR1	PXDC1	0.713616	3.23334e-10	0.103504	0.0253016	2.95417e-08	0.610111	5.60972e-08	0.0450921	1.10488e-05
WWTR1	PREX2	0.668978	9.46896e-09	0.169136	0.000240888	7.65545e-06	0.499841	8.53013e-07	0.000728313	0.000638768
WWTR1	PPFIBP1	0.675543	5.97695e-09	0.15762	0.000629762	3.45757e-06	0.517923	5.90156e-07	0.0017214	0.000360386
WWTR1	PKM	-0.635907	8.15218e-08	-0.0557547	0.22914	1.07861e-06	-0.580152	4.81187e-06	0.301397	0.000155832
WWTR1	PHLDB2	0.734266	5.41543e-11	0.143656	0.0018566	2.65839e-08	0.59061	1.31606e-08	0.00450808	1.02157e-05
WWTR1	PDIA4	-0.621964	1.87519e-07	0.022402	0.629184	1.41384e-07	-0.644366	9.40577e-06	0.696304	3.514e-05
WWTR1	PC	-0.677775	5.09806e-09	-0.159016	0.000562425	3.15586e-06	-0.518759	5.18825e-07	0.00155586	0.000337561
WWTR1	P4HB	-0.64585	4.38552e-08	-0.115235	0.0127067	4.7676e-06	-0.530615	2.92795e-06	0.0246677	0.000454712
WWTR1	NRG3	0.590899	1.04383e-06	0.0582068	0.209278	1.3428e-05	0.532692	3.71304e-05	0.279112	0.000953353
WWTR1	NDEL1	0.670856	8.31098e-09	0.0264482	0.568597	3.57771e-08	0.644408	7.68688e-07	0.64151	1.27181e-05
WWTR1	MT1JP	0.61797	2.36284e-07	0.0274014	0.554739	1.12367e-06	0.590569	1.13327e-05	0.628809	0.000160666
WWTR1	MFSD5	-0.642545	5.40249e-08	-0.0940099	0.0422929	2.7909e-06	-0.548535	3.46563e-06	0.070567	0.000309099
WWTR1	MAGI2-AS3	0.706087	5.97001e-10	0.214069	3.04298e-06	3.46004e-06	0.492018	9.20863e-08	1.40278e-05	0.000360568
WWTR1	LRCH1	0.674056	6.64014e-09	0.129527	0.00505626	1.40999e-06	0.544529	6.41629e-07	0.0109534	0.000189159
WWTR1	LPHN2	0.71432	3.04991e-10	0.237171	2.15157e-07	4.49143e-06	0.47715	5.34824e-08	1.24944e-06	0.000435527
WWTR1	LINC00472	0.682318	3.67203e-09	0.19686	1.8292e-05	8.76525e-06	0.485458	3.97352e-07	7.14249e-05	0.00070377
WWTR1	LIN7A	0.616332	2.5954e-07	0.0833687	0.0718735	8.33769e-06	0.532964	1.2217e-05	0.111751	0.00067916
WWTR1	LHFPL3	0.641102	5.91294e-08	0.0481812	0.298796	5.9918e-07	0.592921	3.72673e-06	0.376803	0.000101559
WWTR1	LATS2	0.741436	2.80033e-11	0.250704	3.99243e-08	1.00318e-06	0.490732	7.70014e-09	2.6617e-07	0.000147882
WWTR1	KLF9	0.758458	5.34691e-12	0.344278	1.92966e-14	8.86257e-06	0.41418	2.01936e-09	3.48702e-13	0.000709465
WWTR1	KL	0.679568	4.48203e-09	0.0743417	0.108614	1.24988e-07	0.605226	4.67005e-07	0.159503	3.21009e-05
WWTR1	KIAA0040	0.745013	1.99895e-11	0.149536	0.00119073	1.29422e-08	0.595476	5.88333e-09	0.00303724	5.92423e-06
WWTR1	JAM3	0.679485	4.50889e-09	0.139015	0.00260624	1.39253e-06	0.54047	4.69181e-07	0.00609209	0.00018752
WWTR1	HYAL2	0.552847	6.79249e-06	-0.0128297	0.782148	8.39339e-06	0.565677	0.000165073	0.827703	0.000682366
WWTR1	GRASP	0.654344	2.53606e-08	0.0537736	0.246138	3.18514e-07	0.60057	1.88491e-06	0.320144	6.40025e-05
WWTR1	GPR4	0.706265	5.88548e-10	0.164203	0.000366402	5.53852e-07	0.542061	9.1058e-08	0.00106033	9.59089e-05
WWTR1	GMPPA	-0.758869	5.1285e-12	-0.312715	4.71608e-12	2.62538e-06	-0.446154	1.95381e-09	6.05445e-11	0.000296111
WWTR1	GATA6	0.659224	1.83691e-08	0.078298	0.09101	5.74516e-07	0.580926	1.45132e-06	0.136987	9.85167e-05
WWTR1	FRY	0.611061	3.49828e-07	0.0914424	0.048276	1.42501e-05	0.519618	1.5519e-05	0.0791603	0.000994235
WWTR1	FLT1	0.754474	7.97255e-12	0.246905	6.47125e-08	2.94427e-07	0.50757	2.7883e-09	4.14775e-07	6.04858e-05
WWTR1	FILIP1	0.637299	7.48428e-08	0.0424366	0.360183	6.14006e-07	0.594863	4.49649e-06	0.44058	0.000103396
WWTR1	FGF2	0.699178	1.03078e-09	0.196247	1.94448e-05	2.92227e-06	0.502931	1.42828e-07	7.54919e-05	0.000319691
WWTR1	FERMT2	0.875075	2.70577e-19	0.390627	1.79067e-18	3.99756e-11	0.484448	2.45099e-15	5.37555e-17	7.31275e-08
WWTR1	FAM107A	0.682274	3.68389e-09	0.180949	8.41124e-05	5.09811e-06	0.501325	3.98395e-07	0.000283019	0.000476977
WWTR1	ETS2	0.678162	4.95875e-09	-0.0701006	0.130359	3.33399e-10	0.748262	5.07187e-07	0.186471	3.78361e-07
WWTR1	ERG	0.75222	9.96131e-12	0.257755	1.59549e-08	5.46644e-07	0.494465	3.34011e-09	1.14361e-07	9.4972e-05
WWTR1	EPAS1	0.684764	3.07008e-09	0.104122	0.0244368	2.69413e-07	0.580642	3.43357e-07	0.0437441	5.66553e-05
WWTR1	EOGT	0.736108	4.58055e-11	0.265483	5.65547e-09	2.63068e-06	0.470625	1.14786e-08	4.3962e-08	0.000296487
WWTR1	EFNA4	-0.729876	8.0258e-11	-0.0367587	0.428069	4.03353e-10	-0.693118	1.81192e-08	0.508451	4.36501e-07
WWTR1	DPM2	-0.703847	7.13842e-10	-0.15676	0.000674931	4.99456e-07	-0.547088	1.06188e-07	0.00183115	8.89684e-05
WWTR1	DOLPP1	-0.698564	1.08121e-09	-0.0999848	0.0307483	8.38935e-08	-0.598579	1.48374e-07	0.0534579	2.39874e-05
WWTR1	DOK6	0.657996	1.99328e-08	0.141969	0.00210252	5.83546e-06	0.516027	1.54966e-06	0.00503564	0.000525824
WWTR1	DNM3	0.680173	4.29048e-09	0.0976115	0.0349629	2.90448e-07	0.582562	4.5089e-07	0.059794	5.99026e-05
WWTR1	CX3CL1	0.66321	1.40524e-08	0.125627	0.00656115	2.43112e-06	0.537583	1.17105e-06	0.0137843	0.000280201
WWTR1	CRELD2	-0.665147	1.23194e-08	-0.141064	0.00224657	3.69355e-06	-0.524083	1.05343e-06	0.00534041	0.000378128
WWTR1	CHID1	-0.632994	9.73549e-08	-0.0628111	0.175398	1.64407e-06	-0.570183	5.5526e-06	0.240261	0.000211099
WWTR1	CFL2	0.746045	1.81177e-11	0.246398	6.89803e-08	5.8674e-07	0.499647	5.43943e-09	4.39794e-07	9.99951e-05
WWTR1	CEBPA	-0.607328	4.30772e-07	-0.013363	0.773334	1.24934e-06	-0.593965	1.83295e-05	0.820367	0.000173676
WWTR1	CASKIN2	0.58787	1.22238e-06	-0.00141129	0.975735	2.14798e-06	0.589281	4.21521e-05	0.981705	0.00025559
WWTR1	C11orf91	0.54315	1.05606e-05	-0.0374703	0.419174	5.88132e-06	0.58062	0.000234237	0.499724	0.000528928
WWTR1	BTBD3	0.658344	1.94779e-08	0.109572	0.0178526	1.86604e-06	0.548772	1.52137e-06	0.0332445	0.000231408
WWTR1	ATIC	-0.708001	5.1174e-10	-0.155512	0.000745762	3.51419e-07	-0.552489	8.14155e-08	0.00200143	6.87189e-05
WWTR1	ALG3	-0.75097	1.12593e-11	-0.0991898	0.0321089	8.23494e-10	-0.65178	3.6929e-09	0.0555104	7.52753e-07
WWTR1	ALG1	-0.741014	2.9128e-11	-0.0854828	0.0649318	1.20298e-09	-0.655532	7.95126e-09	0.102359	1.00384e-06
WWTR1	AKAP12	0.665803	1.17794e-08	-0.00362894	0.937659	1.53644e-08	0.669432	1.01718e-06	0.952437	6.74178e-06
WWTR1	ADRB2	0.634306	8.98968e-08	0.125335	0.00668862	1.26688e-05	0.50897	5.20822e-06	0.0140215	0.000915382
WWTR1	AC007743.1	0.58375	1.51131e-06	0.0482074	0.298533	1.38139e-05	0.535543	4.99414e-05	0.376527	0.000972782
WWC2-AS2	TSPAN12	0.564231	3.97421e-06	-0.0770207	0.0964246	5.11077e-07	0.641251	0.000107827	0.143987	9.04118e-05
WWC2-AS2	TMPRSS13	0.633812	9.26361e-08	-0.0256595	0.580188	5.84567e-08	0.659472	5.3367e-06	0.65209	1.83222e-05
WWC2-AS2	TGFB2	0.73719	4.14891e-11	0.246153	7.1131e-08	1.17765e-06	0.491037	1.05821e-08	4.52376e-07	0.000166368
WWC2-AS2	SYDE2	0.614061	2.9537e-07	0.0856011	0.0645602	1.01044e-05	0.52846	1.3552e-05	0.101849	0.000778159
WWC2-AS2	SMAD9	0.61106	3.49844e-07	-0.00735467	0.874053	4.78977e-07	0.618415	1.55193e-05	0.902536	8.6307e-05
WWC2-AS2	SERTM1	0.665735	1.18346e-08	0.145472	0.00162136	4.14927e-06	0.520263	1.02092e-06	0.00399674	0.000411222
WWC2-AS2	RP11-33E12.2	0.588303	1.1952e-06	0.0277062	0.550343	5.64155e-06	0.560597	4.14027e-05	0.624766	0.000513197
WWC2-AS2	RIN2	0.700831	9.0581e-10	0.101135	0.0288669	7.38541e-08	0.599695	1.28701e-07	0.0505969	2.18472e-05
WWC2-AS2	PROK2	-0.42262	0.000950335	0.171089	0.000203388	1.22389e-05	-0.593708	0.00790376	0.000625788	0.000893616
WWC2-AS2	MVB12B	0.597407	7.39479e-07	-0.0183165	0.692995	7.02676e-07	0.615723	2.81634e-05	0.752236	0.000114109
WWC2-AS2	MED4-AS1	0.620937	1.99065e-07	0.10488	0.0234118	1.32195e-05	0.516058	9.87046e-06	0.0421361	0.000942938
WWC2-AS2	MAPRE2	0.552588	6.87433e-06	0.00276176	0.952536	1.40587e-05	0.549826	0.000166656	0.963965	0.000984693
WWC2-AS2	KLRG2	0.586702	1.29853e-06	-0.0332553	0.47342	7.42647e-07	0.619957	4.42341e-05	0.552452	0.000118976
WWC2-AS2	KCNA4	0.630044	1.16298e-07	0.107541	0.0200991	8.89303e-06	0.522504	6.4048e-06	0.0368773	0.000711145
WWC2-AS2	KAL1	0.554206	6.37803e-06	-0.00207352	0.964355	1.11691e-05	0.55628	0.000157032	0.973019	0.000836576
WWC2-AS2	GPRASP2	0.592739	9.47614e-07	-0.0268435	0.56283	6.70318e-07	0.619583	3.43577e-05	0.636218	0.000110267
WWC2-AS2	GNAZ	0.643859	4.97416e-08	-0.10024	0.0303226	1.29677e-09	0.744099	3.2422e-06	0.0528124	1.05831e-06
WWC2-AS2	FAM167A	0.599557	6.58775e-07	-0.0735695	0.112345	7.76608e-08	0.673126	2.5692e-05	0.164183	2.26445e-05
WWC2-AS2	ESRP1	0.363604	0.00502279	-0.290259	1.61714e-10	1.86538e-06	0.653862	0.0279934	1.63298e-09	0.000231367
WWC2-AS2	EPCAM	0.352701	0.00661791	-0.261013	1.03463e-08	8.27977e-06	0.613714	0.0343909	7.67118e-08	0.000675723
WWC2-AS2	DOK7	0.632056	1.03036e-07	0.0865013	0.0617899	3.93363e-06	0.545555	5.80953e-06	0.0980494	0.000395769
WWC2-AS2	CYS1	0.692211	1.76073e-09	0.182927	7.00598e-05	2.891e-06	0.509284	2.19808e-07	0.00024008	0.000317091
WWC2-AS2	CPNE2	0.577163	2.10907e-06	-0.0215501	0.642284	1.87382e-06	0.598713	6.51134e-05	0.70788	0.000232115
WWC2-AS2	CDKN2B	0.670078	8.77307e-09	0.0235055	0.612389	3.36566e-08	0.646573	8.0242e-07	0.681237	1.21597e-05
WWC2-AS2	CACNA1S	0.634762	8.7431e-08	0.127718	0.00571092	1.33598e-05	0.507044	5.09106e-06	0.0121958	0.000949923
WWC2-AS2	C1orf198	0.693668	1.57617e-09	0.0654436	0.157958	3.0975e-08	0.628224	2.00847e-07	0.219724	1.14503e-05
WWC2-AS2	BDNF	0.699578	9.99135e-10	0.136461	0.00312799	3.17063e-07	0.563117	1.3922e-07	0.00716174	6.38024e-05
WWC2-AS2	B4GAT1	0.670215	8.69e-09	0.150544	0.00110167	3.7618e-06	0.519671	7.96529e-07	0.00283375	0.000383068
WWC2-AS2	AC006273.4	0.704788	6.62339e-10	0.18185	7.74129e-05	1.18294e-06	0.522938	1.00086e-07	0.000262673	0.000166833
WWC2	WNT9A	0.647002	4.07581e-08	0.0222426	0.631627	1.5688e-07	0.624759	2.75736e-06	0.698461	3.79532e-05
WWC2	WNT7A	0.674545	6.41479e-09	0.181084	8.30772e-05	8.22198e-06	0.493462	6.24125e-07	0.000279885	0.000672412
WWC2	WASF3	0.767321	2.13735e-12	0.192489	2.81674e-05	9.35429e-09	0.574832	9.55381e-10	0.0001055	4.67317e-06
WWC2	UNC13B	0.667983	1.01426e-08	0.141563	0.0021661	3.16007e-06	0.52642	9.01942e-07	0.00517048	0.000337939
WWC2	TTLL7	0.743139	2.38667e-11	-0.0147355	0.750788	9.28102e-12	0.757875	6.77453e-09	0.80152	2.30293e-08
WWC2	TMED9	-0.789759	1.73109e-13	-0.228396	6.08379e-07	4.14435e-09	-0.561363	1.23895e-10	3.23269e-06	2.56032e-06
WWC2	TINCR	0.623621	1.70215e-07	0.0465676	0.315291	1.59841e-06	0.577053	8.70505e-06	0.39417	0.00020687
WWC2	STX2	0.641413	5.79923e-08	0.0996549	0.0313067	3.61845e-06	0.541758	3.66836e-06	0.0543011	0.000372578
WWC2	ST6GALNAC5	0.783998	3.39511e-13	0.233917	3.17844e-07	9.96407e-09	0.550081	2.14549e-10	1.78543e-06	4.90357e-06
WWC2	SRGAP2C	0.768109	1.96628e-12	0.285635	3.22531e-10	4.14722e-07	0.482474	8.91646e-10	3.0999e-09	7.77234e-05
WWC2	SPOCK2	0.728411	9.13664e-11	0.227709	6.58813e-07	1.15372e-06	0.500702	2.0127e-08	3.47645e-06	0.000163912
WWC2	SNX1	0.750393	1.19112e-11	0.317704	2.06236e-12	6.148e-06	0.432689	3.86424e-09	2.7961e-11	0.000546215
WWC2	SMAD9-IT1	0.626963	1.39765e-07	0.0467462	0.313436	1.32645e-06	0.580217	7.43258e-06	0.392224	0.00018116
WWC2	SMAD9	0.81129	1.14514e-14	0.0650494	0.160483	7.86038e-14	0.74624	1.34737e-11	0.222727	5.45938e-10
WWC2	SLCO1A2	0.694217	1.51142e-09	-0.0013996	0.975936	1.82517e-09	0.695617	1.94373e-07	0.981859	1.3719e-06
WWC2	SLC25A5	-0.632608	9.96578e-08	-0.0673021	0.146457	1.96749e-06	-0.565305	5.65939e-06	0.205981	0.000240315
WWC2	SEMA5A	0.90716	1.03276e-22	0.39093	1.67678e-18	1.33227e-14	0.51623	4.37453e-18	5.0513e-17	1.36745e-10
WWC2	SEMA3B	0.638586	6.91323e-08	0.0467795	0.313091	6.64516e-07	0.591806	4.22292e-06	0.391865	0.000109524
WWC2	SCAPER	0.836136	3.12856e-16	0.373955	6.01139e-17	1.08923e-08	0.46218	7.18888e-13	1.50436e-15	5.22613e-06
WWC2	SCAI	0.733564	5.77015e-11	0.304046	1.91392e-11	1.27348e-05	0.429518	1.38536e-08	2.23771e-10	0.000918913
WWC2	SBDSP1	0.697364	1.18667e-09	0.171219	0.000201082	1.34469e-06	0.526145	1.59977e-07	0.000619417	0.000182861
WWC2	S100A11	-0.769793	1.64307e-12	-0.237527	2.06099e-07	4.94711e-08	-0.532267	7.69558e-10	1.20103e-06	1.61856e-05
WWC2	RTKN2	0.763599	3.15652e-12	0.334843	1.06763e-13	4.15127e-06	0.428756	1.31371e-09	1.74091e-12	0.000411341
WWC2	RP4-564M11.2	0.832383	5.59381e-16	0.283335	4.52539e-10	2.25559e-10	0.549047	1.14207e-12	4.24371e-09	2.78809e-07
WWC2	RP13-577H12.2	0.693687	1.5739e-09	0.0863208	0.0623372	7.09136e-08	0.607366	2.00649e-07	0.0988032	2.12034e-05
WWC2	RP11-609N14.4	0.705958	6.0318e-10	0.223653	1.04899e-06	4.89948e-06	0.482305	9.28966e-08	5.31659e-06	0.000463468
WWC2	RP11-452L6.6	0.604223	5.11138e-07	0.0448236	0.333776	4.3808e-06	0.5594	2.10041e-05	0.413476	0.000427793
WWC2	RP11-434D9.1	0.73279	6.18666e-11	0.095112	0.0399236	3.96726e-09	0.637678	1.46813e-08	0.0671139	2.48201e-06
WWC2	RP11-356N1.2	-0.506024	5.07216e-05	0.171691	0.000192967	2.98489e-07	-0.677715	0.000807277	0.000596994	6.11283e-05
WWC2	RP11-350J20.12	-0.655406	2.36528e-08	-0.109867	0.0175454	2.25524e-06	-0.545539	1.78193e-06	0.032743	0.000264791
WWC2	RP11-288C18.1	0.831032	6.8713e-16	0.371495	9.92716e-17	1.92133e-08	0.459536	1.3436e-12	2.41821e-15	8.00634e-06
WWC2	RP11-255H23.2	0.722913	1.47516e-10	0.227021	7.13368e-07	1.69228e-06	0.495893	2.97084e-08	3.73857e-06	0.000215594
WWC2	RP11-143J24.1	0.611595	3.3949e-07	-0.00341939	0.941252	5.36041e-07	0.615014	1.51451e-05	0.955212	9.36166e-05
WWC2	RP11-10C24.3	0.625668	1.50899e-07	0.0724865	0.117745	3.4899e-06	0.553181	7.90162e-06	0.170935	0.000362813
WWC2	RP1-78O14.1	0.799169	5.5003e-14	0.222472	1.19927e-06	1.0539e-09	0.576697	4.80438e-11	6.00819e-06	9.1025e-07
WWC2	ROR1	0.826167	1.41998e-15	0.385881	4.97025e-18	6.95527e-08	0.440286	2.39791e-12	1.41518e-16	2.08816e-05
WWC2	RHOD	-0.5892	1.14074e-06	-0.0540115	0.244051	1.27565e-05	-0.535188	3.98855e-05	0.317861	0.000919879
WWC2	RBMS3	0.806523	2.15066e-14	0.378421	2.39205e-17	4.64813e-07	0.428102	2.24422e-11	6.2884e-16	8.44378e-05
WWC2	RAPGEF4	0.714515	3.00095e-10	0.0890127	0.0545753	1.51747e-08	0.625503	5.27654e-08	0.0880479	6.68215e-06
WWC2	RAB40A	0.746118	1.79912e-11	0.197467	1.72147e-05	8.43016e-08	0.548651	5.40848e-09	6.76029e-05	2.40515e-05
WWC2	RAB34	-0.732603	6.29118e-11	-0.10806	0.0195026	6.99737e-09	-0.624543	1.48904e-08	0.0359196	3.75341e-06
WWC2	PTPRQ	0.755705	7.0528e-12	0.288358	2.1512e-10	1.33893e-06	0.467347	2.52686e-09	2.12889e-09	0.000182409
WWC2	PTPN21	0.944798	8.18387e-29	0.530853	2.61233e-35	0	0.413945	4.50978e-23	3.91111e-33	0
WWC2	PPM1L	0.655192	2.39885e-08	0.162634	0.000417699	1.3654e-05	0.492558	1.80193e-06	0.00119262	0.000965051
WWC2	PPIB	-0.709155	4.66089e-10	-0.24945	4.68679e-08	9.76545e-06	-0.459705	7.56032e-08	3.0848e-07	0.00075958
WWC2	PPFIBP1	0.848327	4.26269e-17	0.3366	7.79783e-14	2.78441e-10	0.511727	1.45346e-13	1.29619e-12	3.28211e-07
WWC2	PLCXD3	0.617442	2.43558e-07	0.0945508	0.0411157	1.13429e-05	0.522892	1.16114e-05	0.0688579	0.000846206
WWC2	PKM	-0.671113	8.16359e-09	-0.153838	0.000851658	3.98973e-06	-0.517274	7.57768e-07	0.00225297	0.000399674
WWC2	PHLDB2	0.808456	1.66915e-14	0.305182	1.59711e-11	1.50313e-08	0.503274	1.81876e-11	1.89096e-10	6.63314e-06
WWC2	PDZD2	0.885687	2.60896e-20	0.312266	5.07717e-12	3.95239e-14	0.573421	3.66642e-16	6.48623e-11	3.08736e-10
WWC2	PDIA6	-0.549889	7.78278e-06	0.104089	0.0244832	4.02721e-07	-0.653977	0.000183885	0.043816	7.61145e-05
WWC2	PDGFA	0.703133	7.55435e-10	0.173587	0.000163351	9.81544e-07	0.529547	1.11268e-07	0.000514035	0.000145664
WWC2	PARVA	0.732706	6.23341e-11	0.22783	6.49642e-07	8.34507e-07	0.504876	1.47713e-08	3.43212e-06	0.000129598
WWC2	PARK2	0.739302	3.41541e-11	0.166966	0.000290113	4.44224e-08	0.572335	9.03819e-09	0.000860399	1.49364e-05
WWC2	OSTC	-0.648238	3.76624e-08	-0.150411	0.00111307	1.3463e-05	-0.497827	2.58508e-06	0.00285989	0.000955249
WWC2	NRG3	0.673704	6.80747e-09	0.150087	0.00114131	2.98272e-06	0.523617	6.54643e-07	0.00292446	0.000324313
WWC2	NPNT	0.79078	1.53297e-13	0.39445	7.77318e-19	4.16067e-06	0.39633	1.11871e-10	2.43203e-17	0.000412022
WWC2	NOS1	0.584657	1.44271e-06	0.00744296	0.872554	3.44113e-06	0.577214	4.81176e-05	0.901345	0.000359121
WWC2	NKD1	0.654684	2.48013e-08	0.119335	0.00984676	3.2722e-06	0.53535	1.85135e-06	0.0197146	0.000346541
WWC2	NEBL	0.852557	2.04867e-17	0.177191	0.00011842	2.57572e-14	0.675366	8.06429e-14	0.000385021	2.24526e-10
WWC2	NCKAP5	0.914403	1.17258e-23	0.168975	0.000244266	0	0.745428	7.34666e-19	0.000737478	0
WWC2	MYRF	0.7737	1.07713e-12	0.246231	7.04444e-08	4.86674e-08	0.527469	5.50533e-10	4.48351e-07	1.59975e-05
WWC2	MYO9A	0.833022	5.07205e-16	0.491786	8.24092e-30	3.75179e-06	0.341236	1.05415e-12	7.77182e-28	0.000382282
WWC2	MYO1C	0.754698	7.79735e-12	0.175083	0.00014304	1.53149e-08	0.579615	2.73976e-09	0.000456251	6.73159e-06
WWC2	MVB12B	0.734183	5.45616e-11	0.188344	4.20431e-05	1.61451e-07	0.545839	1.32435e-08	0.000151479	3.88119e-05
WWC2	LL0XNC01-250H12.3	0.740088	3.17526e-11	0.230131	4.96968e-07	5.08212e-07	0.509957	8.52e-09	2.68751e-06	9.00586e-05
WWC2	LIN7A	0.807839	1.81035e-14	0.149469	0.00119696	1.02363e-11	0.658371	1.94931e-11	0.0030514	2.46867e-08
WWC2	LIMD1	0.773422	1.11022e-12	0.277531	1.04958e-09	1.83226e-07	0.495892	5.63425e-10	9.25327e-09	4.26131e-05
WWC2	KLRG2	0.758652	5.243e-12	0.0939218	0.0424874	2.92281e-10	0.66473	1.98761e-09	0.0708487	3.40962e-07
WWC2	KIAA1328	0.791277	1.44456e-13	0.325547	5.44468e-13	2.36598e-07	0.46573	1.06793e-10	8.02815e-12	5.14939e-05
WWC2	KANSL1L	0.717373	2.3634e-10	0.19795	1.64006e-05	8.65951e-07	0.519423	4.34824e-08	6.46867e-05	0.000133191
WWC2	KANK1	0.74048	3.0615e-11	0.21497	2.7587e-06	2.73094e-07	0.52551	8.27455e-09	1.28298e-05	5.72613e-05
WWC2	JUP	0.457726	0.00030309	-0.127135	0.00593749	1.28049e-05	0.58486	0.00326287	0.0126223	0.000922155
WWC2	JPH1	0.824263	1.87503e-15	0.127585	0.00576166	2.78222e-13	0.696677	3.02072e-12	0.012291	1.41563e-09
WWC2	HM13	-0.721768	1.62765e-10	-0.239	1.72352e-07	2.84842e-06	-0.482768	3.21995e-08	1.01949e-06	0.000313588
WWC2	HEG1	0.796402	7.75361e-14	0.429534	2.17314e-22	1.01804e-05	0.366868	6.35889e-11	1.00845e-20	0.000782568
WWC2	GRK5	0.769163	1.7576e-12	0.314383	3.58304e-12	1.18224e-06	0.45478	8.13321e-10	4.68449e-11	0.000166758
WWC2	GNAZ	0.585289	1.39664e-06	-0.0164858	0.722342	1.45656e-06	0.601774	4.68769e-05	0.777421	0.000193533
WWC2	GALNT13	0.702817	7.74585e-10	-0.0270391	0.559987	2.78581e-10	0.729856	1.13505e-07	0.63363	3.28211e-07
WWC2	FZD5	0.691888	1.80432e-09	0.208348	5.61789e-06	7.16572e-06	0.48354	2.24245e-07	2.44941e-05	0.000609852
WWC2	FRMD3	0.744897	2.02114e-11	0.270429	2.86118e-09	1.61201e-06	0.474468	5.93819e-09	2.34203e-08	0.000208056
WWC2	FILIP1	0.706862	5.60973e-10	0.217401	2.11273e-06	3.69614e-06	0.48946	8.76804e-08	1.00647e-05	0.000378329
WWC2	FAXDC2	0.665666	1.18903e-08	0.128612	0.00537834	2.31948e-06	0.537054	1.02446e-06	0.0115668	0.000270376
WWC2	FAM189A1	0.612537	3.21946e-07	0.0526145	0.256481	3.65235e-06	0.559923	1.45188e-05	0.331442	0.000375124
WWC2	FAM167A	0.750403	1.18996e-11	-0.0105362	0.820357	5.09348e-12	0.76094	3.86188e-09	0.859129	1.39891e-08
WWC2	ETFA	-0.622481	1.81951e-07	-0.0841136	0.0693613	6.15432e-06	-0.538367	9.18545e-06	0.108376	0.000546566
WWC2	ESRP1	0.561556	4.5157e-06	-0.124338	0.00714054	9.82582e-08	0.685894	0.00011936	0.0148557	2.68929e-05
WWC2	EPCAM	0.45076	0.000383993	-0.186426	5.04563e-05	2.26455e-06	0.637187	0.00392257	0.000178584	0.000265572
WWC2	EPB41L5	0.855606	1.19098e-17	0.285571	3.25583e-10	5.46896e-12	0.570035	5.21358e-14	3.12702e-09	1.48441e-08
WWC2	EMP2	0.787501	2.25973e-13	0.186879	4.83367e-05	8.21385e-10	0.600622	1.54171e-10	0.00017181	7.51296e-07
WWC2	DST	0.789397	1.80702e-13	0.33733	6.83998e-14	4.65348e-07	0.452067	1.2823e-10	1.14589e-12	8.45045e-05
WWC2	DOCK4	0.842169	1.19151e-16	0.418707	3.01115e-21	4.09222e-08	0.423462	3.31616e-13	1.2362e-19	1.40526e-05
WWC2	DNM3	0.700133	9.56679e-10	0.19834	1.57696e-05	2.95304e-06	0.501793	1.34278e-07	6.24293e-05	0.000322111
WWC2	DENND3	0.804993	2.62346e-14	0.297612	5.255e-11	1.60412e-08	0.50738	2.63606e-11	5.73567e-10	6.97139e-06
WWC2	DDOST	-0.683894	3.27252e-09	-0.0346491	0.455069	1.88836e-08	-0.649245	3.61708e-07	0.534777	7.90165e-06
WWC2	DCTPP1	-0.702132	8.17626e-10	-0.206399	6.89585e-06	3.43868e-06	-0.495733	1.18525e-07	2.95049e-05	0.000358952
WWC2	DAPK2	0.751787	1.03939e-11	0.20485	8.10486e-06	6.8809e-08	0.546937	3.46315e-09	3.41611e-05	2.07121e-05
WWC2	CTIF	0.753365	8.89907e-12	0.205687	7.42829e-06	6.17594e-08	0.547677	3.04678e-09	3.15614e-05	1.91241e-05
WWC2	CTD-2515H24.2	0.649809	3.40466e-08	0.122683	0.00795124	4.88596e-06	0.527126	2.38418e-06	0.0163334	0.000462437
WWC2	COQ2	-0.703066	7.59446e-10	-0.0334865	0.470348	3.88176e-09	-0.66958	1.1175e-07	0.549504	2.44429e-06
WWC2	CKLF	-0.658453	1.9337e-08	-0.165582	0.000326254	1.25207e-05	-0.492871	1.51212e-06	0.000955849	0.00090773
WWC2	CHID1	-0.696409	1.27746e-09	-0.100774	0.0294466	1.01772e-07	-0.595635	1.69698e-07	0.0514811	2.75636e-05
WWC2	CGNL1	0.805037	2.60859e-14	0.412351	1.34864e-20	2.26179e-06	0.392686	2.62375e-11	5.15436e-19	0.000265384
WWC2	CDKN2B	0.679085	4.64068e-09	0.111473	0.0159516	5.24621e-07	0.567611	4.80632e-07	0.030121	9.2177e-05
WWC2	CDADC1	0.66173	1.55291e-08	0.156536	0.000687124	7.671e-06	0.505194	1.26938e-06	0.00186065	0.000639827
WWC2	CCDC54	0.649102	3.56305e-08	-0.00181862	0.968735	5.37477e-08	0.650921	2.4723e-06	0.976382	1.7214e-05
WWC2	CASZ1	0.670022	8.80731e-09	0.151854	0.000995122	3.98287e-06	0.518169	8.04657e-07	0.00258855	0.000399324
WWC2	C1orf198	0.816337	5.7605e-15	0.358608	1.28202e-15	6.56887e-08	0.457729	7.62791e-12	2.70566e-14	2.00214e-05
WWC2	BEND7	0.804785	2.69473e-14	0.15388	0.000848874	1.94269e-11	0.650906	2.68923e-11	0.00224637	4.13183e-08
WWC2	BAK1	-0.688838	2.26953e-09	-0.0751514	0.104808	6.56954e-08	-0.613687	2.69425e-07	0.1547	2.00214e-05
WWC2	ASAH2B	0.50685	4.9078e-05	-0.0670652	0.147887	1.14826e-05	0.573915	0.000786587	0.207697	0.000852973
WWC2	ARRB1	0.688527	2.32287e-09	0.184231	6.20354e-05	3.84487e-06	0.504296	2.74209e-07	0.000215143	0.000389168
WWC2	ARHGEF26	0.901911	4.48527e-22	0.36684	2.53478e-16	1.39888e-14	0.53507	1.43499e-17	5.85983e-15	1.40701e-10
WWC2	ARHGEF10	0.715783	2.70027e-10	0.184737	5.91665e-05	5.94046e-07	0.531046	4.84329e-08	0.000206158	0.000100888
WWC2	AR	0.612158	3.28909e-07	0.0897872	0.0524971	1.27728e-05	0.52237	1.47672e-05	0.085137	0.000920696
WWC2	APBB2	0.833634	4.61626e-16	0.442148	8.99834e-24	3.6935e-07	0.391486	9.83004e-13	4.81957e-22	7.12859e-05
WWC2	ANKRD29	0.733514	5.79582e-11	0.156478	0.000690374	4.78386e-08	0.577037	1.39019e-08	0.0018684	1.57941e-05
WWC2	AMOTL1	0.81529	6.65433e-15	0.424964	6.66848e-22	1.36163e-06	0.390326	8.57783e-12	2.93931e-20	0.000184564
WWC2	ALG1	-0.691496	1.85853e-09	-0.0624365	0.177992	3.24375e-08	-0.62906	2.29598e-07	0.243288	1.18316e-05
WWC2	AGTPBP1	0.740516	3.05124e-11	0.232482	3.76865e-07	5.3751e-07	0.508034	8.25497e-09	2.08645e-06	9.38132e-05
WWC2	AFF3	0.725035	1.22781e-10	0.21038	4.52704e-06	7.77642e-07	0.514655	2.56437e-08	2.01352e-05	0.000123133
WWC2	AC144831.1	0.673131	7.08741e-09	0.101972	0.0275616	5.51214e-07	0.571159	6.76637e-07	0.0485942	9.55727e-05
WWC2	AC128709.3	0.595584	8.15048e-07	-0.0627995	0.175478	1.49418e-07	0.658384	3.04397e-05	0.240354	3.66134e-05
WWC2	AC096772.6	0.702649	7.84944e-10	0.192572	2.79393e-05	2.02575e-06	0.510077	1.14683e-07	0.00010473	0.00024511
WWC2	AC093110.3	0.892628	4.9679e-21	0.365665	3.20407e-16	1.68088e-13	0.526963	9.96024e-17	7.3119e-15	9.64701e-10
WWC2	AC007743.1	0.806839	2.06383e-14	0.225029	8.96713e-07	4.55883e-10	0.58181	2.17094e-11	4.60719e-06	4.76708e-07
WWC2	ABLIM1	0.83107	6.83178e-16	0.21396	3.07923e-06	8.38618e-12	0.617109	1.34069e-12	1.41804e-05	2.12249e-08
WTIP	UPRT	-0.605688	4.71611e-07	0.00308323	0.947019	7.62258e-07	-0.608771	1.97065e-05	0.959676	0.000121355
WTIP	TNNC1	-0.373661	0.00386197	0.331397	1.9657e-13	2.35979e-07	-0.705058	0.0229713	3.08669e-12	5.14045e-05
WTIP	TMCO1	-0.608535	4.02843e-07	-0.083374	0.0718552	1.24936e-05	-0.525161	1.73687e-05	0.111727	0.00090638
WTIP	SLC40A1	-0.55624	5.80159e-06	0.0790246	0.0880401	7.24868e-07	-0.635265	0.000145616	0.133129	0.000116787
WTIP	SEMA4B	0.542765	1.0744e-05	-0.0482085	0.298522	4.18e-06	0.590974	0.000237494	0.376516	0.000413405
WTIP	RNPS1	0.614985	2.80265e-07	0.0469465	0.311365	2.63202e-06	0.568038	1.29923e-05	0.39005	0.000296605
WTIP	RNF13	-0.643884	4.96644e-08	-0.120123	0.00936767	6.28996e-06	-0.523761	3.23843e-06	0.0188693	0.000555414
WTIP	RHOA	-0.525594	2.26942e-05	0.0822383	0.0758269	2.96264e-06	-0.607832	0.000428717	0.117054	0.0003229
WTIP	RAP1A	-0.533032	1.64977e-05	0.0346675	0.454829	1.02864e-05	-0.567699	0.000333243	0.534546	0.000788328
WTIP	PVRL1	0.499944	6.44789e-05	-0.069962	0.131122	1.40717e-05	0.569906	0.000974821	0.187401	0.000985307
WTIP	POLR3E	0.672107	7.61561e-09	0.140848	0.00228213	2.38497e-06	0.531258	7.16368e-07	0.00541575	0.000276036
WTIP	PKP3	0.668383	9.86599e-09	0.0860794	0.0630758	4.20383e-07	0.582304	8.81668e-07	0.0998102	7.84712e-05
WTIP	NOP2	0.539039	1.26809e-05	-0.113297	0.0142973	5.03767e-07	0.652336	0.000270747	0.0273594	8.9519e-05
WTIP	HSDL2	-0.557036	5.58957e-06	0.0938448	0.042658	4.03349e-07	-0.65088	0.000141419	0.0710991	7.61757e-05
WTIP	HIGD1B	-0.475275	0.000163209	0.234097	3.11098e-07	1.17769e-07	-0.709372	0.00201328	1.75059e-06	3.06792e-05
WTIP	GALNT2	0.535587	1.47599e-05	-0.0595063	0.19927	4.01291e-06	0.595093	0.000305166	0.267759	0.000401118
WTIP	FBXL5	-0.655049	2.4215e-08	0.0216771	0.640325	1.60201e-08	-0.676726	1.81556e-06	0.706175	6.9651e-06
WTIP	FAM83H	0.719678	1.94527e-10	0.163676	0.000382932	1.97391e-07	0.556001	3.72219e-08	0.00110314	4.50059e-05
WTIP	FAM162B	-0.403345	0.00169264	0.217344	2.1262e-06	5.42958e-06	-0.620689	0.0122935	1.01226e-05	0.000498939
WTIP	EID1	-0.525405	2.28765e-05	0.0401394	0.386795	1.2132e-05	-0.565545	0.000431477	0.467519	0.000888307
WTIP	ECHDC1	-0.446239	0.000446542	0.148944	0.00124614	9.95769e-06	-0.595183	0.00441016	0.00316276	0.00077023
WTIP	CTTN	0.657711	2.03141e-08	0.163521	0.000387929	1.21995e-05	0.494189	1.57357e-06	0.00111602	0.000891615
WTIP	CLN5	-0.686915	2.61905e-09	0.133644	0.00381184	7.50333e-12	-0.820559	3.01979e-07	0.00853216	1.93031e-08
WSCD1	WNT9B	0.600088	6.40136e-07	0.0687709	0.137829	1.19509e-05	0.531318	2.51097e-05	0.195553	0.00087875
WSCD1	TLL1	0.76645	2.34299e-12	0.202051	1.08186e-05	1.53643e-08	0.564399	1.03121e-09	4.43814e-05	6.74178e-06
WSCD1	RP11-754N21.1	0.615728	2.68657e-07	-0.000857473	0.985256	4.61985e-07	0.616585	1.25582e-05	0.988912	8.40917e-05
WSCD1	RFTN2	0.595278	8.2842e-07	0.0472679	0.30806	7.5591e-06	0.54801	3.08441e-05	0.386598	0.000633092
WSCD1	PRRG3	0.69165	1.83712e-09	0.150715	0.00108721	9.42727e-07	0.540935	2.2756e-07	0.00280051	0.000141458
WSCD1	PRND	0.747449	1.58381e-11	0.317614	2.09369e-12	7.64417e-06	0.429835	4.88025e-09	2.83582e-11	0.00063812
WSCD1	NR5A2	0.715562	2.75047e-10	0.124903	0.00688144	5.96032e-08	0.59066	4.91486e-08	0.0143782	1.86106e-05
WSCD1	MDK	0.502516	5.82863e-05	-0.0817163	0.0777114	8.59795e-06	0.584233	0.000900446	0.119558	0.000694267
WSCD1	MAPK11	0.620031	2.09811e-07	0.042162	0.363302	1.68091e-06	0.577868	1.02995e-05	0.443749	0.000214516
WSCD1	LINC00639	0.655992	2.27584e-08	0.114594	0.0132148	2.5671e-06	0.541398	1.72662e-06	0.0255325	0.000291517
WSCD1	HMCN2	0.723198	1.43943e-10	0.197894	1.64928e-05	5.58114e-07	0.525304	2.91294e-08	6.50161e-05	9.64411e-05
WSCD1	GFOD1-AS1	0.608824	3.96415e-07	-0.0242599	0.601021	2.9259e-07	0.633084	1.71479e-05	0.670979	6.02279e-05
WSCD1	EPB41L4A-AS2	0.627636	1.34284e-07	0.0396468	0.392654	9.91016e-07	0.58799	7.19311e-06	0.473387	0.000146657
WSCD1	CXorf36	0.806904	2.04647e-14	0.30867	9.11813e-12	2.1081e-08	0.498233	2.15721e-11	1.12084e-10	8.57958e-06
WSCD1	CCL14	0.731459	6.97074e-11	0.265101	5.95781e-09	3.6571e-06	0.466358	1.61694e-08	4.61187e-08	0.000375522
WNT9B	TPST2	0.604391	5.06452e-07	0.0345534	0.456316	3.06474e-06	0.569838	2.08483e-05	0.535993	0.000330577
WNT9B	TLL1	0.731413	6.99949e-11	0.203142	9.67162e-06	3.59697e-07	0.528271	1.62223e-08	4.01008e-05	6.99163e-05
WNT9B	RS1	-0.409576	0.00140971	0.193946	2.44182e-05	9.48985e-06	-0.603522	0.0106925	9.27382e-05	0.000744031
WNT9B	RP11-544L8__B.4	0.610061	3.69969e-07	0.0875034	0.0588217	1.32072e-05	0.522558	1.62282e-05	0.093955	0.000942259
WNT9B	NPR3	0.679602	4.47092e-09	0.150756	0.00108379	2.1005e-06	0.528847	4.66039e-07	0.00279264	0.000251453
WNT9B	NOS1	0.552712	6.83518e-06	-0.0146826	0.751653	7.95013e-06	0.567394	0.000165905	0.802246	0.000656463
WNT9B	MGST1	-0.597605	7.31671e-07	0.0212451	0.647002	6.24999e-07	-0.61885	2.79233e-05	0.712032	0.000104673
WNT9B	MAPK11	0.670448	8.55047e-09	0.167821	0.000269687	6.70687e-06	0.502627	7.86352e-07	0.0008059	0.000581841
WNT9B	GKN2	-0.338762	0.0092905	0.262827	8.10808e-09	1.2979e-05	-0.601588	0.0442906	6.12869e-08	0.000930871
WNT9B	FAM124A	0.643392	5.12253e-08	0.0121118	0.794056	1.34945e-07	0.631281	3.32029e-06	0.837584	3.39806e-05
WNT9B	CYP7A1	0.583622	1.52124e-06	-0.0111873	0.809464	1.91502e-06	0.594809	5.02041e-05	0.850225	0.000235743
WNT9B	CTC-551A13.1	0.677075	5.35949e-09	0.0400349	0.388033	3.9059e-08	0.637041	5.40329e-07	0.468757	1.35706e-05
WNT9B	CADM3-AS1	0.744847	2.0307e-11	0.296314	6.42384e-11	4.25205e-06	0.448533	5.96249e-09	6.91525e-10	0.000418783
WNT9B	ANO2	0.690371	2.02309e-09	0.166586	0.000299661	1.82491e-06	0.523785	2.45658e-07	0.000885691	0.000227688
WNT9A	WNT7A	0.743194	2.37431e-11	0.122942	0.00781947	4.96673e-09	0.620253	6.7477e-09	0.0160952	2.91849e-06
WNT9A	WNT3A	0.827868	1.10444e-15	0.203806	9.03076e-06	8.24185e-12	0.624062	1.95495e-12	3.76842e-05	2.08991e-08
WNT9A	WFS1	0.857182	8.95411e-18	0.179022	0.00010033	1.11022e-14	0.67816	4.18143e-14	0.000331717	1.19245e-10
WNT9A	WASF3	0.666274	1.14058e-08	0.0931746	0.044167	6.2713e-07	0.5731	9.92209e-07	0.0732825	0.000104954
WNT9A	TTLL7	0.686188	2.76396e-09	0.14874	0.00126574	1.26931e-06	0.537448	3.15552e-07	0.00320708	0.00017572
WNT9A	TTC22	0.70496	6.53288e-10	-0.032712	0.480682	1.77252e-10	0.737672	9.89915e-08	0.559369	2.32881e-07
WNT9A	TMEM246	0.642532	5.40714e-08	-0.0162773	0.725711	4.74003e-08	0.658809	3.4676e-06	0.780287	1.56959e-05
WNT9A	TINCR	0.658757	1.89501e-08	0.113062	0.0145019	2.05693e-06	0.545695	1.48788e-06	0.027703	0.000247727
WNT9A	THSD4	0.634304	8.99032e-08	0.0834753	0.0715096	3.12319e-06	0.550829	5.20849e-06	0.111264	0.00033496
WNT9A	SYNPO	0.788474	2.01554e-13	0.133984	0.00372283	6.17073e-11	0.65449	1.40345e-10	0.00835537	1.03156e-07
WNT9A	SYDE2	0.565347	3.76661e-06	-0.0188752	0.684126	3.74928e-06	0.584222	0.000103334	0.744548	0.000382065
WNT9A	SURF4	-0.58183	1.66671e-06	0.0393992	0.395619	7.7668e-07	-0.62123	5.39957e-05	0.476359	0.000123013
WNT9A	SSR3	-0.679551	4.48756e-09	-0.147287	0.00141397	1.86329e-06	-0.532264	4.67451e-07	0.00353889	0.000231162
WNT9A	SSH3	0.611261	3.45914e-07	0.0498603	0.282254	3.56411e-06	0.561401	1.53794e-05	0.359256	0.000368489
WNT9A	SRGAP2C	0.687278	2.54928e-09	0.144301	0.0017697	1.00434e-06	0.542978	2.95477e-07	0.0043204	0.00014801
WNT9A	SPOCK2	0.754838	7.68966e-12	0.0689186	0.136983	1.39222e-10	0.685919	2.70793e-09	0.194527	1.91694e-07
WNT9A	SOX13	0.708867	4.77095e-10	0.163847	0.000377492	4.51719e-07	0.54502	7.70075e-08	0.00108908	8.26534e-05
WNT9A	SORBS3	0.71054	4.1637e-10	0.176326	0.000127996	6.38215e-07	0.534213	6.90035e-08	0.0004129	0.000106312
WNT9A	SNX1	0.644921	4.65162e-08	-0.0612615	0.186313	6.42228e-09	0.706182	3.07144e-06	0.252896	3.52256e-06
WNT9A	SMAD9	0.648255	3.76207e-08	0.151272	0.00104121	1.38344e-05	0.496983	2.58307e-06	0.00269487	0.000973655
WNT9A	SMAD7	0.716785	2.48298e-10	0.271959	2.3108e-09	1.29007e-05	0.444827	4.52342e-08	1.92214e-08	0.000926963
WNT9A	SMAD6	0.609414	3.83599e-07	-0.0146797	0.7517	4.03016e-07	0.624093	1.6705e-05	0.802286	7.61416e-05
WNT9A	SLCO3A1	0.657621	2.04353e-08	0.141165	0.00223008	5.80459e-06	0.516456	1.58096e-06	0.00530584	0.000523861
WNT9A	SLC25A5	-0.663781	1.35187e-08	-0.1444	0.00175659	4.49896e-06	-0.519381	1.13507e-06	0.00429194	0.00043599
WNT9A	SLC1A1	0.54101	1.16197e-05	-0.0357814	0.44046	6.87577e-06	0.576791	0.000252628	0.520585	0.000592098
WNT9A	SLC12A4	0.699757	9.85216e-10	0.202335	1.05082e-05	3.48906e-06	0.497422	1.37599e-07	4.32309e-05	0.000362763
WNT9A	SEMA6A	0.614787	2.83445e-07	0.0521238	0.260949	3.17755e-06	0.562663	1.31132e-05	0.336292	0.00033935
WNT9A	SEMA5A	0.699651	9.93416e-10	0.11494	0.0129381	1.38403e-07	0.584711	1.38588e-07	0.0250608	3.4622e-05
WNT9A	SEMA3B	0.813463	8.54077e-15	0.0916857	0.0476802	2.31148e-13	0.721777	1.05614e-11	0.0783161	1.23473e-09
WNT9A	SCUBE1	0.821183	2.91929e-15	0.166658	0.000297818	3.46057e-12	0.654525	4.33337e-12	0.000880825	1.03283e-08
WNT9A	RUSC2	0.758771	5.17971e-12	0.291714	1.29795e-10	1.18217e-06	0.467058	1.96783e-09	1.33057e-09	0.000166756
WNT9A	RP5-826L7.1	0.609299	3.86067e-07	0.085073	0.0662323	1.26947e-05	0.524226	1.67908e-05	0.104133	0.000916698
WNT9A	RP4-564M11.2	0.625936	1.48523e-07	0.0839859	0.0697868	5.07609e-06	0.54195	7.80096e-06	0.10895	0.000475597
WNT9A	RP13-577H12.2	0.641169	5.88844e-08	0.0589646	0.203399	8.81324e-07	0.582204	3.71409e-06	0.272459	0.000134881
WNT9A	RP11-401P9.4	0.622543	1.81295e-07	0.0964224	0.0372534	9.21988e-06	0.52612	9.15964e-06	0.0631892	0.0007291
WNT9A	RP11-33E12.2	0.623113	1.75355e-07	0.0796987	0.0853552	5.12947e-06	0.543414	8.91696e-06	0.129631	0.000479165
WNT9A	RP11-288C18.1	0.653836	2.62171e-08	0.0846425	0.0676218	1.01655e-06	0.569194	1.9365e-06	0.106024	0.00014926
WNT9A	RP11-143J24.1	0.596303	7.84432e-07	0.0211568	0.648369	2.98624e-06	0.575146	2.95269e-05	0.713254	0.000324625
WNT9A	RBMS3	0.629665	1.18974e-07	0.0292254	0.52869	6.03485e-07	0.60044	6.52538e-06	0.604673	0.000102081
WNT9A	RAI2	0.731263	7.09373e-11	0.102769	0.0263659	6.31239e-09	0.628494	1.63864e-08	0.0467439	3.48006e-06
WNT9A	RADIL	0.732072	6.59865e-11	0.208008	5.82291e-06	4.11724e-07	0.524063	1.54753e-08	2.53041e-05	7.73205e-05
WNT9A	RAB40A	0.61359	3.03351e-07	0.0626675	0.176389	4.84608e-06	0.550923	1.38471e-05	0.24142	0.000459951
WNT9A	PTPN21	0.753753	8.56386e-12	0.127908	0.00563858	2.21405e-09	0.625845	2.95556e-09	0.0120589	1.59218e-06
WNT9A	PSMC6	-0.548255	8.38571e-06	0.0266417	0.56577	6.61925e-06	-0.574897	0.000195079	0.638918	0.000576434
WNT9A	PSMA3	-0.590312	1.07637e-06	-0.0140832	0.761478	3.21543e-06	-0.576229	3.80556e-05	0.810484	0.000342168
WNT9A	PPM1L	0.511893	4.00573e-05	-0.102273	0.027105	2.81829e-06	0.614166	0.000670675	0.0478885	0.00031133
WNT9A	PPFIBP1	0.65737	2.07784e-08	0.0592529	0.201194	3.20739e-07	0.598117	1.60239e-06	0.269953	6.4294e-05
WNT9A	PKI55	0.614941	2.80973e-07	0.0804624	0.0823936	8.15304e-06	0.534478	1.30183e-05	0.125737	0.000668443
WNT9A	PDZD2	0.631408	1.07143e-07	0.0874106	0.0590915	4.20723e-06	0.543998	5.99423e-06	0.0943285	0.000415484
WNT9A	PDGFA	0.76487	2.76514e-12	0.168037	0.000264759	4.16074e-09	0.596834	1.17793e-09	0.000792664	2.56622e-06
WNT9A	PARK2	0.550056	7.72348e-06	-0.00158994	0.972664	1.37418e-05	0.551646	0.000182759	0.979366	0.000969177
WNT9A	OTUD7A	0.603758	5.24342e-07	0.0745922	0.107425	1.19884e-05	0.529165	2.14334e-05	0.158004	0.000880849
WNT9A	NRG3	0.553762	6.51098e-06	-0.0088927	0.848007	9.14222e-06	0.562654	0.000159649	0.881601	0.00072485
WNT9A	NOS1	0.57904	1.91943e-06	-0.0518525	0.263443	5.7588e-07	0.630892	6.04123e-05	0.338989	9.87e-05
WNT9A	NKD1	0.598766	6.87445e-07	0.0276973	0.550471	3.27554e-06	0.571069	2.65723e-05	0.624876	0.000346785
WNT9A	NFIC	0.699522	1.00347e-09	0.153871	0.000849434	6.11553e-07	0.545651	1.39719e-07	0.00224767	0.000103104
WNT9A	NCKAP5	0.723681	1.38063e-10	0.195511	2.09195e-05	4.91332e-07	0.52817	2.82109e-08	8.0655e-05	8.79903e-05
WNT9A	MYZAP	0.548593	8.25739e-06	-0.00532994	0.908546	1.30369e-05	0.553923	0.000192684	0.929743	0.000933743
WNT9A	MYRF	0.816334	5.7627e-15	-0.00152799	0.973729	8.88178e-16	0.817862	7.62791e-12	0.980181	1.46763e-11
WNT9A	MYO1C	0.778935	6.0357e-13	0.135379	0.00337622	2.06833e-10	0.643556	3.42677e-10	0.00766293	2.61465e-07
WNT9A	MVB12B	0.760948	4.1492e-12	0.173642	0.000162551	7.86278e-09	0.587306	1.6401e-09	0.000511769	4.09699e-06
WNT9A	MGAT3-AS1	0.539726	1.23013e-05	-0.0398987	0.389651	6.37071e-06	0.579625	0.000264249	0.470384	0.000560635
WNT9A	MGAT3	0.690145	2.0577e-09	0.0347551	0.453689	1.16889e-08	0.65539	2.49055e-07	0.533446	5.50728e-06
WNT9A	METTL7A	0.569676	3.05366e-06	-0.0428143	0.355919	1.31401e-06	0.61249	8.73921e-05	0.436244	0.000180027
WNT9A	LIMD1	0.707223	5.44891e-10	0.0826054	0.0745241	2.1255e-08	0.624618	8.56561e-08	0.11531	8.63001e-06
WNT9A	KLRG2	0.675082	6.17574e-09	0.0540926	0.243343	7.85139e-08	0.620989	6.05845e-07	0.317082	2.28136e-05
WNT9A	KCNA4	0.619549	2.15732e-07	0.0600676	0.195057	3.20756e-06	0.559482	1.05357e-05	0.26293	0.000341585
WNT9A	KAZN	0.70912	4.674e-10	0.186354	5.0804e-05	1.02641e-06	0.522766	7.57885e-08	0.000179693	0.000150279
WNT9A	KANK2	0.686947	2.61275e-09	0.159165	0.000555624	1.75561e-06	0.527782	3.01389e-07	0.0015391	0.000221411
WNT9A	IL17D	0.593294	9.20292e-07	-0.0317466	0.493733	5.43792e-07	0.62504	3.35629e-05	0.571807	9.46076e-05
WNT9A	IHH	0.602229	5.6996e-07	0.00976643	0.833282	1.46097e-06	0.592463	2.28887e-05	0.869665	0.000193956
WNT9A	HIF3A	0.585125	1.40841e-06	0.0151473	0.744063	4.3582e-06	0.569978	4.71968e-05	0.795836	0.000426194
WNT9A	HEG1	0.689111	2.22367e-09	0.210014	4.7074e-06	9.02643e-06	0.479097	2.64948e-07	2.0861e-05	0.000718485
WNT9A	GRK5	0.827919	1.09607e-15	0.188943	3.97014e-05	3.81606e-12	0.638977	1.94243e-12	0.000143843	1.11473e-08
WNT9A	GNAZ	0.710642	4.12883e-10	0.227893	6.44938e-07	4.15173e-06	0.48275	6.85413e-08	3.40953e-06	0.000411354
WNT9A	GCOM1	0.522415	2.5949e-05	-0.064384	0.164814	6.27853e-06	0.586799	0.000476646	0.227842	0.000554584
WNT9A	GALNT18	0.734167	5.46426e-11	0.0770052	0.0964916	1.59585e-09	0.657161	1.32568e-08	0.144075	1.24134e-06
WNT9A	GAB1	0.561032	4.62959e-06	-0.000434279	0.992532	8.54041e-06	0.561466	0.000121772	0.994419	0.000690957
WNT9A	FUT8	-0.609809	3.75235e-07	-0.0388075	0.402759	2.64367e-06	-0.571001	1.64123e-05	0.483472	0.000297393
WNT9A	FAXDC2	0.782893	3.85442e-13	0.174183	0.000154952	7.82186e-10	0.60871	2.38218e-10	0.000490221	7.22904e-07
WNT9A	FAM189A2	0.651344	3.08337e-08	0.130291	0.00480081	5.7859e-06	0.521053	2.20561e-06	0.0104638	0.000522644
WNT9A	FAM189A1	0.675001	6.21141e-09	0.105367	0.0227716	5.51326e-07	0.569633	6.08669e-07	0.0411283	9.55812e-05
WNT9A	FAM167A	0.785427	2.87839e-13	0.229856	5.13187e-07	7.14398e-09	0.555571	1.87734e-10	2.7673e-06	3.81001e-06
WNT9A	ETFA	-0.691225	1.89696e-09	-0.196029	1.98714e-05	4.88036e-06	-0.495196	2.33366e-07	7.69854e-05	0.000462092
WNT9A	EMP2	0.666875	1.0946e-08	0.0634789	0.170844	1.99528e-07	0.603396	9.59396e-07	0.234938	4.53592e-05
WNT9A	EML1	0.688445	2.33713e-09	0.158277	0.000597204	1.53968e-06	0.530169	2.75589e-07	0.00164165	0.000201557
WNT9A	EHD2	0.74631	1.76648e-11	0.115657	0.012382	2.69521e-09	0.630653	5.32767e-09	0.0241141	1.85015e-06
WNT9A	EFNB2	0.556803	5.65076e-06	0.00477028	0.918113	1.23366e-05	0.552033	0.000142637	0.937225	0.000898521
WNT9A	DOK7	0.656979	2.1323e-08	0.0540944	0.243327	2.71397e-07	0.602884	1.63704e-06	0.317065	5.69648e-05
WNT9A	DIXDC1	0.604794	4.95393e-07	0.0519795	0.262273	5.40422e-06	0.552814	2.04799e-05	0.337722	0.000497415
WNT9A	DENND3	0.706411	5.81662e-10	0.135608	0.00332214	1.84967e-07	0.570803	9.02573e-08	0.00755376	4.28854e-05
WNT9A	DCDC2	0.569037	3.15029e-06	-0.0949547	0.0402547	2.00962e-07	0.663992	8.95812e-05	0.0675995	4.55955e-05
WNT9A	DAPK2	0.667186	1.07144e-08	0.0607796	0.189807	1.76321e-07	0.606406	9.43106e-07	0.256917	4.14918e-05
WNT9A	CYS1	0.657503	2.05952e-08	-0.030402	0.51222	9.372e-09	0.687905	1.59092e-06	0.58926	4.67881e-06
WNT9A	CTIF	0.791417	1.42061e-13	0.225864	8.14957e-07	3.06571e-09	0.565553	1.05385e-10	4.22249e-06	2.04747e-06
WNT9A	CTD-2022H16.2	0.645853	4.38474e-08	0.0617341	0.182932	7.3073e-07	0.584119	2.92763e-06	0.249004	0.000117449
WNT9A	CPEB3	0.601922	5.79572e-07	0.0548134	0.237109	6.89653e-06	0.547108	2.31969e-05	0.310211	0.000593263
WNT9A	COQ2	-0.582375	1.62117e-06	-0.0262073	0.572126	7.23413e-06	-0.556168	5.28196e-05	0.644732	0.000613963
WNT9A	COLGALT2	0.548728	8.20672e-06	-0.119664	0.00964424	2.38373e-07	0.668392	0.000191725	0.0193572	5.17602e-05
WNT9A	CLIC5	0.582373	1.62136e-06	0.0240294	0.604484	6.7337e-06	0.558343	5.28243e-05	0.674099	0.000583291
WNT9A	CGNL1	0.642688	5.35449e-08	0.0742431	0.109085	1.38648e-06	0.568444	3.4411e-06	0.160098	0.000187022
WNT9A	CCDC85A	0.692882	1.67333e-09	0.106338	0.0215421	1.63839e-07	0.586544	2.10911e-07	0.0391811	3.92798e-05
WNT9A	CBX7	0.700731	9.12886e-10	0.100907	0.0292328	7.37501e-08	0.599825	1.29478e-07	0.051156	2.18259e-05
WNT9A	CASZ1	0.733747	5.6754e-11	0.180254	8.96529e-05	1.21586e-07	0.553493	1.36657e-08	0.000299753	3.1392e-05
WNT9A	C20orf194	0.67677	5.47761e-09	0.131985	0.00427555	1.29159e-06	0.544785	5.49999e-07	0.00944541	0.000177828
WNT9A	C1orf198	0.633174	9.62944e-08	0.104567	0.0238303	6.79285e-06	0.528607	5.5037e-06	0.0427948	0.000586677
WNT9A	C15orf52	0.75311	9.12591e-12	0.167713	0.000272197	1.30476e-08	0.585396	3.10957e-09	0.000812634	5.95886e-06
WNT9A	C14orf132	0.688164	2.38667e-09	0.182124	7.54745e-05	3.65581e-06	0.50604	2.80266e-07	0.000256741	0.000375415
WNT9A	BEND7	0.64107	5.92486e-08	-0.0556657	0.229886	1.06548e-08	0.696736	3.73228e-06	0.302223	5.14058e-06
WNT9A	ARRB1	0.648469	3.71097e-08	0.0181875	0.695048	1.22004e-07	0.630281	2.55478e-06	0.754002	3.14596e-05
WNT9A	ARHGEF26	0.747998	1.5023e-11	0.170902	0.000206721	2.40062e-08	0.577096	4.67748e-09	0.000634965	9.45588e-06
WNT9A	ARHGEF10	0.712968	3.41108e-10	0.151966	0.000986418	2.11029e-07	0.561002	5.86497e-08	0.00256833	4.73262e-05
WNT9A	AR	0.679695	4.4413e-09	0.0621096	0.180279	7.7063e-08	0.617585	4.63548e-07	0.245938	2.25226e-05
WNT9A	APBB2	0.642074	5.56448e-08	0.136338	0.00315523	1.1914e-05	0.505736	3.55094e-06	0.00721711	0.000876744
WNT9A	APBB1	0.792184	1.29558e-13	0.143128	0.00193051	6.01057e-11	0.649056	9.80205e-11	0.00466721	1.00758e-07
WNT9A	AP3S1	-0.575775	2.26038e-06	-0.0281509	0.54396	1.06561e-05	-0.547624	6.88053e-05	0.618887	0.000808268
WNT9A	AMOTL1	0.685494	2.90932e-09	0.124207	0.00720219	5.4254e-07	0.561287	3.29124e-07	0.0149686	9.44554e-05
WNT9A	AGER	0.597661	7.29466e-07	0.034015	0.463367	4.29996e-06	0.563646	2.78572e-05	0.542826	0.000422308
WNT9A	AC144831.1	0.7439	2.22138e-11	0.187589	4.51845e-05	6.86602e-08	0.556311	6.39227e-09	0.000161669	2.06756e-05
WNT9A	AC093110.3	0.71568	2.72367e-10	0.149683	0.0011774	1.56654e-07	0.565997	4.87624e-08	0.0030068	3.79144e-05
WNT9A	ABLIM1	0.698446	1.09121e-09	0.00161505	0.972233	1.45685e-09	0.696831	1.49417e-07	0.979046	1.15877e-06
WNT7A	WNT3A	0.840758	1.49865e-16	0.255254	2.21583e-08	1.46949e-11	0.585504	3.99618e-13	1.54796e-07	3.31283e-08
WNT7A	WFS1	0.829232	9.01214e-16	0.229984	5.0559e-07	2.52107e-11	0.599248	1.66174e-12	2.72997e-06	5.08165e-08
WNT7A	WASF3	0.656796	2.15821e-08	-0.0815047	0.078486	1.11133e-09	0.738301	1.65322e-06	0.120585	9.46795e-07
WNT7A	UNC13B	0.312372	0.0169754	-0.308488	9.39072e-12	6.72616e-06	0.62086	0.0690129	1.1521e-10	0.000582892
WNT7A	TTLL7	0.604715	4.97543e-07	-0.0715728	0.122458	6.1239e-08	0.676287	2.0553e-05	0.176775	1.90061e-05
WNT7A	TSPAN7	0.49856	6.8059e-05	-0.0997834	0.0310882	5.61338e-06	0.598343	0.0010171	0.0539727	0.000511345
WNT7A	TSPAN12	0.48253	0.000125112	-0.145719	0.0015916	2.36396e-06	0.628249	0.00163684	0.00393178	0.000274195
WNT7A	TMPRSS13	0.60478	4.95761e-07	-0.144424	0.00175347	2.97464e-09	0.749204	2.04918e-05	0.00428521	1.99827e-06
WNT7A	TINCR	0.7085	4.91482e-10	0.190012	3.58216e-05	1.22727e-06	0.518488	7.88053e-08	0.000131095	0.00017146
WNT7A	SYNPO	0.749167	1.3418e-11	0.153036	0.000907185	1.01835e-08	0.596131	4.26338e-09	0.00238351	4.98321e-06
WNT7A	SYDE2	0.533497	1.61675e-05	-0.141113	0.00223849	2.35856e-07	0.674611	0.000327957	0.00532355	5.13842e-05
WNT7A	ST6GALNAC5	0.763744	3.10942e-12	0.154827	0.000787525	2.6201e-09	0.608917	1.29752e-09	0.0021009	1.81642e-06
WNT7A	SPOCK2	0.826672	1.31831e-15	0.136356	0.00315127	2.9865e-13	0.690316	2.26221e-12	0.00720894	1.47832e-09
WNT7A	SMAD9	0.656127	2.25567e-08	-0.160958	0.000479761	2.92946e-11	0.817085	1.71421e-06	0.00134995	5.77325e-08
WNT7A	SLC24A3	0.525273	2.3005e-05	-0.0385592	0.405777	1.28395e-05	0.563832	0.000433434	0.486484	0.000923961
WNT7A	SLC1A1	0.662188	1.50577e-08	0.159906	0.000523006	8.36436e-06	0.502281	1.23917e-06	0.00145818	0.00068065
WNT7A	SH3GL2	0.642976	5.2585e-08	-0.0288864	0.533483	2.78301e-08	0.671862	3.3905e-06	0.609145	1.05676e-05
WNT7A	SERTM1	0.693785	1.56219e-09	0.171017	0.000204659	1.70253e-06	0.522767	1.99477e-07	0.000629287	0.000216479
WNT7A	SEMA6D	0.605107	4.86944e-07	0.0449681	0.332218	4.20074e-06	0.560138	2.02073e-05	0.411858	0.000415007
WNT7A	SEMA5A	0.739905	3.22956e-11	0.130159	0.00484435	9.15909e-09	0.609747	8.64026e-09	0.0105476	4.5995e-06
WNT7A	SEMA3B	0.726877	1.04553e-10	0.184888	5.8329e-05	2.54663e-07	0.541989	2.24561e-08	0.000203505	5.42938e-05
WNT7A	SCUBE1	0.715305	2.81022e-10	0.174605	0.000149253	4.19956e-07	0.540699	4.99934e-08	0.000474	7.84158e-05
WNT7A	S100A11	-0.447019	0.000435125	0.195404	2.11433e-05	1.92886e-06	-0.642423	0.00432338	8.14312e-05	0.00023698
WNT7A	RP4-564M11.2	0.629208	1.22272e-07	0.117744	0.0108803	1.29892e-05	0.511464	6.67328e-06	0.0215213	0.000931387
WNT7A	RP3-425C14.4	0.682352	3.66298e-09	0.0466128	0.314821	3.43618e-08	0.635739	3.96629e-07	0.39368	1.23498e-05
WNT7A	RP11-736K20.4	0.585593	1.37494e-06	0.0014974	0.974255	2.67601e-06	0.584096	4.63023e-05	0.980587	0.000299955
WNT7A	RP11-544M22.1	0.648019	3.81934e-08	0.123552	0.00751577	5.57886e-06	0.524467	2.61372e-06	0.0155432	0.000509018
WNT7A	RP11-359M6.1	0.51674	3.28545e-05	-0.130094	0.00486563	8.32357e-07	0.646834	0.000573876	0.0105883	0.000129351
WNT7A	RP11-33E12.2	0.563908	4.0361e-06	-0.117821	0.0108284	1.11032e-07	0.681729	0.000109111	0.0214309	2.93577e-05
WNT7A	RP11-335L23.5	0.716489	2.54544e-10	0.156629	0.000682067	1.92606e-07	0.559861	4.62013e-08	0.00184839	4.42268e-05
WNT7A	RP11-288C18.1	0.60886	3.95617e-07	0.0311209	0.502291	2.13597e-06	0.577739	1.71206e-05	0.579902	0.000254548
WNT7A	RP1-78O14.1	0.581977	1.65435e-06	-0.0450097	0.331771	6.2897e-07	0.626986	5.36801e-05	0.411386	0.000105183
WNT7A	RGS9BP	0.546091	9.25095e-06	-0.0348999	0.45181	5.57532e-06	0.580991	0.000210863	0.531631	0.000508787
WNT7A	RBMS3	0.633884	9.22324e-08	0.0701923	0.129856	2.02098e-06	0.563692	5.31742e-06	0.185859	0.000244753
WNT7A	PTPN21	0.759742	4.69317e-12	0.270823	2.70844e-09	4.80956e-07	0.488919	1.81369e-09	2.22601e-08	8.6565e-05
WNT7A	PLEK2	-0.255882	0.0525349	0.383514	8.2183e-18	3.02321e-06	-0.639396	0.155102	2.28178e-16	0.000327507
WNT7A	PLCXD3	0.648862	3.61846e-08	-0.0387796	0.403097	1.23481e-08	0.687642	2.50266e-06	0.483815	5.73342e-06
WNT7A	PLCL1	0.534621	1.5396e-05	-0.024272	0.600839	1.33866e-05	0.558893	0.000315604	0.670815	0.000951203
WNT7A	PKM	-0.370449	0.00420389	0.24315	1.03492e-07	7.92384e-06	-0.613598	0.0244847	6.38337e-07	0.000654882
WNT7A	PDZD2	0.573728	2.5022e-06	-0.0187745	0.685721	2.4639e-06	0.592502	7.46023e-05	0.74595	0.000282938
WNT7A	PDGFA	0.755932	6.89402e-12	0.156178	0.000707151	6.0827e-09	0.599755	2.47942e-09	0.00190893	3.37945e-06
WNT7A	PARVA	0.638573	6.91884e-08	0.086336	0.062291	2.69687e-06	0.552237	4.22591e-06	0.0987398	0.00030177
WNT7A	OTUD7A	0.511784	4.02357e-05	-0.103105	0.0258748	2.75221e-06	0.614889	0.000672932	0.0459828	0.000306167
WNT7A	NPNT	0.502689	5.78916e-05	-0.0747259	0.106795	1.07246e-05	0.577415	0.000895872	0.157212	0.000811913
WNT7A	NCKAP5	0.724246	1.31484e-10	6.53972e-05	0.998875	1.30679e-10	0.72418	2.7093e-08	0.999156	1.82629e-07
WNT7A	MYRF	0.74088	2.94961e-11	0.217185	2.16385e-06	2.88136e-07	0.523695	8.02992e-09	1.02851e-05	5.9609e-05
WNT7A	MYO1C	0.714081	3.11106e-10	0.0933323	0.0438079	1.87871e-08	0.620749	5.43203e-08	0.0727656	7.86897e-06
WNT7A	MVB12B	0.689811	2.11005e-09	-0.136994	0.00301177	4.83813e-12	0.826805	2.54245e-07	0.00692574	1.34368e-08
WNT7A	MOCS1	0.603858	5.21455e-07	0.0238138	0.607731	2.1806e-06	0.580045	2.13429e-05	0.677023	0.0002585
WNT7A	LRRN4	0.542611	1.08186e-05	-0.0138981	0.76452	1.30157e-05	0.556509	0.00023878	0.813032	0.000932813
WNT7A	LIN7A	0.690084	2.06724e-09	0.0101628	0.826622	4.20499e-09	0.679921	2.5008e-07	0.864259	2.57945e-06
WNT7A	LIMD1	0.565422	3.75302e-06	-0.198119	1.61249e-05	3.61103e-09	0.763541	0.00010305	6.36999e-05	2.30567e-06
WNT7A	LIFR	0.448427	0.000415194	-0.183285	6.77605e-05	2.8003e-06	0.631713	0.00416876	0.000232969	0.000309872
WNT7A	KLRG2	0.702493	7.94676e-10	-0.0180649	0.697001	4.29796e-10	0.720558	1.15845e-07	0.755687	4.56308e-07
WNT7A	KHDRBS2	0.554974	6.15432e-06	-0.147006	0.00144435	5.80162e-08	0.701981	0.000152624	0.0036066	1.82249e-05
WNT7A	KCNA4	0.658134	1.97516e-08	0.00185209	0.968159	3.32743e-08	0.656281	1.53866e-06	0.975942	1.20509e-05
WNT7A	KANK1	0.462353	0.000258275	-0.217833	2.01437e-06	4.17952e-07	0.680186	0.00288026	9.63702e-06	7.81484e-05
WNT7A	KAL1	0.622604	1.80645e-07	0.077191	0.0956879	4.84728e-06	0.545413	9.13395e-06	0.143035	0.000460021
WNT7A	JPH1	0.424806	0.000888176	-0.197368	1.73866e-05	4.58932e-06	0.622174	0.007502	6.82156e-05	0.000442324
WNT7A	ITLN2	0.667612	1.04048e-08	0.164673	0.00035225	7.13927e-06	0.502939	9.21075e-07	0.00102373	0.000608315
WNT7A	INPP5K	0.643005	5.24891e-08	-0.0370284	0.424685	1.99921e-08	0.680033	3.38569e-06	0.505159	8.24253e-06
WNT7A	IL17D	0.767675	2.05876e-12	-0.0898973	0.052207	9.32587e-15	0.857572	9.25696e-10	0.0847293	1.03492e-10
WNT7A	HYAL1	0.661495	1.57765e-08	0.0893409	0.0536864	7.42694e-07	0.572154	1.28548e-06	0.0868052	0.000118977
WNT7A	GUCA2A	0.619299	2.18872e-07	0.0241335	0.602918	9.26368e-07	0.595166	1.06562e-05	0.672692	0.00013968
WNT7A	GRK5	0.774746	9.60576e-13	0.109669	0.0177509	1.01202e-10	0.665077	5.02053e-10	0.0330778	1.49844e-07
WNT7A	GPRIN2	0.574125	2.45349e-06	-0.00327135	0.943792	4.09465e-06	0.577396	7.3448e-05	0.957181	0.000407147
WNT7A	GPM6A	0.71361	3.23492e-10	0.0785465	0.0899852	1.06192e-08	0.635063	5.61148e-08	0.135656	5.12864e-06
WNT7A	GNAZ	0.755986	6.85739e-12	-0.0160617	0.729201	2.03348e-12	0.772047	2.4689e-09	0.783244	6.81009e-09
WNT7A	GGTLC3	0.513251	3.79047e-05	-0.053773	0.246143	1.33486e-05	0.567024	0.00064195	0.320149	0.000949328
WNT7A	GAS6	0.688537	2.32111e-09	0.186244	5.13325e-05	4.12242e-06	0.502293	2.74096e-07	0.000181364	0.000409178
WNT7A	GALNT18	0.653802	2.62763e-08	0.0304235	0.511923	1.36766e-07	0.623378	1.94007e-06	0.588989	3.43357e-05
WNT7A	GALNT13	0.629849	1.17666e-07	0.0878637	0.057784	4.66039e-06	0.541986	6.46696e-06	0.0925156	0.000447124
WNT7A	FZD4	0.520203	2.84629e-05	-0.0585006	0.206984	8.42554e-06	0.578704	0.000512474	0.276521	0.000684222
WNT7A	FUT8	-0.613536	3.04288e-07	0.104385	0.024077	9.17067e-09	-0.717921	1.3881e-05	0.0431819	4.60173e-06
WNT7A	FRY	0.598733	6.88669e-07	0.0197939	0.669638	2.50367e-06	0.578939	2.66083e-05	0.73195	0.00028629
WNT7A	FRMD3	0.665293	1.21974e-08	0.0532246	0.251	1.50461e-07	0.612068	1.04525e-06	0.32547	3.67731e-05
WNT7A	FAXDC2	0.654558	2.50081e-08	0.0621671	0.179875	4.28786e-07	0.592391	1.86373e-06	0.24547	7.95809e-05
WNT7A	FAM189A2	0.712126	3.65604e-10	-0.0292906	0.527769	1.06974e-10	0.741417	6.20666e-08	0.603826	1.55642e-07
WNT7A	FAM189A1	0.641513	5.7633e-08	0.0910919	0.0491454	2.6797e-06	0.550421	3.6497e-06	0.080401	0.000300278
WNT7A	FAM167A	0.806518	2.15227e-14	0.0559845	0.227224	1.0103e-13	0.750533	2.24434e-11	0.299265	6.56234e-10
WNT7A	FAM105A	0.616148	2.62294e-07	-0.198207	1.5983e-05	1.12805e-10	0.814354	1.23209e-05	6.31917e-05	1.61963e-07
WNT7A	FABP5	-0.458859	0.000291503	0.140309	0.00237354	7.9126e-06	-0.599168	0.00316551	0.00560729	0.000654298
WNT7A	EPCAM	0.51402	3.67336e-05	-0.159232	0.000552586	3.21543e-07	0.673253	0.000626342	0.00153156	6.44239e-05
WNT7A	EPB41L5	0.551089	7.36597e-06	-0.25208	3.34527e-08	7.56591e-10	0.803169	0.00017608	2.26179e-07	7.04008e-07
WNT7A	EMP2	0.67638	5.63211e-09	-0.0310622	0.503098	2.16627e-09	0.707442	5.62607e-07	0.580656	1.56681e-06
WNT7A	EHD2	0.716042	2.64257e-10	0.255911	2.03334e-08	7.74829e-06	0.46013	4.76223e-08	1.43012e-07	0.000644736
WNT7A	DOK7	0.689113	2.22338e-09	0.122075	0.00826912	3.89757e-07	0.567038	2.6494e-07	0.0169054	7.42428e-05
WNT7A	DIXDC1	0.579522	1.87334e-06	-0.0155494	0.737516	2.0408e-06	0.595071	5.9263e-05	0.790308	0.000246395
WNT7A	DAPK2	0.621845	1.8883e-07	-0.179917	9.24595e-05	1.76549e-10	0.801762	9.45934e-06	0.000308163	2.32059e-07
WNT7A	CYS1	0.76378	3.0977e-12	0.0837596	0.0705462	1.0459e-10	0.680021	1.29334e-09	0.109967	1.53211e-07
WNT7A	CYB561	0.459924	0.000280982	-0.156302	0.000700163	4.39698e-06	0.616226	0.00307589	0.00189206	0.000428902
WNT7A	CTIF	0.6316	1.05914e-07	0.0438319	0.344592	9.10477e-07	0.587768	5.94016e-06	0.424632	0.000138032
WNT7A	CTD-2562J17.7	0.55242	6.92794e-06	-0.146605	0.00148881	6.81038e-08	0.699025	0.000167722	0.00370552	2.05533e-05
WNT7A	CTD-2562J17.6	0.504287	5.43475e-05	-0.182771	7.10802e-05	2.12272e-07	0.687058	0.00085257	0.000243237	4.75304e-05
WNT7A	CTD-2008P7.9	0.54525	9.60915e-06	-0.0769651	0.0966657	1.36925e-06	0.622215	0.00021734	0.144297	0.000185339
WNT7A	CLIC5	0.677138	5.33562e-09	0.0704042	0.128698	1.27615e-07	0.606734	5.3823e-07	0.184443	3.26071e-05
WNT7A	CKLF	-0.444589	0.000471582	0.204451	8.44761e-06	1.54328e-06	-0.64904	0.00459896	3.54693e-05	0.000201897
WNT7A	CGNL1	0.607803	4.19572e-07	-0.0465808	0.315154	1.33837e-07	0.654384	1.7952e-05	0.394028	3.37752e-05
WNT7A	CDKN2B	0.779337	5.76931e-13	0.0965485	0.0370045	3.14977e-11	0.682788	3.29983e-10	0.0628225	6.10738e-08
WNT7A	CCDC85A	0.640025	6.32315e-08	-0.0551955	0.233851	1.16869e-08	0.695221	3.93244e-06	0.306599	5.5072e-06
WNT7A	CADM1	0.530367	1.85103e-05	-0.139172	0.00257697	2.98957e-07	0.669539	0.000365068	0.00603166	6.11992e-05
WNT7A	C1orf198	0.776258	8.13174e-13	-0.0471699	0.309066	3.08642e-14	0.823428	4.38265e-10	0.387655	2.5641e-10
WNT7A	BSPRY	0.382231	0.00306702	-0.233336	3.4057e-07	7.10457e-06	0.615567	0.0193091	1.90189e-06	0.000606372
WNT7A	BDNF	0.688022	2.41212e-09	0.0708825	0.126115	5.90098e-08	0.617139	2.82747e-07	0.181275	1.84744e-05
WNT7A	B4GAT1	0.608886	3.95057e-07	0.0129424	0.780283	1.1277e-06	0.595943	1.70999e-05	0.826155	0.000161051
WNT7A	B3GNT3	-0.337435	0.00958799	0.290558	1.54587e-10	5.10198e-06	-0.627992	0.0453299	1.56587e-09	0.00047725
WNT7A	ARRB1	0.583738	1.51224e-06	-0.250725	3.98167e-08	9.08651e-11	0.834463	4.99658e-05	2.65517e-07	1.37874e-07
WNT7A	ARHGEF26	0.728348	9.18751e-11	0.0402744	0.385198	5.46426e-10	0.688074	2.02183e-08	0.465907	5.48501e-07
WNT7A	ARHGEF10	0.572688	2.63406e-06	-0.0135571	0.770134	3.10663e-06	0.586245	7.76842e-05	0.817723	0.00033367
WNT7A	APBB1	0.623029	1.76213e-07	0.0264084	0.569179	8.08541e-07	0.596621	8.95075e-06	0.642048	0.000126579
WNT7A	ANKRD29	0.638433	6.97871e-08	-0.10887	0.0186032	1.32465e-09	0.747303	4.25445e-06	0.034467	1.07668e-06
WNT7A	AGER	0.783292	3.68224e-13	0.0844417	0.0682781	1.07423e-11	0.69885	2.29416e-10	0.106911	2.56398e-08
WNT7A	AC007743.1	0.592315	9.69041e-07	-0.0517755	0.264153	2.74309e-07	0.64409	3.49807e-05	0.339755	5.74519e-05
WNT7A	AC006273.4	0.63415	9.0751e-08	0.0122504	0.791753	2.4492e-07	0.6219	5.24811e-06	0.835698	5.27664e-05
WNT7A	ABLIM1	0.614727	2.84402e-07	-0.0672126	0.146996	3.88094e-08	0.68194	1.31502e-05	0.206626	1.35055e-05
WNT3A	WFS1	0.880453	8.50194e-20	0.265853	5.37704e-09	9.10383e-15	0.6146	9.46983e-16	4.19614e-08	1.01779e-10
WNT3A	WASF3	0.645607	4.45379e-08	0.0988946	0.0326271	2.76224e-06	0.546712	2.96411e-06	0.056291	0.000306944
WNT3A	TTLL7	0.649053	3.57433e-08	0.105869	0.0221288	2.8698e-06	0.543184	2.4783e-06	0.0401128	0.000315388
WNT3A	SYNPO	0.772662	1.20602e-12	0.273342	1.90286e-09	1.65768e-07	0.49932	6.01586e-10	1.60567e-08	3.96254e-05
WNT3A	ST6GALNAC5	0.681144	3.99942e-09	0.097006	0.0361138	2.6538e-07	0.584138	4.25732e-07	0.0615042	5.60187e-05
WNT3A	SRGAP2C	0.645772	4.40733e-08	0.0615837	0.184003	7.30411e-07	0.584188	2.94003e-06	0.250237	0.000117416
WNT3A	SPOCK2	0.874989	2.755e-19	0.341492	3.21742e-14	2.56684e-12	0.533498	2.47323e-15	5.64066e-13	8.22092e-09
WNT3A	SMAD9	0.617404	2.44099e-07	0.0675003	0.14527	4.64169e-06	0.549904	1.16315e-05	0.204556	0.000445956
WNT3A	SMAD7	0.660574	1.67832e-08	0.116045	0.0120898	2.04304e-06	0.544529	1.35096e-06	0.0236121	0.000246586
WNT3A	SLC1A1	0.681811	3.81019e-09	0.1409	0.00227353	1.27908e-06	0.540911	4.09517e-07	0.00539751	0.000176542
WNT3A	SEMA5A	0.696425	1.27591e-09	0.200918	1.21474e-05	4.13477e-06	0.495507	1.69561e-07	4.9296e-05	0.000410065
WNT3A	SEMA3B	0.751751	1.04307e-11	0.173435	0.000165558	1.88582e-08	0.578317	3.47348e-09	0.000520244	7.89447e-06
WNT3A	SBDSP1	0.535116	1.50671e-05	-0.0560729	0.22649	4.6072e-06	0.591189	0.000310207	0.298451	0.000443606
WNT3A	PPP4R4	-0.346198	0.00776688	0.307596	1.08451e-11	1.92305e-06	-0.653794	0.038753	1.31767e-10	0.000236498
WNT3A	PPP1R14C	-0.390594	0.00243479	0.285369	3.35472e-10	7.39214e-07	-0.675963	0.0162144	3.21531e-09	0.000118559
WNT3A	PID1	-0.351791	0.00676921	0.246439	6.86185e-08	1.41638e-05	-0.59823	0.0349737	4.37663e-07	0.000989821
WNT3A	PDGFA	0.772749	1.19458e-12	0.133338	0.00389392	3.8058e-10	0.639412	5.96969e-10	0.00869466	4.18176e-07
WNT3A	PARVA	0.624203	1.64495e-07	0.0500205	0.280708	1.74478e-06	0.574182	8.47342e-06	0.357594	0.000220425
WNT3A	NCKAP5	0.718812	2.0933e-10	0.213739	3.15411e-06	1.39931e-06	0.505074	3.94791e-08	1.44943e-05	0.000188142
WNT3A	MYRF	0.776221	8.16477e-13	0.149765	0.00116995	5.46685e-10	0.626456	4.39809e-10	0.0029898	5.48578e-07
WNT3A	MYO1C	0.780407	5.11393e-13	0.0801045	0.0837709	1.24609e-11	0.700303	2.98994e-10	0.127553	2.8938e-08
WNT3A	MVB12B	0.658771	1.89321e-08	0.103591	0.0251788	1.47106e-06	0.55518	1.4865e-06	0.0449006	0.000194934
WNT3A	MATN3	0.612067	3.30599e-07	0.0807043	0.0814729	9.55088e-06	0.531362	1.48287e-05	0.124523	0.000747453
WNT3A	KLRG2	0.717633	2.31241e-10	0.169408	0.000235313	2.8854e-07	0.548225	4.27205e-08	0.000713108	5.96473e-05
WNT3A	IL17D	0.719119	2.03958e-10	0.0320017	0.490266	8.93611e-10	0.687118	3.86576e-08	0.56852	8.0017e-07
WNT3A	HDC	-0.270363	0.0401115	0.339184	4.89465e-14	9.83833e-06	-0.609547	0.12822	8.36614e-13	0.000763531
WNT3A	GRK5	0.824748	1.74729e-15	0.310866	6.38327e-12	2.51798e-09	0.513883	2.85152e-12	8.0342e-11	1.76474e-06
WNT3A	GNAZ	0.688855	2.26672e-09	0.0634163	0.171268	4.12368e-08	0.625438	2.69144e-07	0.235435	1.41295e-05
WNT3A	GALNT13	0.6352	8.51241e-08	0.0156191	0.736383	2.60145e-07	0.619581	4.98259e-06	0.789341	5.5138e-05
WNT3A	FUT8	-0.639066	6.7109e-08	-0.0849403	0.0666582	2.49728e-06	-0.554126	4.12387e-06	0.104711	0.000285854
WNT3A	FAXDC2	0.686322	2.73665e-09	0.0137942	0.766229	6.61804e-09	0.672528	3.13112e-07	0.814477	3.60691e-06
WNT3A	FAM189A1	0.640746	6.04583e-08	0.119083	0.0100041	7.24579e-06	0.521662	3.79331e-06	0.0199909	0.000614662
WNT3A	FAM167A	0.842599	1.11065e-16	0.0946518	0.040899	1.77636e-15	0.747947	3.13925e-13	0.0685414	2.59329e-11
WNT3A	FAM105A	0.654188	2.56206e-08	-0.0367776	0.427831	9.15492e-09	0.690966	1.90047e-06	0.508216	4.59868e-06
WNT3A	FABP5	-0.562317	4.35492e-06	0.206083	7.12783e-06	3.07781e-09	-0.7684	0.000115983	3.04013e-05	2.05327e-06
WNT3A	EPCAM	0.40045	0.0018406	-0.280049	7.30416e-10	5.97113e-07	0.680498	0.0131104	6.61263e-09	0.000101266
WNT3A	EHD2	0.762225	3.63874e-12	0.180887	8.45944e-05	9.45382e-09	0.581338	1.47302e-09	0.000284471	4.7056e-06
WNT3A	DOK7	0.685841	2.83576e-09	0.216269	2.3931e-06	1.36237e-05	0.469572	3.22189e-07	1.12729e-05	0.000963684
WNT3A	CYS1	0.716747	2.49101e-10	0.110674	0.0167277	3.05562e-08	0.606073	4.5369e-08	0.0314022	1.1338e-05
WNT3A	CDKN2B	0.718391	2.16922e-10	0.157661	0.000627669	1.7285e-07	0.56073	4.06433e-08	0.00171636	4.08893e-05
WNT3A	CCDC85A	0.699443	1.00967e-09	0.179165	9.90309e-05	1.55517e-06	0.520278	1.40369e-07	0.000327831	0.000202941
WNT3A	C1orf198	0.69793	1.13577e-09	0.0973343	0.0354859	7.93326e-08	0.600596	1.54416e-07	0.0605711	2.29778e-05
WNT3A	ATP13A4-AS1	-0.241042	0.0683426	0.370344	1.25345e-16	8.55972e-06	-0.611386	0.186509	3.01337e-15	0.000692165
WNT3A	ARRB1	0.579274	1.89695e-06	-0.0116862	0.801139	2.3628e-06	0.59096	5.98461e-05	0.843406	0.000274071
WNT3A	ARHGEF10	0.648809	3.63073e-08	0.0651332	0.159944	6.87842e-07	0.583676	2.5097e-06	0.222086	0.000112345
WNT3A	APBB1	0.706259	5.88815e-10	0.199594	1.38957e-05	2.03536e-06	0.506665	9.10946e-08	5.5672e-05	0.000245906
WNT3A	ABLIM1	0.609098	3.90421e-07	0.0766868	0.0978814	9.76767e-06	0.532411	1.694e-05	0.145859	0.000759673
WNT11	SECISBP2L	-0.414455	0.00121862	0.204265	8.61186e-06	5.49248e-06	-0.618721	0.00956394	3.60968e-05	0.000503305
WNT11	PTGES	0.355138	0.00622721	-0.297436	5.40038e-11	1.99026e-06	0.652575	0.0328634	5.8836e-10	0.00024216
WNT11	PLA2G4F	-0.280289	0.0330832	0.331127	2.06147e-13	9.32062e-06	-0.611416	0.111771	3.22858e-12	0.000734999
WNT11	PIP5K1B	-0.439547	0.000556176	0.249848	4.45492e-08	3.44476e-07	-0.689394	0.00522689	2.94411e-07	6.7737e-05
WNT11	PHACTR1	-0.357615	0.00585106	0.313837	3.92102e-12	9.52696e-07	-0.671452	0.0313773	5.09475e-11	0.000142536
WNT11	MIR4435-1HG	0.426536	0.00084162	-0.19079	3.32265e-05	5.37429e-06	0.617326	0.00719663	0.000122471	0.000495455
WNT11	FAM114A1	0.44905	0.000406651	-0.23372	3.25376e-07	4.18712e-07	0.68277	0.00410261	1.82409e-06	7.82431e-05
WNT11	DUOXA1	-0.541224	1.15094e-05	0.207436	6.18459e-06	1.03666e-08	-0.74866	0.000250753	2.67282e-05	5.04228e-06
WNT11	DUOX1	-0.410895	0.00135558	0.205156	7.85102e-06	6.14118e-06	-0.616051	0.0103771	3.31916e-05	0.000545818
WNT11	CBLN4	0.627619	1.34426e-07	0.0902275	0.0513451	5.70752e-06	0.537391	7.19984e-06	0.0835159	0.000517276
WNT11	B4GALT2	0.484219	0.000117507	-0.113654	0.0139916	6.59797e-06	0.597873	0.00155895	0.0268453	0.000575187
WNT11	AGBL1-AS1	-0.492305	8.66222e-05	0.137202	0.00296754	2.04949e-06	-0.629507	0.00122817	0.00683553	0.000247058
WISP2	GALNT16	0.656926	2.13979e-08	0.0183768	0.692035	6.9499e-08	0.638549	1.64162e-06	0.751408	2.08676e-05
WISP2	FABP5	-0.44674	0.000439178	0.168228	0.000260454	5.08623e-06	-0.614968	0.00435461	0.000781149	0.000476251
WISP2	ATP13A4-AS1	-0.483724	0.000119689	0.132112	0.00423839	3.60146e-06	-0.615836	0.00158159	0.00937251	0.000371306
WIF1	WFDC12	-0.424933	0.000884687	0.385587	5.29115e-18	1.61294e-09	-0.81052	0.00747949	1.50189e-16	1.25007e-06
WIF1	TNFAIP1	0.477475	0.000150665	-0.11053	0.0168713	9.75373e-06	0.588005	0.00189299	0.0316387	0.000758904
WIF1	TMEM170B	-0.419731	0.00103848	0.290249	1.61943e-10	1.67181e-07	-0.70998	0.00846417	1.63511e-09	3.98807e-05
WIF1	TEX14	-0.586566	1.30771e-06	0.0321039	0.488881	7.79928e-07	-0.618669	4.4487e-05	0.567191	0.000123425
WIF1	TDRD3	-0.340545	0.00890327	0.268679	3.64689e-09	9.92737e-06	-0.609224	0.0429037	2.93111e-08	0.000768558
WIF1	SLC6A8	0.343544	0.00828354	-0.329058	2.96172e-13	9.21467e-07	0.672603	0.0406584	4.53489e-12	0.000139172
WIF1	SLC6A13	-0.290708	0.0268407	0.349545	7.23749e-15	3.19314e-06	-0.640254	0.0962124	1.38538e-13	0.000340568
WIF1	SECISBP2L	0.0138833	0.917617	0.589954	3.99035e-45	3.25404e-06	-0.57607	0.957929	1.23449e-42	0.000345166
WIF1	SBDSP1	0.521939	2.64723e-05	-0.0523467	0.258913	9.53333e-06	0.574286	0.000484171	0.334077	0.00074641
WIF1	RP11-671P2.1	-0.363508	0.00503512	0.327415	3.94246e-13	4.3087e-07	-0.690923	0.028045	5.92956e-12	7.98441e-05
WIF1	PHLDB2	0.562284	4.36179e-06	-0.117399	0.0111173	1.23663e-07	0.679683	0.000116128	0.0219341	3.18136e-05
WIF1	OR6K4P	-0.626967	1.39733e-07	0.175913	0.000132827	1.45199e-10	-0.802879	7.43141e-06	0.000426908	1.98215e-07
WIF1	OR6K3	-0.526512	2.18274e-05	0.197137	1.7792e-05	3.69119e-08	-0.723649	0.000415734	6.9657e-05	1.30108e-05
WIF1	LINC01526	-0.627187	1.37915e-07	0.0755437	0.103002	1.21847e-08	-0.702731	7.35224e-06	0.152399	5.68124e-06
WIF1	KRT79	-0.54369	1.03081e-05	0.0665317	0.151144	2.13365e-06	-0.610221	0.000229756	0.211607	0.000254369
WIF1	KCNA10	-0.463214	0.000250644	0.14343	0.00188795	5.93626e-06	-0.606643	0.00281357	0.00457575	0.000532499
WIF1	GNAZ	0.554398	6.3216e-06	-0.002689	0.953785	1.08521e-05	0.557087	0.000155921	0.96493	0.000818939
WIF1	FABP5	-0.540456	1.19092e-05	0.123038	0.00777101	3.25311e-07	-0.663494	0.000257615	0.016007	6.49322e-05
WIF1	DUOXA1	-0.0661074	0.621985	0.51527	4.96731e-33	8.18231e-06	-0.581377	0.775827	6.17271e-31	0.000670151
WIF1	DUOX1	-0.032391	0.809264	0.547552	6.91268e-38	5.65521e-06	-0.579943	0.897446	1.2604e-35	0.000514175
WIF1	CYP1B1-AS1	-0.446286	0.000445842	0.219061	1.75789e-06	8.32208e-07	-0.665347	0.00440495	8.51373e-06	0.000129335
WIF1	BEND3P2	-0.49336	8.3196e-05	0.179006	0.00010047	4.21548e-07	-0.672366	0.00119022	0.000332134	7.86155e-05
WIF1	ACSS2	-0.431401	0.000722234	0.214963	2.76089e-06	1.85858e-06	-0.646364	0.00639666	1.28392e-05	0.000230798
WIF1	AC064834.3	-0.548716	8.21144e-06	0.127671	0.00572879	1.75564e-07	-0.676387	0.000191816	0.0122292	4.1359e-05
WI2-1896O14.1	VWF	-0.522178	2.62086e-05	0.152829	0.000922016	2.71057e-07	-0.675007	0.000480389	0.00241818	5.69135e-05
WI2-1896O14.1	TSPAN18	-0.455428	0.000327874	0.140131	0.0024043	9.17094e-06	-0.595559	0.00346891	0.00567171	0.000726625
WI2-1896O14.1	TMEM255B	-0.472984	0.000177282	0.172107	0.00018606	1.41676e-06	-0.645092	0.00214794	0.000577766	0.000189857
WI2-1896O14.1	TLL1	-0.426842	0.000833616	0.171882	0.000189771	1.00944e-05	-0.598724	0.00714351	0.000588077	0.000777741
WI2-1896O14.1	TLCD1	0.515289	3.48749e-05	-0.251999	3.38042e-08	6.54193e-09	0.767288	0.000601328	2.28369e-07	3.57361e-06
WI2-1896O14.1	STYXL1	0.585083	1.41149e-06	-0.0230632	0.619097	1.16764e-06	0.608146	4.72777e-05	0.687262	0.000165389
WI2-1896O14.1	STARD8	-0.356289	0.00604998	0.260723	1.07549e-08	7.31143e-06	-0.617012	0.0321701	7.95022e-08	0.000618568
WI2-1896O14.1	STAB2	-0.490014	9.45112e-05	0.128604	0.00538115	3.07211e-06	-0.618618	0.00131491	0.0115721	0.000331005
WI2-1896O14.1	SNRK	-0.414597	0.00121342	0.193975	2.43484e-05	7.78162e-06	-0.608573	0.00953284	9.24968e-05	0.00064665
WI2-1896O14.1	SLIT3	-0.40898	0.00143483	0.195966	1.99962e-05	9.07218e-06	-0.604946	0.0108385	7.74197e-05	0.0007211
WI2-1896O14.1	SLC35A2	0.540117	1.20897e-05	-0.0923339	0.046123	1.02405e-06	0.632451	0.000260727	0.0760933	0.000150054
WI2-1896O14.1	SENCR	-0.514229	3.6422e-05	0.208276	5.66032e-06	4.54222e-08	-0.722505	0.000622176	2.46621e-05	1.51777e-05
WI2-1896O14.1	SELP	-0.592042	9.83069e-07	0.191734	3.0318e-05	8.5004e-10	-0.783776	3.53974e-05	0.000112761	7.7023e-07
WI2-1896O14.1	SCARF1	-0.596005	7.96991e-07	0.0968843	0.0363489	3.83217e-08	-0.692889	2.99161e-05	0.0618527	1.33729e-05
WI2-1896O14.1	SAMD14	-0.535746	1.46577e-05	0.098671	0.0330242	1.01518e-06	-0.634417	0.000303455	0.0568873	0.000149096
WI2-1896O14.1	RP13-1016M1.2	-0.420945	0.00100058	0.185038	5.75139e-05	8.19503e-06	-0.605983	0.00822369	0.000200942	0.00067081
WI2-1896O14.1	RP11-673E1.3	-0.350299	0.00702374	0.262334	8.66465e-09	8.64531e-06	-0.612633	0.0359498	6.51617e-08	0.000696959
WI2-1896O14.1	ROBO4	-0.4619	0.000262378	0.125691	0.00653364	1.13221e-05	-0.587592	0.00291584	0.0137332	0.000844971
WI2-1896O14.1	RHOJ	-0.479299	0.000140938	0.218706	1.82871e-06	1.79209e-07	-0.698005	0.00179661	8.8252e-06	4.19702e-05
WI2-1896O14.1	RASIP1	-0.4149	0.00120243	0.212235	3.71071e-06	4.0808e-06	-0.627135	0.0094678	1.68051e-05	0.000406025
WI2-1896O14.1	PTGDS	-0.462044	0.000261073	0.235899	2.50778e-07	2.08723e-07	-0.697943	0.00290451	1.43729e-06	4.69386e-05
WI2-1896O14.1	PRCP	-0.424657	0.000892294	0.192909	2.70344e-05	5.39129e-06	-0.617566	0.00752818	0.000101658	0.000496666
WI2-1896O14.1	PPM1F	-0.566687	3.53081e-06	0.109551	0.0178747	1.30912e-07	-0.676238	9.81221e-05	0.0332807	3.32176e-05
WI2-1896O14.1	PPAP2C	0.488057	0.000101768	-0.135576	0.00332981	2.63167e-06	0.623633	0.00139375	0.00756933	0.000296578
WI2-1896O14.1	PKNOX2	-0.426595	0.000840052	0.200356	1.28625e-05	3.83969e-06	-0.626951	0.00718608	5.19101e-05	0.000388853
WI2-1896O14.1	PKIB	0.640233	6.24199e-08	7.90039e-06	0.999864	1.04221e-07	0.640225	3.89228e-06	0.999901	2.80501e-05
WI2-1896O14.1	PIEZO2	-0.430292	0.000748004	0.19886	1.4965e-05	3.47218e-06	-0.629153	0.00657135	5.95392e-05	0.000361471
WI2-1896O14.1	PECAM1	-0.326566	0.0123521	0.27748	1.05722e-09	1.21354e-05	-0.604046	0.0546738	9.31513e-09	0.000888475
WI2-1896O14.1	PDE2A	-0.437427	0.000595675	0.204637	8.28615e-06	2.08952e-06	-0.642064	0.00551376	3.48515e-05	0.000250427
WI2-1896O14.1	MMRN2	-0.519667	2.91051e-05	0.193486	2.55482e-05	6.22122e-08	-0.713153	0.000521447	9.66038e-05	1.92307e-05
WI2-1896O14.1	LPPR4	-0.384944	0.0028476	0.221104	1.39906e-06	9.76161e-06	-0.606048	0.018256	6.91458e-06	0.000759327
WI2-1896O14.1	LHX6	-0.594666	8.55824e-07	0.12762	0.00574844	1.18297e-08	-0.722285	3.16634e-05	0.0122662	5.55362e-06
WI2-1896O14.1	HN1L	0.503372	5.63515e-05	-0.220608	1.47913e-06	4.86239e-08	0.72398	0.000877266	7.27365e-06	1.59885e-05
WI2-1896O14.1	HIST1H2BD	0.541219	1.1512e-05	-0.0529648	0.253323	3.83171e-06	0.594184	0.000250783	0.328005	0.000388346
WI2-1896O14.1	HEG1	-0.376746	0.00355698	0.241634	1.24813e-07	6.56687e-06	-0.618381	0.0215906	7.58056e-07	0.0005732
WI2-1896O14.1	GPR182	-0.517994	3.11964e-05	0.12782	0.00567204	8.50466e-07	-0.645814	0.000550722	0.0121222	0.000131358
WI2-1896O14.1	FRMD4A	-0.364212	0.00494471	0.279654	7.73273e-10	2.71245e-06	-0.643866	0.0276666	6.97108e-09	0.000303084
WI2-1896O14.1	FLT4	-0.514221	3.64334e-05	0.097651	0.034889	2.96748e-06	-0.611872	0.000622325	0.0596832	0.000323194
WI2-1896O14.1	FGD5	-0.452853	0.00035784	0.235495	2.6323e-07	3.27506e-07	-0.688348	0.00371306	1.50245e-06	6.52533e-05
WI2-1896O14.1	FAM83H-AS1	0.414807	0.00120578	-0.248305	5.42119e-08	1.09599e-06	0.663112	0.00948814	3.52496e-07	0.000157759
WI2-1896O14.1	FAM43A	-0.508796	4.5396e-05	0.151387	0.00103193	5.60426e-07	-0.660183	0.000740227	0.00267356	9.66851e-05
WI2-1896O14.1	FAM171A1	-0.483515	0.000120624	0.14123	0.00221946	2.64799e-06	-0.624745	0.0015912	0.00528334	0.000297761
[truncated: 41,197 more rows]
