# Supplementary material for: Identification of Key Genes With Differential Correlations in Lung Adenocarcinoma
Source: Front Cell Dev Biol. 2021 May 5;9:675438. doi: 10.3389/fcell.2021.675438 (PMC8131847; doi:10.3389/fcell.2021.675438)
Supplement: Supplementary Table 5 — Pair-wise differential correlations in the mediumorchid module. [file Table_5.XLS]

## Sheet: TCGA_res
molecule X	molecule Y	r1	p1	r2	p2	p (difference)	(r1-r2)	lfdr (in cond. 1)	lfdr (in cond. 2)	lfdr (difference)
ZBTB7B	VPS72	-0.336961	0.00969626	0.40239	1.32691e-19	5.04803e-08	-0.73935	0.0267804	3.22402e-19	8.3341e-07
ZBTB7B	VPS45	-0.3901	0.00246861	0.363056	5.37142e-16	2.76135e-08	-0.753156	0.00864433	1.04133e-15	5.13492e-07
ZBTB7B	UFC1	-0.504059	5.48393e-05	0.228923	5.72191e-07	3.31093e-08	-0.732983	0.000375136	6.87832e-07	5.94238e-07
ZBTB7B	UCHL5	-0.505197	5.24194e-05	0.183978	6.35216e-05	1.93393e-07	-0.689175	0.000361462	7.05628e-05	2.63536e-06
ZBTB7B	TSNAX	-0.742849	2.45276e-11	0.0315534	0.496367	4.18798e-12	-0.774403	2.1057e-09	0.498691	3.26853e-10
ZBTB7B	TOMM20	-0.613372	3.07114e-07	0.0816858	0.0778226	2.3642e-08	-0.695058	4.79378e-06	0.0794577	4.47721e-07
ZBTB7B	TMEM183A	-0.583257	1.54984e-06	0.0583516	0.208145	3.58999e-07	-0.641609	1.92832e-05	0.210598	4.46668e-06
ZBTB7B	TIMM17A	-0.418579	0.00107564	0.162027	0.000439262	1.92426e-05	-0.580605	0.00435645	0.000475244	0.000127895
ZBTB7B	TBCE	-0.460181	0.000278499	0.163316	0.000394641	3.41013e-06	-0.623497	0.00141474	0.000427597	2.91303e-05
ZBTB7B	TATDN3	-0.674191	6.57723e-09	0.017458	0.706703	4.59642e-09	-0.691649	1.8615e-07	0.708767	1.13283e-07
ZBTB7B	TADA1	-0.372778	0.00395347	0.148825	0.00125751	0.000146035	-0.521603	0.0126801	0.0013397	0.000734704
ZBTB7B	SRP9	-0.651714	3.01025e-08	0.00123351	0.978791	4.60087e-08	-0.652948	6.98459e-07	0.979171	7.77019e-07
ZBTB7B	SPRTN	-0.359572	0.00556811	0.150793	0.00108065	0.000211482	-0.510365	0.0170519	0.00115319	0.000995744
ZBTB7B	SDHC	-0.576321	2.1997e-06	0.277578	1.0425e-09	3.96252e-11	-0.853899	2.51792e-05	1.42287e-09	2.04109e-09
ZBTB7B	SCCPDH	-0.538938	1.2738e-05	0.071227	0.124279	2.28666e-06	-0.610165	0.000108811	0.126439	2.09583e-05
ZBTB7B	RP11-307C12.11	-0.192138	0.148478	0.369944	1.35899e-16	4.35977e-05	-0.562082	0.23811	2.72486e-16	0.000256947
ZBTB7B	RFWD2	-0.580787	1.75732e-06	0.151376	0.00103281	1.04428e-08	-0.732163	2.10198e-05	0.00110328	2.29875e-07
ZBTB7B	PYGO2	0.147983	0.267609	0.620873	4.05152e-51	5.15481e-05	-0.47289	0.380942	9.5294e-50	0.000297007
ZBTB7B	PSMD4	-0.444598	0.000471433	0.411397	1.68426e-20	1.3819e-10	-0.855995	0.0022096	4.31838e-20	5.98166e-09
ZBTB7B	PRUNE	-0.469558	0.00020041	0.430918	1.54228e-22	1.00655e-11	-0.900476	0.00107087	4.55261e-22	6.82203e-10
ZBTB7B	PMF1	-0.311423	0.0173313	0.418445	3.20537e-21	7.24951e-08	-0.729867	0.0428376	8.61285e-21	1.14547e-06
ZBTB7B	PIGM	-0.265505	0.0439761	0.291495	1.34157e-10	6.00659e-05	-0.557	0.0906083	1.92491e-10	0.000338511
ZBTB7B	NIT1	-0.213074	0.108296	0.368093	1.97264e-16	2.38299e-05	-0.581167	0.185529	3.91261e-16	0.000153243
ZBTB7B	MTX1	-0.338372	0.00937693	0.403592	1.01092e-19	4.4788e-08	-0.741965	0.0260662	2.47964e-19	7.61791e-07
ZBTB7B	MRPS14	-0.553185	6.68725e-06	0.0695911	0.133183	1.19108e-06	-0.622776	6.4265e-05	0.135364	1.22705e-05
ZBTB7B	MRPL9	-0.475317	0.000162962	0.310201	7.11331e-12	4.25292e-09	-0.785518	0.000910431	1.09539e-11	1.06344e-07
ZBTB7B	METTL18	-0.462425	0.000257628	0.0959202	0.0382582	2.86983e-05	-0.558346	0.00131782	0.0392957	0.000178748
ZBTB7B	LYSMD1	-0.197261	0.137751	0.397834	3.6809e-19	1.33508e-05	-0.595095	0.225255	8.68543e-19	9.42052e-05
ZBTB7B	KRTCAP2	-0.468463	0.000208365	0.451097	8.65516e-25	3.13816e-12	-0.91956	0.00110307	2.98013e-24	2.52573e-10
ZBTB7B	KLHL12	-0.3552	0.00621761	0.324908	6.07717e-13	6.75696e-07	-0.680109	0.0186637	9.89678e-13	7.616e-06
ZBTB7B	INTS7	-0.427939	0.00080547	0.253763	2.69105e-08	4.99814e-07	-0.681702	0.00342891	3.42684e-08	5.95959e-06
ZBTB7B	H3F3A	-0.481634	0.000129332	0.0704781	0.128296	2.95092e-05	-0.552112	0.000754463	0.1305	0.000182914
ZBTB7B	GNPAT	-0.6202	2.07757e-07	0.183599	6.58081e-05	1.67632e-10	-0.8038	3.4439e-06	7.29926e-05	7.07766e-09
ZBTB7B	GGPS1	-0.681386	3.92962e-09	0.116689	0.011618	2.85127e-11	-0.798075	1.24181e-07	0.0120556	1.56244e-09
ZBTB7B	FLAD1	-0.12787	0.338787	0.48906	1.87854e-29	3.28885e-06	-0.61693	0.459186	9.07728e-29	2.83292e-05
ZBTB7B	FH	-0.41836	0.00108282	0.173697	0.000161764	1.32549e-05	-0.592057	0.00438145	0.000177362	9.36571e-05
ZBTB7B	FDPS	-0.489532	9.62522e-05	0.378982	2.12871e-17	5.69094e-11	-0.868514	0.00058883	4.4555e-17	2.73529e-09
ZBTB7B	ENSA	-0.529177	1.94805e-05	0.405702	6.25622e-20	8.76188e-13	-0.93488	0.000156543	1.55081e-19	8.2059e-11
ZBTB7B	EIF2D	-0.430988	0.000731738	0.26034	1.13204e-08	3.36118e-07	-0.691328	0.00317539	1.4688e-08	4.22278e-06
ZBTB7B	DDX59	-0.469346	0.000201929	0.266804	4.72108e-09	4.06215e-08	-0.736149	0.00107563	6.22218e-09	7.04517e-07
ZBTB7B	DAP3	-0.515161	3.50578e-05	0.280348	6.99394e-10	1.79853e-09	-0.79551	0.00025724	9.62228e-10	5.22133e-08
ZBTB7B	COG2	-0.258962	0.049659	0.327983	3.57208e-13	2.17289e-05	-0.586945	0.0998025	5.8917e-13	0.000141857
ZBTB7B	CD46	-0.504117	5.47131e-05	0.288901	1.98313e-10	2.29141e-09	-0.793018	0.000375119	2.81331e-10	6.27821e-08
ZBTB7B	CACYBP	-0.561649	4.49566e-06	-0.00118735	0.979584	8.74336e-06	-0.560462	4.61297e-05	0.979775	6.56517e-05
ZBTB7B	BLZF1	-0.533634	1.60717e-05	0.0892762	0.0538606	1.57505e-06	-0.62291	0.000133957	0.0551892	1.56021e-05
ZBTB7B	APH1A	-0.197226	0.137821	0.329311	2.83395e-13	0.000144734	-0.526537	0.225299	4.70134e-13	0.000729478
VPS72	UBE2Q1	0.198772	0.1347	0.663661	1.31254e-60	2.75975e-05	-0.464889	0.221391	5.58752e-59	0.000173148
VPS72	TUFT1	-0.0528927	0.69334	0.551947	1.37051e-38	2.27763e-06	-0.60484	0.776053	1.24287e-37	2.0932e-05
VPS72	THEM4	-0.0914681	0.494689	0.455624	2.57822e-25	4.28336e-05	-0.547092	0.611066	9.27401e-25	0.000253313
VPS72	TDRKH	0.00212854	0.987348	0.589627	4.58031e-45	2.21205e-06	-0.587498	0.991648	7.10639e-44	2.04565e-05
VPS72	SHC1	-0.278351	0.0343684	0.349582	7.18793e-15	5.01897e-06	-0.627933	0.0741961	1.30186e-14	4.03948e-05
VPS72	SF3B4	0.0275567	0.837309	0.725082	2.39829e-77	4.21374e-10	-0.697525	0.889091	5.2424e-75	1.51783e-08
VPS72	RNF115	-0.22193	0.0940657	0.500857	5.03184e-31	5.25543e-08	-0.722787	0.166392	2.74275e-30	8.62125e-07
VPS72	RBM8A	-0.217653	0.100745	0.599674	6.12353e-47	1.47456e-10	-0.817327	0.175725	1.06203e-45	6.32956e-09
VPS72	PRCC	0.096442	0.471419	0.675844	1.32358e-63	3.74207e-07	-0.579402	0.589672	7.6604e-62	4.63351e-06
VPS72	POLR3C	0.10201	0.446083	0.606185	3.44049e-48	2.5439e-05	-0.504176	0.565119	6.73838e-47	0.000161375
VPS72	PIP5K1A	-0.471309	0.000188265	0.734995	1.75573e-80	0	-1.2063	0.00102294	4.52189e-78	0
VPS72	ISG20L2	-0.317927	0.015015	0.563602	1.66797e-40	1.16989e-11	-0.881528	0.0382504	1.75342e-39	7.44639e-10
VPS72	ILF2	0.181492	0.172736	0.764811	7.86219e-91	7.49917e-09	-0.583319	0.268648	4.49979e-88	1.70921e-07
VPS72	HDGF	-0.171067	0.199165	0.557171	1.9409e-39	1.90719e-08	-0.728238	0.301735	1.86871e-38	3.76397e-07
VPS72	FLVCR1	-0.328903	0.0117059	0.325757	5.25125e-13	1.879e-06	-0.65466	0.0312421	8.58977e-13	1.78574e-05
VPS72	EIF2D	0.668705	9.6493e-09	0.268976	3.50022e-09	0.00018773	0.399729	2.62982e-07	4.64562e-09	0.000900372
VPS72	DEDD	-0.0502708	0.707843	0.582405	9.28887e-44	5.07067e-07	-0.632676	0.787835	1.29667e-42	6.01821e-06
VPS72	CRTC2	-0.212319	0.109582	0.576234	1.14608e-42	9.50513e-10	-0.788553	0.187092	1.42595e-41	3.02228e-08
VPS72	COPA	-0.479185	0.00014153	0.404053	9.10523e-20	2.65565e-11	-0.883239	0.000811827	2.23871e-19	1.47089e-09
VPS72	CHTOP	0.0383933	0.774775	0.600758	3.80945e-47	4.23578e-06	-0.562364	0.843913	6.76637e-46	3.5078e-05
VPS72	CDC42SE1	-0.513308	3.78173e-05	0.500267	6.05022e-31	4.88498e-15	-1.01358	0.000273976	3.27017e-30	1.0065e-12
VPS72	B4GALT3	0.111181	0.406042	0.68623	2.82359e-66	3.171e-07	-0.575049	0.526434	2.13887e-64	4.00338e-06
VPS45	SLC39A1	-0.410803	0.00135931	0.31239	4.97472e-12	9.94782e-08	-0.723193	0.0052645	7.72995e-12	1.47245e-06
VPS45	SHC1	-0.391706	0.00236014	0.259312	1.29815e-08	1.91116e-06	-0.651018	0.0083382	1.68052e-08	1.80631e-05
VPS45	SF3B4	-0.215357	0.104479	0.537653	2.42613e-36	9.06054e-09	-0.753009	0.180473	1.92262e-35	2.02038e-07
VPS45	RIT1	-0.0835704	0.532831	0.429065	2.44018e-22	0.000142234	-0.512635	0.644729	7.05747e-22	0.000720403
VPS45	RBM8A	-0.0442447	0.741563	0.5121	1.39779e-32	1.89955e-05	-0.556345	0.817593	8.48061e-32	0.000126891
VPS45	PRCC	-0.10431	0.435838	0.529024	4.90613e-35	1.15711e-06	-0.633334	0.554595	3.50506e-34	1.20409e-05
VPS45	POLR3C	-0.212157	0.109859	0.524913	1.99426e-34	2.15029e-08	-0.73707	0.18744	1.3863e-33	4.17967e-07
VPS45	PIP5K1A	-0.412131	0.00130655	0.689813	3.1852e-67	0	-1.10194	0.00509851	2.64628e-65	0
VPS45	NVL	0.810741	1.23249e-14	0.480701	2.24533e-28	2.19137e-05	0.33004	3.96784e-12	9.97346e-28	0.000142548
VPS45	KLHL12	0.805243	2.5399e-14	0.394223	8.17214e-19	1.03724e-06	0.41102	6.88579e-12	1.87755e-18	1.10162e-05
VPS45	ISG20L2	-0.252294	0.0560534	0.417884	3.66285e-21	8.2436e-07	-0.670178	0.109993	9.79612e-21	8.97734e-06
VPS45	ILF2	-0.274499	0.0370461	0.555626	3.47244e-39	1.90808e-10	-0.830125	0.078853	3.29402e-38	7.74876e-09
VPS45	HDGF	-0.276289	0.0357813	0.332323	1.66982e-13	1.02716e-05	-0.608611	0.0766284	2.80995e-13	7.53692e-05
VPS45	GORAB	0.750034	1.23358e-11	0.356447	1.94687e-15	2.56617e-05	0.393587	1.22743e-09	3.65065e-15	0.000162387
VPS45	ENSA	-0.136419	0.307206	0.633833	7.77636e-54	5.42334e-10	-0.770252	0.425496	2.37657e-52	1.84021e-08
VPS45	CDC42SE1	-0.102385	0.444403	0.581032	1.63207e-43	7.58499e-08	-0.683417	0.563406	2.24182e-42	1.17682e-06
VPS45	B4GALT3	0.0254437	0.849634	0.513434	9.05482e-33	0.000144601	-0.48799	0.898289	5.5992e-32	0.000729478
VPS45	APH1A	-0.0839425	0.531002	0.561189	4.21525e-40	4.66148e-07	-0.645131	0.643574	4.26577e-39	5.64971e-06
USP21	TIMM17A	-0.40226	0.00174679	0.223745	1.03815e-06	4.52762e-06	-0.626005	0.00644997	1.2313e-06	3.70775e-05
USP21	SLC39A1	-0.48183	0.000128396	0.273361	1.89773e-09	1.5964e-08	-0.755191	0.000751378	2.55494e-09	3.27611e-07
USP21	RIT1	-0.410888	0.00135585	0.319164	1.61439e-12	7.40088e-08	-0.730052	0.00525507	2.56738e-12	1.15872e-06
USP21	POLR3C	-0.333787	0.0104491	0.349508	7.28777e-15	5.96075e-07	-0.683295	0.0284929	1.31902e-14	6.86887e-06
USP21	PMF1	0.0772132	0.564549	0.547214	7.82062e-38	0.000166034	-0.470001	0.670353	6.74774e-37	0.000815292
USP21	PIP5K1A	-0.358878	0.00566708	0.573121	3.98963e-42	5.72653e-13	-0.931999	0.0173344	4.73516e-41	5.56554e-11
USP21	ISG20L2	-0.0373853	0.780538	0.469667	5.35673e-27	0.000125046	-0.507053	0.848207	2.18295e-26	0.000644109
USP21	ILF2	-0.520732	2.7842e-05	0.386918	3.98227e-18	4.82414e-12	-0.90765	0.000209977	8.72509e-18	3.54988e-10
USP21	H3F3A	-0.268981	0.0411816	0.294067	9.07178e-11	4.9385e-05	-0.563047	0.0859159	1.31593e-10	0.000286466
USP21	FDPS	-0.273723	0.0376061	0.376856	3.30959e-17	2.04218e-06	-0.650579	0.0798141	6.86301e-17	1.9126e-05
USP21	ENSA	-0.407382	0.00150409	0.415518	6.41438e-21	8.57921e-10	-0.8229	0.00573043	1.6894e-20	2.77934e-08
USP21	DUSP12	-0.0739841	0.580991	0.586786	1.50997e-44	1.63007e-07	-0.66077	0.683886	2.27423e-43	2.2632e-06
USP21	DEDD	-0.00431429	0.974359	0.70965	9.91279e-73	4.19873e-10	-0.713965	0.981985	1.3437e-70	1.51783e-08
USP21	DAP3	-0.231084	0.0809361	0.432446	1.05442e-22	9.77121e-07	-0.66353	0.148153	3.14313e-22	1.04217e-05
USP21	B4GALT3	0.098083	0.463872	0.677997	3.77699e-64	3.43479e-07	-0.579914	0.581986	2.26224e-62	4.30477e-06
USP21	APH1A	-0.281596	0.0322392	0.332164	1.7172e-13	8.56767e-06	-0.613761	0.0704856	2.8859e-13	6.47098e-05
USF1	PIP5K1A	-0.355628	0.0061512	0.422015	1.36242e-21	8.20701e-09	-0.777643	0.018508	3.74285e-21	1.85414e-07
UFC1	UBE2Q1	-0.13839	0.300204	0.422165	1.31395e-21	3.55784e-05	-0.560555	0.418612	3.61933e-21	0.000215099
UFC1	SHC1	-0.582238	1.63251e-06	0.246815	6.54461e-08	1.22456e-10	-0.829053	2.00088e-05	8.17838e-08	5.34554e-09
UFC1	SCCPDH	0.792258	1.28407e-13	0.26692	4.64609e-09	1.72737e-08	0.525338	2.54393e-11	6.12698e-09	3.48929e-07
UFC1	PSMD4	0.8142	7.72473e-15	0.455042	3.01556e-25	5.4621e-06	0.359158	2.84215e-12	1.07645e-24	4.32851e-05
UFC1	PIP5K1A	-0.431884	0.000711262	0.251059	3.81499e-08	4.65368e-07	-0.682943	0.00310747	4.82116e-08	5.64971e-06
UFC1	NCSTN	-0.236819	0.073477	0.349301	7.57758e-15	2.14001e-05	-0.58612	0.136986	1.36955e-14	0.000139888
UFC1	ISG20L2	-0.489467	9.64898e-05	0.211166	4.16201e-06	1.4608e-07	-0.700634	0.000589584	4.81548e-06	2.07288e-06
UFC1	DEDD	-0.273389	0.0378493	0.449474	1.33047e-24	8.2626e-08	-0.722862	0.0802836	4.50871e-24	1.26293e-06
UFC1	CRTC2	-0.499586	6.53884e-05	0.12831	0.00548883	2.00697e-06	-0.627896	0.000430208	0.0057407	1.88304e-05
UFC1	COPA	-0.306257	0.0193822	0.307826	1.04509e-11	8.60212e-06	-0.614082	0.0469827	1.58892e-11	6.48374e-05
UFC1	CDC42SE1	-0.442979	0.000497217	0.178495	0.000105245	4.17347e-06	-0.621475	0.00229495	0.000116011	3.46176e-05
UFC1	B4GALT3	-0.159904	0.23052	0.427698	3.41633e-22	1.45018e-05	-0.587603	0.339163	9.77096e-22	0.000101355
UCHL5	TARS2	-0.206565	0.11977	0.4243	7.8361e-22	3.39013e-06	-0.630865	0.200435	2.19966e-21	2.90138e-05
UCHL5	SNAP47	-0.116106	0.385432	0.425388	6.01383e-22	6.24975e-05	-0.541494	0.505953	1.69738e-21	0.000349538
UCHL5	SHC1	-0.405365	0.00159582	0.243497	9.91258e-08	1.95437e-06	-0.648862	0.00601757	1.22592e-07	1.84377e-05
UCHL5	SF3B4	-0.646101	4.31611e-08	0.305878	1.42907e-11	2.84217e-14	-0.951979	9.50098e-07	2.1549e-11	4.88001e-12
UCHL5	SCAMP3	-0.582927	1.57622e-06	0.354971	2.58518e-15	3.37064e-13	-0.937897	1.93773e-05	4.82473e-15	3.67192e-11
UCHL5	RUSC1	-0.310671	0.0176178	0.248413	5.34731e-08	5.52815e-05	-0.559084	0.0434208	6.7066e-08	0.000314646
UCHL5	PRCC	-0.275479	0.0363492	0.430266	1.8131e-22	1.88702e-07	-0.705745	0.0775621	5.30639e-22	2.57827e-06
UCHL5	NDUFS2	-0.338948	0.00924934	0.479756	2.95942e-28	8.267e-10	-0.818704	0.025823	1.30068e-27	2.69515e-08
UCHL5	NCSTN	-0.496722	7.30915e-05	0.327634	3.79504e-13	5.41167e-10	-0.824356	0.000471207	6.25144e-13	1.84021e-08
UCHL5	MTX1	-0.107663	0.42115	0.401147	1.75521e-19	0.000185339	-0.50881	0.540445	4.22283e-19	0.000890562
UCHL5	MSTO1	-0.329131	0.0116445	0.281249	6.13687e-10	9.69083e-06	-0.61038	0.0310942	8.47253e-10	7.17205e-05
UCHL5	METTL13	-0.0244694	0.855329	0.465614	1.66935e-26	0.000208096	-0.490083	0.901719	6.55897e-26	0.000982496
UCHL5	LHX4-AS1	-0.017419	0.89674	0.497622	1.37682e-30	7.75561e-05	-0.515041	0.930521	7.24414e-30	0.000424991
UCHL5	ISG20L2	-0.221021	0.0954556	0.494832	3.25269e-30	7.46638e-08	-0.715853	0.16833	1.66381e-29	1.16543e-06
UCHL5	ILF2	0.0535548	0.689695	0.621324	3.2748e-51	2.32264e-06	-0.567769	0.772644	7.77349e-50	2.11751e-05
UCHL5	HDGF	-0.198862	0.13452	0.520318	9.34722e-34	4.82098e-08	-0.71918	0.221187	6.26105e-33	8.06262e-07
UCHL5	GBA	-0.471014	0.000190263	0.17426	0.000153893	1.43255e-06	-0.645274	0.00103271	0.000168875	1.44123e-05
UCHL5	FLAD1	-0.14373	0.281753	0.462725	3.71839e-26	5.99861e-06	-0.606455	0.39762	1.43579e-25	4.68875e-05
UCHL5	FH	0.190013	0.153105	0.625821	3.84972e-52	0.00014365	-0.435808	0.243634	9.86563e-51	0.000725431
UCHL5	FAM189B	-0.407681	0.00149093	0.29777	5.12794e-11	2.12183e-07	-0.705451	0.00568453	7.5361e-11	2.84624e-06
UCHL5	COPA	-0.260975	0.0478504	0.452916	5.33246e-25	1.17166e-07	-0.713891	0.0970001	1.87364e-24	1.70487e-06
UCHL5	CHD1L	-0.0802565	0.549255	0.441472	1.07074e-23	0.000100991	-0.521729	0.656974	3.44066e-23	0.000537958
UCHL5	CCT3	-0.110323	0.409699	0.64033	3.01672e-55	1.07953e-09	-0.750652	0.529975	1.01563e-53	3.34981e-08
UCHL5	C1orf56	-0.278454	0.0342991	0.293709	9.58102e-11	3.66587e-05	-0.572163	0.0740774	1.38785e-10	0.000220852
UCHL5	B4GALT3	-0.350008	0.00707423	0.420086	2.16577e-21	1.17924e-08	-0.770094	0.0208225	5.87151e-21	2.53095e-07
UBE2Q1	TMEM183A	-0.269702	0.0406204	0.262918	8.00935e-09	0.000129633	-0.532619	0.0851591	1.04844e-08	0.000663756
UBE2Q1	TIMM17A	-0.489904	9.49074e-05	0.404332	8.54732e-20	1.33256e-11	-0.894236	0.000582679	2.10556e-19	8.07866e-10
UBE2Q1	TFB2M	-0.193916	0.144687	0.327711	3.74491e-13	0.00016774	-0.521627	0.233664	6.17084e-13	0.000820538
UBE2Q1	SRP9	-0.269195	0.0410139	0.267083	4.54358e-09	0.000115854	-0.536278	0.085705	5.99641e-09	0.000603442
UBE2Q1	SLC39A1	-0.415673	0.00117473	0.546769	9.19886e-38	1.29674e-13	-0.962442	0.00466578	7.87098e-37	1.81764e-11
UBE2Q1	SDHC	-0.254882	0.0534968	0.47829	4.53538e-28	4.27004e-08	-0.733172	0.106231	1.96482e-27	7.30729e-07
UBE2Q1	SCCPDH	-0.352512	0.00664914	0.208306	5.6428e-06	4.80216e-05	-0.560817	0.0197956	6.48941e-06	0.000280135
UBE2Q1	RIT1	-0.326571	0.0123506	0.409888	2.39077e-20	5.61302e-08	-0.736459	0.0327759	6.06345e-20	9.11721e-07
UBE2Q1	RFWD2	-0.216344	0.10286	0.372399	8.26018e-17	1.83034e-05	-0.588743	0.178155	1.67513e-16	0.000122762
UBE2Q1	PSMD4	-0.0885062	0.508825	0.630457	4.08297e-53	5.65827e-09	-0.718963	0.623525	1.16841e-51	1.36835e-07
UBE2Q1	POLR3C	-0.325633	0.0126187	0.470778	3.91303e-27	2.62597e-09	-0.79641	0.0333327	1.60478e-26	7.00848e-08
UBE2Q1	PMF1	-0.128648	0.335833	0.448341	1.7933e-24	1.77553e-05	-0.576989	0.456431	6.01387e-24	0.000119707
UBE2Q1	PIP5K1A	-0.195068	0.142269	0.685865	3.51974e-66	3.42171e-13	-0.880933	0.230449	2.59003e-64	3.67192e-11
UBE2Q1	NDUFS2	0.254579	0.0537911	0.667486	1.55829e-61	0.000129227	-0.412907	0.106609	6.97979e-60	0.000662997
UBE2Q1	MTX1	-0.257463	0.0510419	0.61975	6.87265e-51	4.26814e-12	-0.877213	0.102294	1.58749e-49	3.28137e-10
UBE2Q1	MRPL9	-0.0141826	0.915848	0.598545	1.0021e-46	7.65173e-07	-0.612727	0.943635	1.71489e-45	8.42181e-06
UBE2Q1	KRTCAP2	0.00159595	0.990514	0.504612	1.54308e-31	0.000102783	-0.503016	0.993213	8.75376e-31	0.000545808
UBE2Q1	ISG20L2	0.201102	0.130097	0.629014	8.24233e-53	0.000171365	-0.427912	0.214784	2.25831e-51	0.000835098
UBE2Q1	ILF2	-0.600446	6.27891e-07	0.579622	2.90313e-43	0	-1.18007	8.88535e-06	3.86409e-42	0
UBE2Q1	HDGF	-0.02989	0.823746	0.548752	4.45434e-38	5.8052e-06	-0.578642	0.879767	3.92882e-37	4.56528e-05
UBE2Q1	H3F3A	-0.412179	0.00130469	0.319931	1.41858e-12	6.73725e-08	-0.732109	0.00509513	2.2693e-12	1.0744e-06
UBE2Q1	GPR89A	-0.00713058	0.957634	0.538952	1.53085e-36	1.90176e-05	-0.546083	0.971412	1.22635e-35	0.000126891
UBE2Q1	GLMP	-0.200788	0.13071	0.445238	4.0401e-24	1.71462e-06	-0.646026	0.215729	1.32636e-23	1.65394e-05
UBE2Q1	GBA	-0.091774	0.493241	0.472475	2.41581e-27	2.19177e-05	-0.564249	0.610008	1.00841e-26	0.000142548
UBE2Q1	FLAD1	0.0608654	0.649924	0.602304	1.92917e-47	8.25418e-06	-0.541439	0.742462	3.49161e-46	6.27099e-05
UBE2Q1	FH	-0.317603	0.0151238	0.386976	3.93281e-18	2.34668e-07	-0.704579	0.0384326	8.62039e-18	3.07174e-06
UBE2Q1	FDPS	-0.383228	0.00298471	0.511714	1.58452e-32	1.09022e-11	-0.894941	0.0100815	9.59092e-32	7.10849e-10
UBE2Q1	ENSA	-0.467034	0.000219172	0.577111	8.04449e-43	2.22045e-16	-1.04415	0.00115082	1.0082e-41	5.71876e-14
UBE2Q1	DUSP12	-0.191896	0.149	0.493584	4.76623e-30	2.54117e-07	-0.68548	0.238354	2.41168e-29	3.26423e-06
UBE2Q1	DEDD	0.104571	0.434687	0.695091	1.20742e-68	1.30098e-07	-0.59052	0.553267	1.17348e-66	1.87713e-06
UBE2Q1	DAP3	-0.355627	0.00615138	0.594259	6.38344e-46	1.30562e-13	-0.949886	0.018508	1.034e-44	1.81764e-11
UBE2Q1	COPA	0.22236	0.0934142	0.646471	1.29958e-56	0.000140002	-0.424111	0.165466	4.74761e-55	0.000710492
UBE2Q1	CDC42SE1	-0.0419724	0.754408	0.465433	1.75549e-26	0.00012802	-0.507405	0.827152	6.89219e-26	0.000658116
UBE2Q1	CCT3	-0.150146	0.260598	0.580945	1.69151e-43	1.08922e-08	-0.731091	0.373184	2.30501e-42	2.38747e-07
UBE2Q1	B4GALT3	0.168989	0.20476	0.681427	5.00941e-65	3.55005e-06	-0.512438	0.308591	3.22543e-63	3.01258e-05
UBE2Q1	APH1A	-0.276414	0.0356942	0.483962	8.59925e-29	1.24446e-08	-0.760376	0.0764812	3.92684e-28	2.62714e-07
TUFT1	TOMM40L	-0.554137	6.39866e-06	0.208564	5.49058e-06	4.56659e-09	-0.762701	6.21877e-05	6.31576e-06	1.13089e-07
TUFT1	TIMM17A	-0.391389	0.00238122	0.215377	2.63867e-06	9.27434e-06	-0.606766	0.00838966	3.07785e-06	6.89352e-05
TUFT1	TFB2M	-0.411539	0.00132982	0.173465	0.000165108	1.73594e-05	-0.585005	0.00517677	0.000180874	0.000117656
TUFT1	TDRKH	0.0271037	0.839949	0.531189	2.32618e-35	7.50331e-05	-0.504085	0.891159	1.71419e-34	0.000413806
TUFT1	TARS2	0.00518469	0.969188	0.507559	6.03881e-32	0.000101681	-0.502375	0.978688	3.49898e-31	0.000541072
TUFT1	SLC39A1	-0.417403	0.00111478	0.414749	7.68935e-21	5.23236e-10	-0.832152	0.00447247	2.01567e-20	1.82107e-08
TUFT1	SF3B4	0.115951	0.386073	0.572857	4.43125e-42	0.000174322	-0.456907	0.506482	5.18759e-41	0.000847905
TUFT1	SDHC	-0.310556	0.017662	0.224153	9.91051e-07	0.000117629	-0.534709	0.0435089	1.17679e-06	0.000612029
TUFT1	SCCPDH	-0.483218	0.00012196	0.0734258	0.11305	2.5258e-05	-0.556644	0.000716323	0.115128	0.000160622
TUFT1	SCAMP3	-0.264002	0.0452321	0.412595	1.27382e-20	6.60409e-07	-0.676597	0.0926035	3.28564e-20	7.46002e-06
TUFT1	RP11-98D18.9	-0.171646	0.197624	0.371964	9.02447e-17	7.64233e-05	-0.543611	0.29993	1.82366e-16	0.000419676
TUFT1	RP11-307C12.11	-0.223035	0.0923985	0.300968	3.1127e-11	0.000164168	-0.524003	0.164119	4.61131e-11	0.000808442
TUFT1	PSMD4	-0.32648	0.0123764	0.498692	9.88271e-31	5.10063e-10	-0.825172	0.0328272	5.27521e-30	1.7873e-08
TUFT1	POLR3C	-0.241586	0.0677033	0.38202	1.12651e-17	5.36195e-06	-0.623606	0.128402	2.39186e-17	4.25569e-05
TUFT1	NDUFS2	-0.407255	0.00150973	0.423898	8.63939e-22	5.50169e-10	-0.831153	0.0057477	2.41331e-21	1.84021e-08
TUFT1	NCSTN	-0.201737	0.128863	0.401749	1.53287e-19	9.88629e-06	-0.603487	0.213227	3.71044e-19	7.28531e-05
TUFT1	MTX1	-0.427154	0.000825533	0.431736	1.25836e-22	1.1923e-10	-0.85889	0.00348429	3.73591e-22	5.24918e-09
TUFT1	MRPL9	-0.128079	0.337991	0.560582	5.31502e-40	8.96159e-08	-0.688662	0.45847	5.33677e-39	1.3537e-06
TUFT1	LYSMD1	-0.0131091	0.922197	0.494267	3.86768e-30	0.000100081	-0.507376	0.947205	1.96862e-29	0.000534213
TUFT1	ILF2	-0.423369	0.000928616	0.477822	5.19521e-28	9.39204e-12	-0.90119	0.00383277	2.24313e-27	6.45045e-10
TUFT1	GLMP	-0.658895	1.87766e-08	0.292781	1.10377e-10	1.84297e-14	-0.951676	4.64991e-07	1.59302e-10	3.39041e-12
TUFT1	GBA	-0.600302	6.32793e-07	0.312535	4.85763e-12	9.9476e-13	-0.912837	8.93019e-06	7.55028e-12	9.15001e-11
TUFT1	FLAD1	-0.464784	0.000237237	0.494949	3.13789e-30	2.22045e-13	-0.959734	0.00123186	1.60669e-29	2.72322e-11
TUFT1	FH	-0.472455	0.000180687	0.132567	0.00410725	5.78875e-06	-0.605022	0.000986975	0.00430973	4.5593e-05
TUFT1	FDPS	-0.302121	0.0211695	0.388785	2.66651e-18	4.09736e-07	-0.690906	0.0504834	5.92289e-18	5.03712e-06
TUFT1	ENSA	-0.137997	0.30159	0.375662	4.23422e-17	0.000181322	-0.513659	0.419749	8.7217e-17	0.000875341
TUFT1	DAP3	-0.544815	9.7995e-06	0.413582	1.01133e-20	1.7164e-13	-0.958396	8.76341e-05	2.62701e-20	2.26697e-11
TUFT1	COPA	-0.0327895	0.806962	0.483404	1.01408e-28	8.55183e-05	-0.516194	0.867598	4.60628e-28	0.000464178
TUFT1	CHD1L	-0.255356	0.0530389	0.414352	8.44103e-21	8.54433e-07	-0.669708	0.105647	2.20485e-20	9.26566e-06
TUFT1	CCT3	-0.530161	1.86751e-05	0.414799	7.59816e-21	4.65628e-13	-0.94496	0.000151728	1.99278e-20	4.70284e-11
TUFT1	B4GALT3	-0.0831776	0.534765	0.481905	1.57736e-28	1.96106e-05	-0.565082	0.645856	7.05292e-28	0.000130173
TUFT1	APH1A	-0.427244	0.000823202	0.436308	3.9958e-23	9.13678e-11	-0.863552	0.00348423	1.22587e-22	4.16492e-09
TSNAX	TATDN3	0.873733	3.58213e-19	0.64004	3.49237e-55	3.47228e-05	0.233693	9.13691e-16	1.16813e-53	0.000211165
TSNAX	SHC1	-0.577851	2.03758e-06	0.103619	0.0251391	8.70351e-08	-0.68147	2.3692e-05	0.0259242	1.32638e-06
TSNAX	SF3B4	-0.579901	1.83788e-06	-0.0262984	0.57079	8.20195e-06	-0.553602	2.1763e-05	0.572792	6.24051e-05
TSNAX	PRCC	-0.397553	0.00200011	0.185635	5.43721e-05	1.97844e-05	-0.583188	0.00725535	6.05427e-05	0.000130989
TSNAX	PIP5K1A	-0.395256	0.00213523	0.27478	1.553e-09	9.16091e-07	-0.670036	0.00766452	2.1007e-09	9.87194e-06
TSNAX	NCSTN	-0.319484	0.0145017	0.242864	1.07219e-07	4.92204e-05	-0.562348	0.0370528	1.32378e-07	0.000285834
TSNAX	MRPL9	0.671197	8.1154e-09	0.215395	2.6335e-06	3.10064e-05	0.455802	2.24744e-07	3.07251e-06	0.000191626
TSNAX	ISG20L2	-0.522597	2.57516e-05	0.228843	5.77585e-07	1.1976e-08	-0.75144	0.000197097	6.93992e-07	2.55803e-07
TSNAX	HDGF	-0.376863	0.00354588	0.223372	1.08309e-06	1.22645e-05	-0.600234	0.0116041	1.28371e-06	8.78178e-05
TSNAX	FLVCR1	-0.121999	0.361609	0.490274	1.30248e-29	3.81374e-06	-0.612273	0.481304	6.38961e-29	3.20466e-05
TSNAX	CRTC2	-0.639248	6.63581e-08	-0.128432	0.00544386	1.07274e-05	-0.510815	1.3352e-06	0.00569483	7.82674e-05
TSNAX	COPA	-0.531167	1.78833e-05	0.224739	9.26943e-07	8.77138e-09	-0.755907	0.000146683	1.10219e-06	1.96441e-07
TSNAX	CDC42SE1	-0.345247	0.00794865	0.180625	8.66511e-05	0.000141627	-0.525873	0.0227847	9.57811e-05	0.000718032
TSNAX	C1orf27	0.0906495	0.498575	0.568798	2.20654e-41	9.9953e-05	-0.478148	0.614393	2.47623e-40	0.000534213
TOMM40L	TMEM183A	0.693662	1.57685e-09	0.147556	0.00138532	7.30734e-07	0.546106	5.97233e-08	0.00147464	8.11209e-06
TOMM40L	SCCPDH	0.564366	3.94844e-06	-0.0125323	0.787075	4.87195e-06	0.576899	4.1677e-05	0.78922	3.93345e-05
TOMM40L	RNF115	-0.298235	0.0229743	0.305867	1.43142e-11	1.228e-05	-0.604102	0.0536936	2.15782e-11	8.78178e-05
TOMM40L	RBM8A	-0.360129	0.00548989	0.298695	4.44097e-11	1.55351e-06	-0.658824	0.0168625	6.53958e-11	1.54481e-05
TOMM40L	PIP5K1A	-0.465919	0.000227967	0.411844	1.51787e-20	3.83655e-11	-0.877762	0.00119214	3.90536e-20	1.99617e-09
TOMM40L	ISG20L2	-0.349016	0.00724927	0.405751	6.18683e-20	2.49547e-08	-0.754767	0.0212285	1.53435e-19	4.6913e-07
TOMM40L	H3F3A	0.642154	5.53659e-08	0.160743	0.00048832	2.60957e-05	0.481411	1.17362e-06	0.000527435	0.000164931
TOMM40L	FLVCR1	-0.373523	0.00387615	0.154724	0.000793984	0.000119999	-0.528247	0.0124866	0.000851867	0.000621525
TOMM40L	DEDD	-0.0566706	0.672635	0.469624	5.42321e-27	7.15232e-05	-0.526294	0.759478	2.2083e-26	0.000396146
TOMM40L	CRTC2	-0.361334	0.00532374	0.276061	1.2947e-09	3.46853e-06	-0.637395	0.0164213	1.75964e-09	2.95312e-05
TOMM40L	COPA	-0.296619	0.0237622	0.297345	5.47689e-11	1.75178e-05	-0.593964	0.0552343	8.03517e-11	0.000118573
TOMM40L	CDC42SE1	-0.286457	0.0292566	0.350789	5.72611e-15	3.56233e-06	-0.637246	0.065182	1.04408e-14	3.01802e-05
TOMM20	SHC1	-0.395524	0.00211909	0.131523	0.00441345	0.000112886	-0.527046	0.00761186	0.0046282	0.00059274
TOMM20	SF3B4	-0.551009	7.39294e-06	0.0421689	0.363223	3.44611e-06	-0.593178	6.9491e-05	0.365851	2.93889e-05
TOMM20	SCAMP3	-0.373047	0.00392532	0.234492	2.96798e-07	9.68928e-06	-0.607539	0.0126056	3.59973e-07	7.17205e-05
TOMM20	PRCC	-0.354548	0.00632	0.227227	6.96594e-07	2.43588e-05	-0.581774	0.0189269	8.34649e-07	0.000155673
TOMM20	NDUFS2	-0.316479	0.0155062	0.338365	5.67596e-14	1.85928e-06	-0.654845	0.0392107	9.78804e-14	1.77115e-05
TOMM20	NCSTN	-0.415662	0.0011751	0.261852	9.24514e-09	6.27935e-07	-0.677514	0.00466578	1.20561e-08	7.17183e-06
TOMM20	MRPS14	0.731227	7.1167e-11	0.372556	8.00104e-17	0.000152841	0.358671	4.58227e-09	1.62449e-16	0.000760661
TOMM20	ISG20L2	-0.343155	0.00836172	0.301395	2.9104e-11	2.74259e-06	-0.644551	0.0237569	4.31658e-11	2.42317e-05
TOMM20	HDGF	-0.230639	0.0815384	0.342174	2.84006e-14	3.36622e-05	-0.572814	0.148885	4.9776e-14	0.000206421
TOMM20	FLVCR1	-0.311183	0.0174224	0.375186	4.67009e-17	5.0907e-07	-0.686369	0.0430008	9.59921e-17	6.02809e-06
TOMM20	DEDD	-0.297892	0.0231396	0.223922	1.0175e-06	0.000175817	-0.521814	0.0539789	1.20735e-06	0.000854372
TOMM20	CRTC2	-0.633618	9.37344e-08	-0.0588766	0.204075	1.37993e-06	-0.574742	1.78824e-06	0.206562	1.39922e-05
TOMM20	COPA	-0.345299	0.00793875	0.280167	7.17993e-10	5.52895e-06	-0.625466	0.0227847	9.86761e-10	4.37475e-05
TOMM20	CDC42SE1	-0.376129	0.00361619	0.199291	1.43287e-05	2.78864e-05	-0.57542	0.0117892	1.62822e-05	0.00017429
TOMM20	B4GALT3	-0.29641	0.0238656	0.297128	5.66418e-11	1.77782e-05	-0.593538	0.0553997	8.30284e-11	0.000119707
TMEM183A	TATDN3	0.819557	3.67517e-15	0.395642	5.97964e-19	2.36622e-07	0.423915	1.72098e-12	1.38681e-18	3.07788e-06
TMEM183A	SRP9	0.906613	1.20852e-22	0.617786	1.72209e-50	3.45092e-08	0.288827	6.2251e-19	3.84005e-49	6.15075e-07
TMEM183A	SHC1	-0.443905	0.000482325	0.0867141	0.0611495	7.65305e-05	-0.530619	0.00224511	0.0626329	0.000419817
TMEM183A	SF3B4	-0.438508	0.000575221	0.0975243	0.0351268	6.76283e-05	-0.536033	0.00258598	0.0361154	0.000375786
TMEM183A	SCCPDH	0.701097	8.87032e-10	0.252083	3.34429e-08	1.78491e-05	0.449015	3.83958e-08	4.2355e-08	0.000120027
TMEM183A	RBM8A	-0.235521	0.0751162	0.291561	1.32838e-10	0.000151442	-0.527081	0.139302	1.90705e-10	0.000755887
TMEM183A	PSMD4	0.732169	6.54157e-11	0.296501	6.24034e-11	1.07443e-05	0.435667	4.26527e-09	9.12923e-11	7.82795e-05
TMEM183A	PIP5K1A	-0.32418	0.0130434	0.334008	1.23881e-13	1.63594e-06	-0.658188	0.0341396	2.09492e-13	1.599e-05
TMEM183A	NCSTN	-0.376633	0.00356778	0.20308	9.73371e-06	2.42273e-05	-0.579713	0.0116684	1.10999e-05	0.000155025
TMEM183A	MRPL9	0.816565	5.5818e-15	0.385057	5.92433e-18	2.07902e-07	0.431508	2.39599e-12	1.27951e-17	2.80415e-06
TMEM183A	ISG20L2	-0.454074	0.000343336	0.298333	4.69878e-11	2.24056e-08	-0.752406	0.00168752	6.91131e-11	4.32252e-07
TMEM183A	HDGF	-0.245938	0.0627537	0.313448	4.18071e-12	5.45587e-05	-0.559386	0.120397	6.5257e-12	0.00031122
TMEM183A	H3F3A	0.821956	2.61449e-15	0.556984	2.08312e-39	0.000178887	0.264972	1.42339e-12	1.99817e-38	0.000867651
TMEM183A	GNPAT	0.775404	8.93593e-13	0.451072	8.7121e-25	0.000122757	0.324331	1.48481e-10	2.99773e-24	0.000632952
TMEM183A	FLVCR1	-0.301425	0.0214838	0.337862	6.21533e-14	3.36062e-06	-0.639287	0.0509733	1.06753e-13	2.88509e-05
TMEM183A	DAP3	0.776081	8.29266e-13	0.390094	2.00977e-18	1.22927e-05	0.385987	1.42385e-10	4.50886e-18	8.78178e-05
TMEM183A	CRTC2	-0.672182	7.5757e-09	0.037701	0.416315	2.26657e-09	-0.709883	2.12078e-07	0.418672	6.26068e-08
TMEM183A	COPA	-0.553245	6.66865e-06	0.137136	0.00298149	9.46668e-08	-0.690381	6.4206e-05	0.00314255	1.41342e-06
TMEM183A	CDC42SE1	-0.304732	0.0200256	0.315615	2.92168e-12	6.84896e-06	-0.620347	0.0482516	4.59529e-12	5.30709e-05
TMEM183A	CACYBP	0.858178	7.46413e-18	0.588896	6.23245e-45	1.86585e-05	0.269282	7.68954e-15	9.58309e-44	0.000124818
TMEM183A	APH1A	0.733152	5.98812e-11	0.33563	9.27801e-14	3.9288e-05	0.397523	3.95446e-09	1.57935e-13	0.000234499
TIMM17A	TDRKH	-0.320687	0.0141154	0.198094	1.61646e-05	0.000185011	-0.518781	0.0363072	1.83239e-05	0.000889816
TIMM17A	TARS2	-0.392842	0.00228598	0.267576	4.24586e-09	1.33624e-06	-0.660418	0.00811887	5.61067e-09	1.35758e-05
TIMM17A	SNAP47	-0.37426	0.00380102	0.397128	4.30527e-19	1.16226e-08	-0.771388	0.0122873	1.00848e-18	2.51547e-07
TIMM17A	SHC1	-0.334629	0.0102446	0.298282	4.73594e-11	4.2723e-06	-0.632911	0.0280243	6.96398e-11	3.526e-05
TIMM17A	SF3B4	-0.365164	0.00482472	0.195809	2.03104e-05	4.59101e-05	-0.560973	0.0150346	2.29226e-05	0.000269343
TIMM17A	SCAMP3	-0.307757	0.0187666	0.352825	3.89312e-15	1.46807e-06	-0.660582	0.0456189	7.1799e-15	1.47408e-05
TIMM17A	PYGO2	-0.374404	0.00378644	0.232652	3.69362e-07	9.80602e-06	-0.607056	0.0122589	4.46721e-07	7.24689e-05
TIMM17A	PRCC	-0.190075	0.152969	0.390427	1.86992e-18	2.23088e-05	-0.580502	0.243568	4.20793e-18	0.000144909
TIMM17A	NVL	-0.152816	0.252119	0.393836	8.89528e-19	6.34864e-05	-0.546652	0.363065	2.03643e-18	0.000354445
TIMM17A	NCSTN	-0.507566	4.76919e-05	0.289482	1.81756e-10	1.82552e-09	-0.797048	0.000332257	2.58697e-10	5.25321e-08
TIMM17A	METTL13	-0.223225	0.0921142	0.446939	2.59123e-24	6.90292e-07	-0.670164	0.16367	8.6057e-24	7.74661e-06
TIMM17A	LYSMD1	-0.0602954	0.652992	0.449374	1.36598e-24	0.000135277	-0.509669	0.743913	4.62298e-24	0.000689911
TIMM17A	KLHL12	-0.0705779	0.598568	0.449546	1.30533e-24	0.000100008	-0.520124	0.698155	4.43226e-24	0.000534213
TIMM17A	ISG20L2	-0.215123	0.104865	0.406388	5.34923e-20	5.19771e-06	-0.62151	0.180898	1.33175e-19	4.16382e-05
TIMM17A	INTS7	0.0473092	0.724351	0.551356	1.70607e-38	5.87202e-05	-0.504047	0.80343	1.54175e-37	0.000331653
TIMM17A	IARS2	-0.303485	0.0205653	0.483743	9.17458e-29	3.66189e-09	-0.787228	0.0492707	4.18215e-28	9.43119e-08
TIMM17A	FAM189B	-0.486267	0.00010885	0.254089	2.57934e-08	2.91859e-08	-0.740356	0.000655771	3.29029e-08	5.36917e-07
TIMM17A	CRTC2	-0.64163	5.72133e-08	0.126215	0.00631126	4.79468e-10	-0.767845	1.19462e-06	0.00659552	1.70235e-08
TIMM17A	COPA	-0.383945	0.00292673	0.318077	1.93765e-12	2.62897e-07	-0.702021	0.00991162	3.06631e-12	3.36861e-06
TIMM17A	COG2	-0.157573	0.237478	0.480736	2.2228e-28	1.68269e-06	-0.638308	0.346334	9.88744e-28	1.63231e-05
TIMM17A	CHTOP	-0.199125	0.133996	0.345395	1.56981e-14	8.11225e-05	-0.544519	0.220516	2.78351e-14	0.000441715
TIMM17A	C1orf27	0.0354459	0.791661	0.532165	1.65828e-35	9.20186e-05	-0.496719	0.855971	1.24335e-34	0.000496322
THEM4	SLC39A1	-0.542941	1.066e-05	0.330218	2.41809e-13	2.53433e-11	-0.873159	9.43466e-05	4.03877e-13	1.43454e-09
THEM4	SF3B4	-0.079238	0.554351	0.428209	3.01314e-22	0.000165674	-0.507447	0.660873	8.66109e-22	0.0008143
THEM4	PSMD4	-0.162666	0.222462	0.518728	1.5865e-33	2.2177e-07	-0.681395	0.330136	1.03747e-32	2.94417e-06
THEM4	POLR3C	-0.289207	0.027674	0.365236	3.48916e-16	1.8183e-06	-0.654443	0.0623028	6.83632e-16	1.73767e-05
THEM4	NCSTN	-0.176661	0.184648	0.355255	2.44799e-15	0.000114984	-0.531916	0.283747	4.572e-15	0.000601911
THEM4	MTX1	-0.157683	0.237147	0.370345	1.25323e-16	0.000122269	-0.528028	0.345981	2.51672e-16	0.000631069
THEM4	MRPL9	-0.0714836	0.593871	0.459226	9.71006e-26	6.81942e-05	-0.53071	0.694737	3.6009e-25	0.000378522
THEM4	ILF2	-0.323377	0.0132835	0.307862	1.03901e-11	4.57989e-06	-0.631239	0.0346096	1.58015e-11	3.73867e-05
THEM4	ENSA	-0.314282	0.016278	0.480629	2.29318e-28	2.61613e-09	-0.794911	0.0407821	1.01741e-27	7.00848e-08
THEM4	CCT3	-0.246062	0.0626169	0.289418	1.83498e-10	0.000117752	-0.535481	0.120261	2.61033e-10	0.000612047
THEM4	APH1A	-0.253512	0.0548384	0.368623	1.77328e-16	5.90278e-06	-0.622135	0.108103	3.52943e-16	4.62788e-05
TFB2M	RUSC1	-0.361213	0.00534017	0.154424	0.000813094	0.00018098	-0.515637	0.0164517	0.000872188	0.000874512
TFB2M	PIP5K1A	-0.196914	0.138459	0.391481	1.48771e-18	1.71592e-05	-0.588394	0.226176	3.36104e-18	0.000116452
TFB2M	NCSTN	-0.229794	0.0826936	0.28692	2.66552e-10	0.000206665	-0.516714	0.150249	3.75447e-10	0.000976634
TFB2M	ISG20L2	-0.339824	0.00905805	0.375876	4.05186e-17	1.49512e-07	-0.7157	0.0253913	8.35847e-17	2.09846e-06
TFB2M	IARS2	0.10037	0.453464	0.604116	8.65094e-48	2.67397e-05	-0.503746	0.572078	1.61453e-46	0.000168381
TFB2M	HDGF	-0.110185	0.410285	0.396578	4.86233e-19	0.000200802	-0.506764	0.530467	1.13638e-18	0.000952118
TFB2M	FLVCR1	-0.281827	0.0320924	0.446511	2.8983e-24	6.68577e-08	-0.728338	0.0702841	9.60691e-24	1.06952e-06
TFB2M	DEDD	-0.291456	0.0264338	0.295114	7.72605e-11	2.25914e-05	-0.58657	0.0603312	1.12675e-10	0.000146375
TFB2M	CRTC2	-0.584652	1.44309e-06	0.08222	0.0758922	1.3454e-07	-0.666872	1.81301e-05	0.0775482	1.9304e-06
TFB2M	COPA	-0.164214	0.218033	0.388962	2.56654e-18	5.32028e-05	-0.553176	0.325156	5.71316e-18	0.000304836
TFB2M	CHTOP	-0.32249	0.0135529	0.240578	1.42122e-07	4.78731e-05	-0.563068	0.0351338	1.74635e-07	0.000279585
TFB2M	C1orf27	-0.0483729	0.718407	0.507083	7.03222e-32	2.06384e-05	-0.555456	0.798231	4.03823e-31	0.000135425
TFB2M	B4GALT3	-0.108208	0.418787	0.413675	9.89322e-21	0.000119373	-0.521884	0.538082	2.57114e-20	0.000619223
TDRKH	SLC39A1	-0.42902	0.000778593	0.423273	1.00523e-21	1.72835e-10	-0.852294	0.00333933	2.79435e-21	7.23494e-09
TDRKH	SF3B4	-0.0323912	0.809263	0.498913	9.22486e-31	4.723e-05	-0.531305	0.868592	4.92917e-30	0.000276143
TDRKH	RUSC1	-0.110437	0.409211	0.418947	2.84339e-21	9.30838e-05	-0.529384	0.529476	7.67626e-21	0.000500496
TDRKH	RNF115	-0.16155	0.225695	0.536764	3.31987e-36	8.92409e-08	-0.698314	0.333971	2.6068e-35	1.352e-06
TDRKH	RIT1	-0.264091	0.0451568	0.383019	9.12619e-18	2.27972e-06	-0.647109	0.0925129	1.95139e-17	2.0932e-05
TDRKH	PSMD4	-0.00676237	0.959819	0.489735	1.53264e-29	0.000142401	-0.496498	0.972252	7.42673e-29	0.000720536
TDRKH	PRCC	-0.098523	0.46186	0.458359	1.22954e-25	3.10263e-05	-0.556882	0.580395	4.52706e-25	0.000191626
TDRKH	POLR3C	-0.351528	0.00681345	0.5509	2.02006e-38	4.51372e-12	-0.902427	0.0201818	1.80648e-37	3.39479e-10
TDRKH	PIP5K1A	-0.357773	0.00582778	0.609564	7.52449e-49	3.17524e-14	-0.967337	0.0177522	1.52593e-47	5.27602e-12
TDRKH	MTX1	-0.245632	0.0630923	0.4154	6.59531e-21	1.18199e-06	-0.661032	0.120858	1.73594e-20	1.22258e-05
TDRKH	MRPL9	-0.0475631	0.72293	0.616843	2.67156e-50	7.37317e-08	-0.664406	0.802546	5.88087e-49	1.15872e-06
TDRKH	ISG20L2	-0.105097	0.432364	0.435166	5.33012e-23	6.09319e-05	-0.540264	0.551264	1.61503e-22	0.000343017
TDRKH	ILF2	-0.395744	0.00210584	0.519985	1.04432e-33	3.02491e-12	-0.91573	0.00757485	6.94105e-33	2.47323e-10
TDRKH	HDGF	-0.254902	0.0534775	0.349214	7.70176e-15	1.16504e-05	-0.604116	0.106231	1.39102e-14	8.40495e-05
TDRKH	GPR89A	-0.0318502	0.81239	0.462239	4.25102e-26	0.000191005	-0.49409	0.870435	1.63533e-25	0.000913526
TDRKH	ENSA	-0.355264	0.00620759	0.513245	9.62957e-33	4.65543e-11	-0.86851	0.0186445	5.92616e-32	2.30578e-09
TDRKH	DUSP12	-0.0292751	0.827316	0.497263	1.53867e-30	5.53829e-05	-0.526538	0.882377	8.07918e-30	0.000314876
TDRKH	DEDD	-0.392618	0.00230045	0.47549	1.01885e-27	6.33424e-11	-0.868108	0.00815526	4.35167e-27	2.99337e-09
TDRKH	CDC42SE1	-0.174603	0.189896	0.468028	8.49816e-27	1.61833e-06	-0.642631	0.290598	3.41451e-26	1.58479e-05
TDRKH	BLZF1	-0.270349	0.0401224	0.316944	2.34182e-12	2.17805e-05	-0.587292	0.0844587	3.70136e-12	0.000142014
TDRKH	B4GALT3	-0.00265395	0.984225	0.551708	1.49785e-38	1.23092e-05	-0.554362	0.989411	1.35596e-37	8.78178e-05
TDRKH	APH1A	-0.106658	0.425521	0.555813	3.23748e-39	2.66508e-07	-0.662471	0.544562	3.0768e-38	3.39798e-06
TBCE	SHC1	-0.397288	0.00201527	0.256747	1.82214e-08	1.67037e-06	-0.654035	0.00729493	2.34119e-08	1.62402e-05
TBCE	SF3B4	-0.359906	0.0055211	0.298687	4.44658e-11	1.56799e-06	-0.658593	0.0169445	6.54596e-11	1.55621e-05
TBCE	PRCC	-0.14533	0.276375	0.439137	1.94763e-23	1.48939e-05	-0.584467	0.391341	6.12468e-23	0.000103731
TBCE	ISG20L2	-0.206935	0.119094	0.385844	5.00991e-18	1.52068e-05	-0.592779	0.199677	1.08886e-17	0.000105282
TBCE	HDGF	-0.210769	0.112259	0.427174	3.8854e-22	2.58788e-06	-0.637943	0.190463	1.10879e-21	2.31829e-05
TBCE	FLVCR1	-6.31962e-05	0.999624	0.525933	1.4106e-34	4.1469e-05	-0.525996	0.999624	9.88575e-34	0.000245807
TBCE	COPA	-0.248935	0.0595186	0.314074	3.77028e-12	4.85616e-05	-0.563009	0.115169	5.90295e-12	0.000282645
TATDN3	SRP9	0.804059	2.95909e-14	0.498347	1.09996e-30	7.91082e-05	0.305712	7.25822e-12	5.84112e-30	0.000432117
TATDN3	SHC1	-0.585118	1.40891e-06	-0.000980106	0.983147	2.69486e-06	-0.584138	1.7744e-05	0.983147	2.39336e-05
TATDN3	SF3B4	-0.497846	6.99739e-05	-0.0121533	0.793367	0.000179298	-0.485693	0.000455096	0.795374	0.000868827
TATDN3	SCCPDH	0.753496	8.78386e-12	0.344738	1.77257e-14	1.31043e-05	0.408758	9.23381e-10	3.13118e-14	9.27204e-05
TATDN3	PRCC	-0.389246	0.00252814	0.124372	0.00712501	0.000171232	-0.513617	0.00881682	0.00744139	0.000835098
TATDN3	PIP5K1A	-0.396346	0.00207016	0.133656	0.00380865	0.000103114	-0.530002	0.00745691	0.00400375	0.000547004
TATDN3	MRPL9	0.643918	4.95563e-08	0.173554	0.000163815	3.56842e-05	0.470364	1.05919e-06	0.000179537	0.000215485
TATDN3	ISG20L2	-0.43526	0.000638675	0.119178	0.00994431	3.95693e-05	-0.554438	0.00281904	0.0103293	0.000235904
TATDN3	FLVCR1	-0.123702	0.354893	0.433522	8.0549e-23	3.67271e-05	-0.557225	0.474819	2.40805e-22	0.000221006
TATDN3	DAP3	0.71794	2.25326e-10	0.357504	1.58763e-15	0.000205629	0.360436	1.20901e-08	2.99338e-15	0.000972632
TATDN3	COPA	-0.552065	7.04215e-06	0.0605574	0.191434	1.73389e-06	-0.612623	6.69264e-05	0.193881	1.66861e-05
TATDN3	CACYBP	0.743681	2.2678e-11	0.336986	7.27584e-14	2.01453e-05	0.406695	1.9799e-09	1.24594e-13	0.000133036
TARS2	SLC39A1	-0.371441	0.00409548	0.411691	1.573e-20	6.46327e-09	-0.783132	0.0130786	4.04116e-20	1.53421e-07
TARS2	RNF115	-0.122019	0.361528	0.443447	6.43186e-24	2.65337e-05	-0.565467	0.481304	2.09289e-23	0.000167289
TARS2	RIT1	-0.405336	0.00159714	0.324014	7.08575e-13	7.77047e-08	-0.72935	0.00601757	1.14993e-12	1.20197e-06
TARS2	RBM8A	-0.151901	0.255003	0.534401	7.61104e-36	1.48212e-07	-0.686302	0.366718	5.84269e-35	2.0859e-06
TARS2	PSMD4	0.228124	0.0850128	0.699711	6.49046e-70	8.60975e-06	-0.471587	0.15349	7.2679e-68	6.48374e-05
TARS2	POLR3C	-0.322666	0.0134991	0.516251	3.59793e-33	2.12629e-10	-0.838917	0.0350473	2.28802e-32	8.55665e-09
TARS2	PIP5K1A	-0.53571	1.46806e-05	0.655387	1.18573e-58	0	-1.1911	0.000124375	4.66238e-57	0
TARS2	MTX1	0.0855371	0.523199	0.62706	2.12186e-52	5.02773e-06	-0.541522	0.637252	5.60498e-51	4.04023e-05
TARS2	MRPL9	0.109792	0.411967	0.669034	6.519e-62	9.59144e-07	-0.559242	0.531274	3.05267e-60	1.02714e-05
TARS2	ISG20L2	-0.0600456	0.654339	0.512832	1.10169e-32	1.11053e-05	-0.572878	0.745191	6.7477e-32	8.06822e-05
TARS2	ILF2	-0.495221	7.74549e-05	0.529371	4.35469e-35	1.9984e-15	-1.02459	0.000493165	3.1416e-34	4.67898e-13
TARS2	HDGF	-0.214706	0.105555	0.437961	2.62772e-23	1.41375e-06	-0.652668	0.181723	8.17847e-23	1.42509e-05
TARS2	GPR89A	-0.0716665	0.592924	0.546697	9.4448e-38	1.53581e-06	-0.618363	0.693811	8.04135e-37	1.53313e-05
TARS2	FDPS	-0.143351	0.283037	0.462101	4.41566e-26	6.23784e-06	-0.605453	0.398994	1.69613e-25	4.85364e-05
TARS2	ENSA	-0.457563	0.000304788	0.621456	3.07629e-51	0	-1.07902	0.00152128	7.33609e-50	0
TARS2	DUSP12	-0.116853	0.382363	0.491618	8.67213e-30	4.28439e-06	-0.608471	0.50295	4.2952e-29	3.526e-05
TARS2	DEDD	-0.112589	0.400086	0.538784	1.62511e-36	5.23971e-07	-0.651373	0.520547	1.29381e-35	6.17614e-06
TARS2	DAP3	0.0287832	0.830174	0.563744	1.57865e-40	1.9195e-05	-0.534961	0.884431	1.66291e-39	0.000127743
TARS2	CDC42SE1	-0.208757	0.115806	0.45603	2.3111e-25	7.90375e-07	-0.664787	0.19516	8.34049e-25	8.66217e-06
TARS2	BLZF1	-0.475918	0.000159451	0.249669	4.55768e-08	6.00254e-08	-0.725586	0.00089665	5.74281e-08	9.6925e-07
TARS2	APH1A	-0.0331046	0.805143	0.576917	8.69844e-43	1.26559e-06	-0.610022	0.866184	1.08752e-41	1.29346e-05
TADA1	SHC1	-0.505986	5.07989e-05	0.111451	0.0159729	2.69441e-06	-0.617437	0.000352174	0.016538	2.39336e-05
TADA1	SF3B4	-0.352933	0.00657977	0.205932	7.24109e-06	5.09909e-05	-0.558865	0.0196364	8.29785e-06	0.000294455
TADA1	PRCC	-0.134072	0.31568	0.384401	6.81011e-18	0.000152297	-0.518473	0.434809	1.46318e-17	0.000758687
TADA1	PIP5K1A	-0.384346	0.00289471	0.488578	2.17153e-29	4.49192e-11	-0.872924	0.00983554	1.04148e-28	2.26842e-09
TADA1	ISG20L2	-0.553352	6.63585e-06	0.396491	4.95735e-19	2.64233e-13	-0.949842	6.40099e-05	1.15649e-18	3.02459e-11
TADA1	ILF2	0.097083	0.468463	0.592244	1.51071e-45	4.25428e-05	-0.49516	0.586689	2.38701e-44	0.000251883
TADA1	FLVCR1	-0.119232	0.372681	0.428772	2.62305e-22	5.02576e-05	-0.548004	0.491974	7.56939e-22	0.000290873
TADA1	DEDD	-0.2786	0.0342015	0.448081	1.92013e-24	7.09991e-08	-0.726681	0.0739286	6.4308e-24	1.12528e-06
TADA1	COPA	-0.249628	0.0587894	0.322807	8.70929e-13	3.53763e-05	-0.572435	0.114058	1.40764e-12	0.000214175
TADA1	CDC42SE1	-0.457259	0.000307983	0.299845	3.71179e-11	1.77974e-08	-0.757104	0.00153426	5.48149e-11	3.58104e-07
TADA1	B4GALT3	-0.371451	0.0040944	0.444455	4.95339e-24	1.15954e-09	-0.815906	0.0130786	1.62102e-23	3.5342e-08
SRP9	SHC1	-0.549003	8.1045e-06	0.0865683	0.0615876	8.0241e-07	-0.635571	7.45494e-05	0.0630691	8.7754e-06
SRP9	SF3B4	-0.530006	1.88001e-05	0.081949	0.0768668	2.42624e-06	-0.611955	0.000152263	0.0785285	2.19641e-05
SRP9	PRCC	-0.334863	0.0101883	0.247821	5.76386e-08	2.47508e-05	-0.582684	0.0279296	7.222e-08	0.000157786
SRP9	PIP5K1A	-0.335235	0.0100996	0.331333	1.98823e-13	1.17534e-06	-0.666567	0.0277456	3.3327e-13	1.21814e-05
SRP9	NCSTN	-0.501085	6.16619e-05	0.149481	0.00119585	8.73775e-07	-0.650566	0.000411425	0.00127427	9.45549e-06
SRP9	MRPL9	0.830347	7.6203e-16	0.392545	1.17978e-18	5.61587e-08	0.437802	5.60745e-13	2.68659e-18	9.11721e-07
SRP9	ISG20L2	-0.520444	2.81792e-05	0.224055	1.00219e-06	1.66208e-08	-0.744498	0.000211899	1.18974e-06	3.38394e-07
SRP9	FLVCR1	-0.17955	0.177453	0.399321	2.64237e-19	2.25607e-05	-0.578872	0.274692	6.28386e-19	0.00014636
SRP9	CRTC2	-0.712263	3.61516e-10	-0.0527688	0.255087	4.03202e-09	-0.659494	1.86217e-08	0.257739	1.01809e-07
SRP9	COPA	-0.615205	2.76778e-07	0.18565	5.42975e-05	2.20062e-10	-0.800855	4.41387e-06	6.04727e-05	8.78712e-09
SRP9	CDC42SE1	-0.387066	0.00268577	0.20596	7.21987e-06	1.50056e-05	-0.593026	0.00924141	8.27538e-06	0.00010431
SRP9	CACYBP	0.871814	5.32144e-19	0.588665	6.86901e-45	3.11737e-06	0.283149	9.13691e-16	1.04992e-43	2.72162e-05
SPRTN	SNAP47	-0.161072	0.227089	0.555595	3.51343e-39	3.16357e-08	-0.716667	0.335648	3.32678e-38	5.73786e-07
SPRTN	SF3B4	-0.30829	0.0185516	0.239916	1.54114e-07	7.80614e-05	-0.548206	0.0452032	1.88965e-07	0.000427009
SPRTN	SCAMP3	-0.539243	1.2567e-05	0.260532	1.10326e-08	1.06722e-09	-0.799776	0.000107646	1.43182e-08	3.33168e-08
SPRTN	NCSTN	-0.444526	0.000472557	0.314011	3.81018e-12	1.80475e-08	-0.758536	0.00221286	5.96179e-12	3.60321e-07
SPRTN	METTL13	-0.125835	0.346594	0.489949	1.43679e-29	3.39086e-06	-0.615784	0.467357	6.98857e-29	2.90138e-05
SPRTN	GBA	-0.399599	0.00188623	0.165747	0.000321753	3.46615e-05	-0.565346	0.00690055	0.000349504	0.000211165
SPRTN	FH	0.0888511	0.507168	0.552225	1.23626e-38	0.000188496	-0.463374	0.621858	1.12508e-37	0.000903205
SPRTN	FAM189B	-0.351889	0.00675267	0.307809	1.0479e-11	1.5211e-06	-0.659698	0.020047	1.59272e-11	1.5214e-05
SPRTN	COG2	0.167273	0.209462	0.647601	7.22887e-57	2.40599e-05	-0.480328	0.314652	2.67884e-55	0.000154337
SPRTN	B4GALT3	-0.180245	0.175756	0.34155	3.18366e-14	0.000161196	-0.521794	0.272768	5.56654e-14	0.00079658
SNAP47	RNF115	-0.170456	0.200798	0.35262	4.04847e-15	0.000150287	-0.523076	0.303941	7.45573e-15	0.000751581
SNAP47	RIT1	-0.431627	0.000717084	0.330693	2.22473e-13	1.61983e-08	-0.76232	0.00312231	3.72065e-13	3.311e-07
SNAP47	POLR3C	-0.159622	0.231355	0.427851	3.29068e-22	1.45495e-05	-0.587473	0.339713	9.43779e-22	0.000101551
SNAP47	PIP5K1A	-0.501872	5.97842e-05	0.447735	2.1027e-24	4.21885e-13	-0.949608	0.000402021	7.02254e-24	4.43496e-11
SNAP47	ISG20L2	-0.154358	0.247308	0.474183	1.48289e-27	2.53124e-06	-0.628541	0.357531	6.27122e-27	2.27945e-05
SNAP47	ILF2	-0.313471	0.0165712	0.427794	3.33743e-22	4.23782e-08	-0.741264	0.0412717	9.55592e-22	7.27633e-07
SNAP47	FH	-0.0751796	0.574878	0.48212	1.48054e-28	2.49989e-05	-0.5573	0.679018	6.64307e-28	0.000159171
SNAP47	DEDD	-0.290756	0.0268145	0.463888	2.6957e-26	1.89484e-08	-0.754645	0.0609539	1.04717e-25	3.75396e-07
SNAP47	CDC42SE1	-0.43695	0.000604918	0.24416	9.12825e-08	4.84596e-07	-0.681109	0.00269544	1.13137e-07	5.79154e-06
SNAP47	BLZF1	-0.335468	0.0100442	0.270373	2.88338e-09	1.1264e-05	-0.605841	0.0276082	3.84476e-09	8.15821e-05
SLC39A1	SF3B4	-0.0619437	0.644136	0.482146	1.46946e-28	3.7594e-05	-0.54409	0.737977	6.5991e-28	0.000225959
SLC39A1	SCAMP3	0.0793725	0.553677	0.595338	4.01636e-46	2.11965e-05	-0.515965	0.660641	6.63085e-45	0.000138733
SLC39A1	RP11-98D18.3	-0.244177	0.0647205	0.340073	4.16593e-14	2.32563e-05	-0.58425	0.123427	7.23979e-14	0.000149741
SLC39A1	RNF115	-0.352634	0.0066289	0.33631	8.21416e-14	4.71853e-07	-0.688944	0.0197488	1.40242e-13	5.70543e-06
SLC39A1	RBM8A	-0.357931	0.00580461	0.354729	2.70763e-15	1.72658e-07	-0.71266	0.017692	5.04229e-15	2.38434e-06
SLC39A1	PYGO2	-0.207284	0.118459	0.464346	2.37474e-26	5.70598e-07	-0.67163	0.198822	9.25988e-26	6.61989e-06
SLC39A1	PRCC	-0.0639406	0.633473	0.482636	1.27221e-28	3.46817e-05	-0.546576	0.729166	5.73832e-28	0.000211165
SLC39A1	PIP5K1A	-0.138578	0.299541	0.518066	1.97573e-33	5.70614e-07	-0.656644	0.417835	1.28173e-32	6.61989e-06
SLC39A1	PIGM	-0.451939	0.000369059	0.203663	9.1659e-06	1.14874e-06	-0.655601	0.00179851	1.04686e-05	1.1978e-05
SLC39A1	NVL	-0.541467	1.13854e-05	0.140086	0.00241217	1.60716e-07	-0.681553	9.97382e-05	0.00254926	2.23743e-06
SLC39A1	NDUFS2	-0.163625	0.219713	0.451056	8.74921e-25	4.97331e-06	-0.614681	0.326903	3.00849e-24	4.009e-05
SLC39A1	NCSTN	-0.126142	0.34541	0.452665	5.70155e-25	1.62095e-05	-0.578807	0.466126	1.99245e-24	0.000110736
SLC39A1	MSTO1	-0.279113	0.0338581	0.387737	3.34102e-18	1.06359e-06	-0.66685	0.0732798	7.37342e-18	1.12266e-05
SLC39A1	KLHL12	-0.45397	0.00034455	0.30082	3.18563e-11	2.01667e-08	-0.75479	0.00169187	4.71664e-11	3.94976e-07
SLC39A1	ISG20L2	-0.293165	0.0255229	0.455113	2.95857e-25	2.67013e-08	-0.748278	0.0586128	1.05978e-24	4.98328e-07
SLC39A1	INTS7	-0.388196	0.00260296	0.287114	2.58957e-10	7.64249e-07	-0.675311	0.00901669	3.65148e-10	8.42181e-06
SLC39A1	IARS2	-0.403597	0.00168029	0.310914	6.33309e-12	1.47512e-07	-0.714511	0.00625827	9.77284e-12	2.08173e-06
SLC39A1	HDGF	0.0185384	0.890143	0.518562	1.67656e-33	9.71458e-05	-0.500023	0.926079	1.09316e-32	0.000520164
SLC39A1	GPR89B	-0.436172	0.000620238	0.187948	4.36642e-05	3.98866e-06	-0.62412	0.00274707	4.87672e-05	3.32453e-05
SLC39A1	FLVCR1	-0.719321	2.00502e-10	0.142903	0.00196298	1.78746e-13	-0.862224	1.09415e-08	0.00208051	2.3018e-11
SLC39A1	DEDD	-0.0837807	0.531797	0.483999	8.50483e-29	1.76519e-05	-0.56778	0.644386	3.88717e-28	0.000119324
SLC39A1	DDX59	-0.302021	0.0212145	0.306295	1.33662e-11	1.05763e-05	-0.608316	0.0504971	2.02081e-11	7.73841e-05
SLC39A1	CRTC2	-0.518453	3.06102e-05	0.502414	3.0879e-31	2.66454e-15	-1.02087	0.000227522	1.7214e-30	5.9674e-13
SLC39A1	COPA	-0.367775	0.00450854	0.430012	1.93102e-22	3.01716e-09	-0.797787	0.0141693	5.6387e-22	7.90142e-08
SLC39A1	COG2	-0.382709	0.00302726	0.294564	8.407e-11	7.19017e-07	-0.677273	0.0101918	1.2226e-10	7.99926e-06
SLC39A1	CHTOP	-0.560762	4.68914e-06	0.319237	1.59451e-12	1.33311e-11	-0.879999	4.78292e-05	2.53732e-12	8.07866e-10
SLC39A1	CHD1L	-0.232513	0.0790232	0.365193	3.519e-16	1.38924e-05	-0.597707	0.145375	6.88954e-16	9.7626e-05
SLC39A1	CDC42SE1	-0.360385	0.00545415	0.37023	1.28278e-16	7.80851e-08	-0.730615	0.0167686	2.57406e-16	1.20424e-06
SLC39A1	C1orf27	-0.609264	3.8681e-07	0.217968	1.98456e-06	7.20737e-11	-0.827232	5.91234e-06	2.3254e-06	3.34461e-09
SLC39A1	C1orf131	-0.320633	0.0141324	0.205975	7.20877e-06	0.000147143	-0.526608	0.0363072	8.26449e-06	0.000738726
SHC1	SDHC	-0.483726	0.000119681	0.250185	4.26673e-08	3.93549e-08	-0.733911	0.000705348	5.38543e-08	6.84855e-07
SHC1	SCCPDH	-0.593996	8.86738e-07	0.151079	0.00105699	4.5549e-09	-0.745075	1.19884e-05	0.00112817	1.13089e-07
SHC1	RFWD2	-0.445243	0.000461507	0.136341	0.00315454	1.56621e-05	-0.581584	0.00217098	0.00332291	0.000108144
SHC1	PYGO2	-0.119241	0.372646	0.400159	2.19083e-19	0.000137737	-0.5194	0.491974	5.23908e-19	0.000701069
SHC1	PSMD4	-0.509275	4.45287e-05	0.41418	8.78802e-21	2.07945e-12	-0.923456	0.000313772	2.292e-20	1.84676e-10
SHC1	PRUNE	-0.431827	0.000712554	0.289432	1.83114e-10	9.82619e-08	-0.721259	0.00311048	2.60557e-10	1.45864e-06
SHC1	PMF1	-0.411494	0.00133163	0.186589	4.96878e-05	1.12767e-05	-0.598082	0.00517677	5.53747e-05	8.15821e-05
SHC1	MTX1	-0.327466	0.0120996	0.430688	1.63306e-22	1.96678e-08	-0.758154	0.0321927	4.79582e-22	3.86675e-07
SHC1	MRPL9	-0.352051	0.00672569	0.418832	2.9224e-21	1.14066e-08	-0.770883	0.0199793	7.87718e-21	2.47914e-07
SHC1	LYSMD1	-0.379733	0.00328217	0.270047	3.01722e-09	2.08592e-06	-0.64978	0.0108653	4.0201e-09	1.94648e-05
SHC1	KRTCAP2	-0.402791	0.00172012	0.280955	6.40489e-10	5.20444e-07	-0.683746	0.00637892	8.83072e-10	6.14864e-06
SHC1	KLHL12	-0.427851	0.000807712	0.24399	9.32319e-08	7.32398e-07	-0.671841	0.00343385	1.15497e-07	8.11308e-06
SHC1	INTS7	-0.312033	0.0171017	0.285753	3.16963e-10	1.52762e-05	-0.597786	0.0423513	4.44145e-10	0.000105621
SHC1	IARS2	-0.180172	0.175933	0.352537	4.11262e-15	0.000113283	-0.532709	0.27283	7.57117e-15	0.000594219
SHC1	GNPAT	-0.576475	2.18286e-06	0.191575	3.07918e-05	2.39617e-09	-0.768049	2.50811e-05	3.45628e-05	6.53053e-08
SHC1	GLMP	-0.185273	0.163812	0.338049	6.00886e-14	0.000155648	-0.523322	0.257411	1.03344e-13	0.000773137
SHC1	GGPS1	-0.59261	9.54069e-07	0.169049	0.000242717	2.27285e-09	-0.761659	1.27979e-05	0.000264488	6.26068e-08
SHC1	FLAD1	-0.310389	0.0177261	0.438982	2.02638e-23	2.80313e-08	-0.749371	0.0435833	6.36069e-23	5.17525e-07
SHC1	FH	-0.40321	0.00169929	0.209625	4.90631e-06	7.1349e-06	-0.612835	0.0063163	5.65884e-06	5.49644e-05
SHC1	FDPS	-0.425385	0.000872336	0.303347	2.13859e-11	7.38505e-08	-0.728732	0.00364724	3.18932e-11	1.15872e-06
SHC1	ENSA	-0.320431	0.0141966	0.279088	8.39167e-10	1.42928e-05	-0.599519	0.0364353	1.15023e-09	0.000100166
SHC1	DUSP12	-0.223589	0.0915713	0.303775	1.99822e-11	0.000148034	-0.527363	0.162818	2.98342e-11	0.000742475
SHC1	DAP3	-0.427212	0.000824035	0.351267	5.2317e-15	7.75681e-09	-0.778478	0.00348429	9.56978e-15	1.76015e-07
SHC1	COG2	-0.325382	0.012691	0.254155	2.55742e-08	2.79149e-05	-0.579537	0.0334381	3.26394e-08	0.00017429
SHC1	CCT3	-0.159669	0.231217	0.390325	1.91191e-18	5.82907e-05	-0.549994	0.33962	4.29866e-18	0.000329951
SHC1	CACYBP	-0.564584	3.90742e-06	0.157945	0.000613428	2.12526e-08	-0.722529	4.14919e-05	0.000660348	4.14667e-07
SHC1	BPNT1	-0.346314	0.00774493	0.17704	0.000120047	0.000151967	-0.523354	0.0224113	0.000132157	0.000757778
SHC1	BLZF1	-0.309458	0.0180885	0.26099	1.03775e-08	3.83836e-05	-0.570448	0.0442841	1.3485e-08	0.0002299
SF3B4	SDHC	-0.454398	0.000339573	0.199213	1.4442e-05	1.21326e-06	-0.653611	0.00167382	1.64073e-05	1.24492e-05
SF3B4	RIT1	-0.452147	0.000366469	0.236094	2.44963e-07	3.30587e-07	-0.688242	0.00178927	2.98159e-07	4.16346e-06
SF3B4	RFWD2	-0.417608	0.00110788	0.149864	0.0011611	2.94297e-05	-0.567471	0.00445139	0.00123775	0.000182642
SF3B4	PYGO2	0.309161	0.0182051	0.691501	1.12707e-67	0.000195344	-0.38234	0.0445063	1.00095e-65	0.00092996
SF3B4	PSMD4	-0.0669694	0.61744	0.761501	1.31529e-89	7.37188e-14	-0.82847	0.715186	6.15912e-87	1.08493e-11
SF3B4	PRUNE	-0.238499	0.0713996	0.50368	2.07167e-31	2.24976e-08	-0.742179	0.133835	1.16371e-30	4.32407e-07
SF3B4	POLR3C	-0.107775	0.420664	0.486056	4.6183e-29	7.41668e-06	-0.59383	0.540031	2.1587e-28	5.69349e-05
SF3B4	PMF1	-0.0836686	0.532348	0.420333	2.04103e-21	0.000191297	-0.504002	0.64448	5.55087e-21	0.000914072
SF3B4	PIP5K1A	0.112836	0.399048	0.580512	2.01862e-43	0.000115188	-0.467677	0.51972	2.72196e-42	0.000602367
SF3B4	MTX1	0.0371629	0.781811	0.636288	2.29895e-54	5.39046e-07	-0.599125	0.849009	7.30981e-53	6.2962e-06
SF3B4	MRPS14	-0.492023	8.7559e-05	0.0419556	0.365658	4.66014e-05	-0.533978	0.000545365	0.368231	0.000272777
SF3B4	MRPL9	-0.162445	0.223101	0.678685	2.52382e-64	3.75522e-12	-0.84113	0.330893	1.54764e-62	2.97587e-10
SF3B4	LYSMD1	-0.125444	0.348106	0.443229	6.80511e-24	2.40187e-05	-0.568673	0.468905	2.21155e-23	0.000154265
SF3B4	KRTCAP2	-0.236823	0.0734722	0.55517	4.1211e-39	1.19273e-09	-0.791993	0.136986	3.87369e-38	3.61396e-08
SF3B4	KLHL12	-0.280842	0.032724	0.257388	1.67468e-08	0.000108795	-0.53823	0.0713034	2.15711e-08	0.000574185
SF3B4	INTS7	-0.338094	0.00943929	0.328661	3.17415e-13	1.16594e-06	-0.666755	0.026183	5.25725e-13	1.21084e-05
SF3B4	ILF2	-0.173506	0.192738	0.530228	3.24142e-35	7.89283e-08	-0.703734	0.294335	2.35163e-34	1.21361e-06
SF3B4	GPR89A	-0.252672	0.0556733	0.529619	3.9975e-35	2.75535e-09	-0.782292	0.109372	2.88796e-34	7.31588e-08
SF3B4	GNPAT	-0.473661	0.000173016	0.141335	0.00220256	4.07525e-06	-0.614995	0.000954181	0.00233156	3.39122e-05
SF3B4	GLMP	-0.0864498	0.518759	0.451124	8.59337e-25	5.90819e-05	-0.537574	0.633056	2.96083e-24	0.000333331
SF3B4	GGPS1	-0.472703	0.000179081	0.143753	0.00184326	3.90894e-06	-0.616456	0.000979243	0.00195403	3.27931e-05
SF3B4	FLAD1	0.210612	0.112532	0.689661	3.49661e-67	8.90293e-06	-0.479049	0.190738	2.8589e-65	6.66555e-05
SF3B4	FH	-0.246023	0.06266	0.29047	1.56633e-10	0.000114075	-0.536494	0.120299	2.23866e-10	0.000597762
SF3B4	FDPS	-0.379535	0.00329981	0.425403	5.99185e-22	2.13804e-09	-0.804938	0.0108987	1.69211e-21	6.05987e-08
SF3B4	ENSA	-0.294432	0.0248648	0.513785	8.07539e-33	9.99095e-10	-0.808217	0.0573829	5.00558e-32	3.13801e-08
SF3B4	DUSP12	-0.264335	0.0449513	0.434954	5.62269e-23	2.38785e-07	-0.699289	0.092212	1.69768e-22	3.09819e-06
SF3B4	DDX59	-0.420359	0.00101871	0.21555	2.58939e-06	2.89753e-06	-0.635909	0.00416456	3.02173e-06	2.55132e-05
SF3B4	DAP3	-0.42832	0.00079592	0.532243	1.61415e-35	1.69864e-13	-0.960563	0.00340514	1.21202e-34	2.26697e-11
SF3B4	CD46	-0.501484	6.0704e-05	-0.00544141	0.906642	0.000129402	-0.496042	0.000406614	0.908052	0.000663234
SF3B4	CCT3	0.0298592	0.823924	0.584067	4.67703e-44	7.49805e-06	-0.554208	0.879775	6.69206e-43	5.74739e-05
SF3B4	CACYBP	-0.414356	0.00122228	0.301506	2.86023e-11	1.33891e-07	-0.715862	0.0048208	4.24461e-11	1.92646e-06
SF3B4	BLZF1	-0.625222	1.54918e-07	0.150193	0.001132	5.4722e-10	-0.775415	2.72349e-06	0.00120723	1.84021e-08
SF3B4	APH1A	-0.181921	0.171705	0.52016	9.85344e-34	9.66026e-08	-0.702081	0.267368	6.59157e-33	1.43815e-06
SDHC	SCCPDH	0.72721	1.0155e-10	0.365898	3.05899e-16	0.000156636	0.361312	6.0824e-09	6.00718e-16	0.000777296
SDHC	SCAMP3	-0.164165	0.218173	0.46143	5.31164e-26	3.13658e-06	-0.625595	0.325236	2.02369e-25	2.73376e-05
SDHC	RNF115	-0.192821	0.147014	0.362672	5.79278e-16	5.49256e-05	-0.555493	0.236283	1.12091e-15	0.000312967
SDHC	RBM8A	-0.249719	0.0586944	0.332267	1.68623e-13	2.54509e-05	-0.581986	0.113917	2.83663e-13	0.000161375
SDHC	PRCC	-0.347761	0.00747586	0.397743	3.75607e-19	3.87166e-08	-0.745504	0.021793	8.85066e-19	6.78331e-07
SDHC	PIP5K1A	-0.373734	0.00385454	0.449073	1.47894e-24	8.00736e-10	-0.822806	0.012432	4.98562e-24	2.64172e-08
SDHC	NDUFS2	-0.0481348	0.719736	0.623893	9.68093e-52	4.59728e-08	-0.672028	0.799345	2.40901e-50	7.77019e-07
SDHC	NCSTN	-0.304977	0.0199209	0.519865	1.08714e-33	4.13156e-10	-0.824842	0.0480622	7.21634e-33	1.50934e-08
SDHC	ISG20L2	-0.428004	0.000803838	0.444639	4.72218e-24	5.39573e-11	-0.872643	0.00342801	1.54732e-23	2.62202e-09
SDHC	HDGF	-0.0987994	0.460598	0.423349	9.87031e-22	0.000112023	-0.522148	0.579724	2.74525e-21	0.000588808
SDHC	FLVCR1	-0.269801	0.0405437	0.368152	1.94939e-16	3.34128e-06	-0.637953	0.0850454	3.87097e-16	2.87328e-05
SDHC	DEDD	-0.331076	0.0111314	0.485159	6.02993e-29	8.95999e-10	-0.816235	0.0300514	2.78817e-28	2.88456e-08
SDHC	CRTC2	-0.681779	3.81903e-09	0.148643	0.00127522	5.68612e-12	-0.830422	1.21665e-07	0.00135829	4.12524e-10
SDHC	COPA	-0.317811	0.0150539	0.525348	1.72033e-34	1.53827e-10	-0.843159	0.0383117	1.20073e-33	6.54845e-09
SDHC	CHTOP	-0.287908	0.0284122	0.284421	3.85827e-10	3.6499e-05	-0.572329	0.0637697	5.38298e-10	0.000220148
SDHC	CDC42SE1	-0.363893	0.0049856	0.344957	1.7023e-14	2.02986e-07	-0.708849	0.0154704	3.00911e-14	2.75153e-06
SDHC	B4GALT3	-0.156363	0.241146	0.539926	1.08304e-36	9.22993e-08	-0.696288	0.350789	8.79929e-36	1.3861e-06
SCCPDH	RBM8A	-0.379828	0.00327378	0.158436	0.000589551	8.6971e-05	-0.538264	0.0108445	0.000635176	0.000471566
SCCPDH	PSMD4	0.694872	1.43761e-09	0.264335	6.61109e-09	3.9048e-05	0.430537	5.52621e-08	8.66949e-09	0.000233337
SCCPDH	PRCC	-0.386453	0.00273165	0.240107	1.50558e-07	4.74935e-06	-0.62656	0.009368	1.84737e-07	3.85259e-05
SCCPDH	PIP5K1A	-0.470674	0.000192591	0.237515	2.06388e-07	1.28665e-07	-0.708189	0.00103769	2.51742e-07	1.86167e-06
SCCPDH	MTX1	0.719245	2.01795e-10	0.266534	4.89864e-09	9.06297e-06	0.452711	1.09415e-08	6.45013e-09	6.7657e-05
SCCPDH	ISG20L2	-0.589055	1.14935e-06	0.188455	4.15977e-05	1.20722e-09	-0.777511	1.4988e-05	4.64793e-05	3.63647e-08
SCCPDH	DAP3	0.676972	5.39914e-09	0.279351	8.07849e-10	0.000168398	0.397621	1.5892e-07	1.10759e-09	0.000822975
SCCPDH	CRTC2	-0.597332	7.42453e-07	0.0379036	0.413813	3.4459e-07	-0.635235	1.02256e-05	0.416237	4.30821e-06
SCCPDH	COPA	-0.359891	0.00552316	0.201542	1.13973e-05	4.60511e-05	-0.561433	0.0169445	1.29856e-05	0.000269862
SCAMP3	RNF115	-0.286826	0.02904	0.35295	3.80194e-15	3.23159e-06	-0.639776	0.0648396	7.01676e-15	2.80207e-05
SCAMP3	RIT1	-0.357444	0.00587648	0.371894	9.15505e-17	8.26007e-08	-0.729337	0.0178793	1.84932e-16	1.26293e-06
SCAMP3	RBM8A	-0.383571	0.00295682	0.397354	4.09422e-19	7.32506e-09	-0.780925	0.0100004	9.61228e-19	1.67695e-07
SCAMP3	PSMD4	0.20777	0.117579	0.633828	7.79731e-54	0.000166406	-0.426058	0.197796	2.37657e-52	0.000815565
SCAMP3	POLR3C	-0.204258	0.124052	0.38953	2.27071e-18	1.44775e-05	-0.593788	0.206393	5.07218e-18	0.000101323
SCAMP3	PIP5K1A	-0.439751	0.000552508	0.490187	1.33733e-29	1.55009e-12	-0.929938	0.00249646	6.54806e-29	1.40079e-10
SCAMP3	MTX1	0.206216	0.120411	0.671313	1.78998e-62	2.28773e-05	-0.465097	0.20131	9.03941e-61	0.000147856
SCAMP3	MRPL9	-0.0269731	0.840709	0.496322	2.05736e-30	6.15601e-05	-0.523295	0.891599	1.06937e-29	0.000345278
SCAMP3	KRTCAP2	0.0248617	0.853035	0.62867	9.74147e-53	5.46658e-07	-0.603808	0.900233	2.61345e-51	6.37067e-06
SCAMP3	ISG20L2	-0.0318357	0.812474	0.560587	5.30586e-40	3.05792e-06	-0.592423	0.870435	5.33677e-39	2.67425e-05
SCAMP3	ILF2	-0.23678	0.0735262	0.435742	4.60986e-23	6.80214e-07	-0.672522	0.137024	1.40505e-22	7.65018e-06
SCAMP3	HDGF	-0.140381	0.293233	0.489844	1.483e-29	2.04951e-06	-0.630226	0.410752	7.19298e-29	1.91597e-05
SCAMP3	GPR89A	-0.111185	0.406024	0.438153	2.50288e-23	4.53774e-05	-0.549338	0.526434	7.80406e-23	0.000266521
SCAMP3	GNPAT	-0.196141	0.140045	0.35169	4.82958e-15	7.2014e-05	-0.54783	0.228033	8.84679e-15	0.000398009
SCAMP3	GGPS1	-0.417828	0.00110049	0.284054	4.07231e-10	2.35313e-07	-0.701882	0.00442861	5.67545e-10	3.07174e-06
SCAMP3	FLVCR1	-0.287536	0.0286268	0.282034	5.47391e-10	3.99876e-05	-0.56957	0.0641384	7.57146e-10	0.000237848
SCAMP3	FDPS	-0.0849421	0.526104	0.547432	7.22219e-38	9.2223e-07	-0.632374	0.639209	6.26288e-37	9.89668e-06
SCAMP3	ENSA	-0.300948	0.021701	0.496537	1.92525e-30	2.00625e-09	-0.797486	0.0513231	1.00273e-29	5.74122e-08
SCAMP3	DUSP12	-0.386777	0.00270733	0.490535	1.20374e-29	3.47371e-11	-0.877312	0.00930316	5.91085e-29	1.84465e-09
SCAMP3	DEDD	-0.0716925	0.59279	0.620262	5.4028e-51	2.26445e-08	-0.691954	0.693811	1.25927e-49	4.33613e-07
SCAMP3	DDX59	-0.441159	0.000527746	0.323868	7.26505e-13	1.36819e-08	-0.765026	0.00241423	1.17791e-12	2.85327e-07
SCAMP3	DAP3	0.0986144	0.461442	0.575973	1.273e-42	9.26106e-05	-0.477358	0.580295	1.57625e-41	0.000498993
SCAMP3	COPA	-0.011753	0.930224	0.502469	3.0346e-31	7.57673e-05	-0.514222	0.952791	1.69352e-30	0.000416963
SCAMP3	CDC42SE1	-0.206708	0.119508	0.308304	9.67498e-12	0.000211167	-0.515012	0.200125	1.47487e-11	0.000995172
SCAMP3	CD46	-0.576086	2.22562e-06	0.224874	9.12827e-07	5.35227e-10	-0.80096	2.53632e-05	1.08565e-06	1.84021e-08
SCAMP3	C1orf27	-0.431767	0.000713903	0.338204	5.84335e-14	1.13726e-08	-0.769971	0.0031111	1.00599e-13	2.47914e-07
SCAMP3	BLZF1	-0.759001	5.0606e-12	0.223165	1.10873e-06	0	-0.982166	6.35784e-10	1.31349e-06	0
RUSC1	RIT1	-0.323432	0.0132668	0.27161	2.42632e-09	1.66192e-05	-0.595042	0.0345837	3.24707e-09	0.000113085
RUSC1	POLR3C	-0.302226	0.0211223	0.392552	1.17798e-18	3.46239e-07	-0.694778	0.0504175	2.68367e-18	4.31835e-06
RUSC1	MTX1	0.0127624	0.924248	0.525316	1.73926e-34	6.24855e-05	-0.512554	0.948745	1.21231e-33	0.000349538
RUSC1	INTS7	-0.197391	0.137487	0.331405	1.963e-13	0.000134747	-0.528796	0.224967	3.29148e-13	0.000687892
RUSC1	ILF2	-0.2934	0.0253993	0.361617	7.12777e-16	1.79236e-06	-0.655017	0.0584071	1.37304e-15	1.71607e-05
RUSC1	GLMP	-0.164151	0.218213	0.365155	3.5456e-16	0.000120058	-0.529306	0.325236	6.9389e-16	0.000621525
RUSC1	GBA	-0.0762283	0.56954	0.440891	1.24307e-23	0.000115862	-0.51712	0.674825	3.96719e-23	0.000603442
RUSC1	FH	-0.343466	0.00829925	0.233407	3.37709e-07	2.94161e-05	-0.576873	0.0236054	4.09111e-07	0.000182642
RUSC1	FDPS	-0.278189	0.034478	0.461424	5.3196e-26	3.72399e-08	-0.739613	0.0743702	2.02522e-25	6.56926e-07
RUSC1	ENSA	-0.276571	0.0355855	0.379278	2.00103e-17	1.66259e-06	-0.655849	0.0763119	4.19679e-17	1.62197e-05
RUSC1	DUSP12	-0.135313	0.31118	0.456293	2.15265e-25	1.03817e-05	-0.591606	0.429959	7.78674e-25	7.60682e-05
RUSC1	DAP3	-0.448375	0.000415922	0.456433	2.07264e-25	7.91034e-12	-0.904808	0.0019874	7.50259e-25	5.58167e-10
RP5-1061H20.4	GBA	-0.26379	0.0454109	0.257175	1.72234e-08	0.000184506	-0.520965	0.0928588	2.21739e-08	0.000888216
RP5-1061H20.4	DEDD	-0.192274	0.148185	0.391816	1.38292e-18	1.97285e-05	-0.584091	0.237714	3.13393e-18	0.000130787
RP11-98D18.9	RBM8A	-0.280062	0.0332318	0.254577	2.42072e-08	0.000121511	-0.534639	0.0722875	3.09331e-08	0.000628418
RP11-98D18.9	PIP5K1A	-0.45879	0.000292202	0.428572	2.75542e-22	2.24487e-11	-0.887362	0.00146712	7.93802e-22	1.31401e-09
RP11-98D18.9	ISG20L2	-0.451793	0.000370872	0.152099	0.000976259	7.13865e-06	-0.603892	0.00180563	0.00104395	5.49644e-05
RP11-98D18.9	DEDD	-0.28125	0.0324614	0.371738	9.45009e-17	1.89182e-06	-0.652987	0.070908	1.90742e-16	1.79462e-05
RP11-98D18.9	CRTC2	-0.286845	0.0290292	0.390259	1.93915e-18	7.07587e-07	-0.677104	0.0648396	4.3561e-18	7.90624e-06
RP11-98D18.9	CDC42SE1	-0.349659	0.00713544	0.274454	1.62646e-09	5.75984e-06	-0.624113	0.0209667	2.19777e-09	4.55045e-05
RP11-98D18.3	RBM8A	-0.193054	0.146517	0.328647	3.18182e-13	0.000167018	-0.521701	0.235773	5.26826e-13	0.000817787
RP11-98D18.3	POLR3C	-0.458515	0.000294975	0.347227	1.11698e-14	1.8043e-09	-0.805742	0.00147947	1.99568e-14	5.22133e-08
RP11-98D18.3	PIP5K1A	-0.317179	0.0152671	0.389339	2.36609e-18	2.1515e-07	-0.706518	0.0387394	5.27608e-18	2.87854e-06
RP11-98D18.3	MRPL9	-0.231577	0.0802728	0.51842	1.75736e-33	1.34591e-08	-0.749996	0.147148	1.14439e-32	2.81821e-07
RP11-98D18.3	ILF2	-0.426383	0.000845633	0.287318	2.51219e-10	1.38707e-07	-0.713701	0.0035529	3.54626e-10	1.97371e-06
RP11-98D18.3	ENSA	-0.459481	0.000285314	0.348044	9.58976e-15	1.64354e-09	-0.807525	0.00144084	1.72054e-14	4.83764e-08
RP11-98D18.3	APH1A	-0.196108	0.140114	0.407211	4.43002e-20	9.67404e-06	-0.603319	0.228033	1.10665e-19	7.17205e-05
RP11-307C12.11	PIP5K1A	-0.440108	0.000546123	0.328313	3.37257e-13	1.17674e-08	-0.768421	0.0024763	5.57335e-13	2.53095e-07
RP11-307C12.11	ISG20L2	-0.346293	0.00774887	0.171923	0.000189091	0.000176371	-0.518216	0.0224113	0.000206752	0.000856254
RNF115	PYGO2	-0.0890746	0.506097	0.427107	3.95053e-22	0.000130072	-0.516181	0.621283	1.12551e-21	0.000665342
RNF115	PSMD4	-0.238917	0.0708892	0.425678	5.60249e-22	9.7722e-07	-0.664596	0.133072	1.5865e-21	1.04217e-05
RNF115	PRUNE	-0.154471	0.246958	0.504919	1.40008e-31	6.04003e-07	-0.65939	0.357125	7.97765e-31	6.92922e-06
RNF115	POLR3C	0.439797	0.000551667	0.773647	3.3753e-94	9.29088e-05	-0.333849	0.00249485	2.48374e-91	0.000500077
RNF115	PMF1	-0.227238	0.0862649	0.380953	1.40976e-17	9.21238e-06	-0.60819	0.155204	2.98465e-17	6.85736e-05
RNF115	MRPL9	-0.21112	0.111648	0.498335	1.10417e-30	9.32869e-08	-0.709455	0.189739	5.85745e-30	1.39686e-06
RNF115	H3F3A	-0.306364	0.0193375	0.220608	1.47907e-06	0.000149209	-0.526972	0.0469183	1.7438e-06	0.000746913
RNF115	GLMP	-0.376372	0.00359283	0.273387	1.89073e-09	2.10884e-06	-0.649759	0.011733	2.54618e-09	1.96076e-05
RNF115	FLAD1	-0.270107	0.0403081	0.359807	1.01528e-15	4.57246e-06	-0.629914	0.0847111	1.93555e-15	3.73853e-05
RNF115	ENSA	-0.058748	0.66135	0.489242	1.77819e-29	3.12141e-05	-0.54799	0.750851	8.60041e-29	0.000192555
RNF115	DAP3	-0.321895	0.0137363	0.455091	2.97614e-25	7.28871e-09	-0.776986	0.0354848	1.06385e-24	1.67608e-07
RNF115	CCT3	-0.22091	0.095627	0.351113	5.3859e-15	3.37574e-05	-0.572023	0.168574	9.83787e-15	0.000206759
RNF115	CACYBP	-0.286629	0.0291553	0.294867	8.02496e-11	2.6836e-05	-0.581496	0.0650408	1.16869e-10	0.000168782
RNF115	C1orf56	-0.268593	0.0414859	0.302412	2.47933e-11	3.79163e-05	-0.571005	0.086376	3.68999e-11	0.000227365
RNF115	B4GALT3	-0.17671	0.184523	0.420106	2.15525e-21	1.12052e-05	-0.596816	0.28364	5.84916e-21	8.12931e-05
RNF115	APH1A	-0.358649	0.00570013	0.422318	1.26632e-21	6.99626e-09	-0.780967	0.0174122	3.49373e-21	1.62332e-07
RIT1	PYGO2	-0.44337	0.000490887	0.400942	1.83797e-19	2.62669e-10	-0.844312	0.00227184	4.41782e-19	1.03283e-08
RIT1	PRUNE	-0.0627363	0.639895	0.50236	3.14044e-31	1.59988e-05	-0.565096	0.734098	1.74691e-30	0.00010988
RIT1	PIGM	-0.228519	0.0844592	0.335828	8.95569e-14	4.48065e-05	-0.564347	0.152741	1.52599e-13	0.000263468
RIT1	NDUFS2	-0.226545	0.0872528	0.382974	9.21199e-18	8.73389e-06	-0.609519	0.156763	1.9681e-17	6.56517e-05
RIT1	NCSTN	-0.3169	0.015362	0.319812	1.44737e-12	3.73666e-06	-0.636712	0.0389418	2.3139e-12	3.15017e-05
RIT1	MSTO1	-0.384318	0.00289696	0.249951	4.3964e-08	3.6317e-06	-0.634269	0.00983666	5.5423e-08	3.07174e-05
RIT1	FAM189B	-0.427841	0.000807964	0.196043	1.98428e-05	4.24355e-06	-0.623884	0.00343385	2.24047e-05	3.50859e-05
RIT1	CRTC2	-0.366658	0.00464148	0.218386	1.8948e-06	2.10886e-05	-0.585044	0.0145377	2.22275e-06	0.000138203
RIT1	COPA	-0.267755	0.0421496	0.321047	1.17463e-12	2.06045e-05	-0.588802	0.0875807	1.88606e-12	0.000135375
RIT1	COG2	-0.187607	0.158473	0.367573	2.18929e-16	5.45259e-05	-0.55518	0.250551	4.33566e-16	0.00031122
RIT1	C1orf56	-0.196612	0.139076	0.322449	9.25702e-13	0.00018284	-0.519061	0.226846	1.49429e-12	0.000881842
RFWD2	PRCC	-0.257446	0.0510575	0.343635	2.17236e-14	1.30858e-05	-0.601081	0.102294	3.82428e-14	9.27169e-05
RFWD2	ISG20L2	-0.243965	0.06496	0.349697	7.03381e-15	1.66152e-05	-0.593662	0.123792	1.27485e-14	0.000113085
RFWD2	HDGF	-0.210845	0.112127	0.353338	3.53151e-15	4.30831e-05	-0.564182	0.190301	6.53406e-15	0.000254496
RFWD2	FLVCR1	-0.0575371	0.667919	0.457016	1.7703e-25	0.000111235	-0.514553	0.755808	6.4444e-25	0.000585861
RFWD2	CRTC2	-0.474502	0.00016784	0.0615502	0.184243	5.13236e-05	-0.536052	0.000929615	0.186707	0.000296045
RFWD2	COPA	-0.328718	0.0117561	0.330973	2.11791e-13	1.54317e-06	-0.659691	0.0313597	3.54545e-13	1.5375e-05
RBM8A	PYGO2	-0.0287259	0.830507	0.469575	5.49846e-27	0.000160396	-0.498301	0.884603	2.2354e-26	0.000793658
RBM8A	PSMD4	-0.327113	0.0121982	0.529242	4.55184e-35	7.40834e-11	-0.856355	0.0324382	3.27466e-34	3.40718e-09
RBM8A	PRUNE	-0.189535	0.154162	0.50224	3.26124e-31	1.807e-07	-0.691775	0.245164	1.81215e-30	2.4821e-06
RBM8A	POLR3C	0.21198	0.110162	0.657977	2.94111e-59	5.69813e-05	-0.445996	0.187896	1.19289e-57	0.000323249
RBM8A	PMF1	-0.320137	0.0142908	0.360846	8.28888e-16	6.48134e-07	-0.680983	0.0366046	1.58958e-15	7.35361e-06
RBM8A	NIT1	-0.284229	0.0305937	0.260839	1.05896e-08	8.78744e-05	-0.545068	0.0675475	1.37502e-08	0.000475237
RBM8A	NDUFS2	-0.111382	0.405189	0.405047	7.26433e-20	0.000146309	-0.516429	0.525849	1.79036e-19	0.000735254
RBM8A	NCSTN	-0.272433	0.0385522	0.325144	5.83621e-13	1.5205e-05	-0.597577	0.0816204	9.52544e-13	0.000105282
RBM8A	MTX1	-0.218583	0.0992621	0.424055	8.31671e-22	2.22523e-06	-0.642638	0.173507	2.32696e-21	2.05415e-05
RBM8A	MRPL9	-0.103851	0.437875	0.590087	3.77074e-45	4.16386e-08	-0.693938	0.556728	5.86801e-44	7.17327e-07
RBM8A	METTL13	-0.258466	0.0501128	0.366545	2.68887e-16	5.36025e-06	-0.625011	0.100549	5.30056e-16	4.25569e-05
RBM8A	LYSMD1	-0.169273	0.203989	0.433182	8.77216e-23	8.5535e-06	-0.602454	0.308046	2.62096e-22	6.46976e-05
RBM8A	LHX4-AS1	-0.23016	0.0821914	0.440435	1.39755e-23	7.10192e-07	-0.670595	0.149653	4.44645e-23	7.91818e-06
RBM8A	ILF2	0.01395	0.917223	0.575044	1.84913e-42	6.94483e-06	-0.561094	0.944357	2.26244e-41	5.36324e-05
RBM8A	H3F3A	-0.302044	0.0212039	0.291639	1.31276e-10	1.76784e-05	-0.593683	0.0504971	1.88568e-10	0.000119347
RBM8A	GPR89A	0.0604393	0.652217	0.643242	6.85036e-56	8.18897e-07	-0.582803	0.743432	2.40042e-54	8.93673e-06
RBM8A	GLMP	-0.692258	1.75448e-09	0.247309	6.1498e-08	9.32587e-15	-0.939566	6.47215e-08	7.70183e-08	1.77917e-12
RBM8A	GBA	-0.539382	1.24902e-05	0.220088	1.56776e-06	6.65758e-09	-0.759469	0.000107408	1.84625e-06	1.5659e-07
RBM8A	FLAD1	-0.33731	0.00961641	0.456981	1.78699e-25	3.17784e-09	-0.794291	0.0265986	6.50057e-25	8.22565e-08
RBM8A	FH	-0.340995	0.00880784	0.32135	1.11576e-12	1.38597e-06	-0.662345	0.024819	1.79435e-12	1.40258e-05
RBM8A	FDPS	-0.259024	0.0496028	0.394839	7.13735e-19	1.69782e-06	-0.653862	0.0997284	1.64716e-18	1.64268e-05
RBM8A	FAM189B	-0.117647	0.379113	0.396101	5.40352e-19	0.000165189	-0.513748	0.499568	1.25659e-18	0.000812691
RBM8A	ENSA	-0.0233356	0.861965	0.467858	8.91476e-27	0.000198325	-0.491193	0.906303	3.57076e-26	0.000941539
RBM8A	DAP3	-0.418235	0.00108696	0.468943	6.57039e-27	2.20843e-11	-0.887178	0.00438787	2.6607e-26	1.30754e-09
RBM8A	CHD1L	-0.144807	0.278126	0.514569	6.24967e-33	5.38555e-07	-0.659376	0.393253	3.91155e-32	6.2962e-06
RBM8A	CCT3	-0.175262	0.188205	0.548614	4.68577e-38	2.63485e-08	-0.723876	0.288353	4.11884e-37	4.93532e-07
RBM8A	CACYBP	-0.198504	0.135239	0.372751	7.68926e-17	3.22777e-05	-0.571254	0.221994	1.56304e-16	0.000198404
RBM8A	B4GALT3	-0.220242	0.0966603	0.451244	8.32347e-25	6.36196e-07	-0.671486	0.169873	2.87168e-24	7.24721e-06
RBM8A	APH1A	-0.444865	0.000467298	0.45353	4.52453e-25	1.17095e-11	-0.898395	0.00219275	1.59739e-24	7.44639e-10
RAB13	PIP5K1A	-0.229086	0.0836709	0.289849	1.71992e-10	0.00019309	-0.518935	0.151577	2.45206e-10	0.000920081
RAB13	ENSA	-0.0507346	0.70527	0.453333	4.76961e-25	0.000154163	-0.504068	0.78599	1.68161e-24	0.0007665
PYGO2	POLR3C	-0.287516	0.0286388	0.457114	1.72367e-25	3.09008e-08	-0.74463	0.0641384	6.28797e-25	5.62438e-07
PYGO2	PIP5K1A	-0.589767	1.1075e-06	0.618264	1.3781e-50	0	-1.20803	1.45646e-05	3.08634e-49	0
PYGO2	MTX1	-0.0773419	0.563898	0.604357	7.77437e-48	4.98426e-08	-0.681699	0.669734	1.46152e-46	8.25528e-07
PYGO2	METTL13	0.812207	1.0123e-14	0.382356	1.04955e-17	2.99779e-07	0.429851	3.47625e-12	2.23214e-17	3.79401e-06
PYGO2	ISG20L2	-0.195082	0.142241	0.537545	2.51982e-36	2.16899e-08	-0.732627	0.230449	1.99379e-35	4.20017e-07
PYGO2	ILF2	-0.539219	1.25806e-05	0.514721	5.94566e-33	2.22045e-16	-1.05394	0.000107646	3.73489e-32	5.71876e-14
PYGO2	HDGF	-0.101486	0.448432	0.435755	4.59538e-23	6.64455e-05	-0.537241	0.567258	1.40147e-22	0.000369612
PYGO2	H3F3A	-0.205948	0.120904	0.318319	1.86058e-12	0.000158364	-0.524267	0.202069	2.94797e-12	0.000784359
PYGO2	FDPS	-0.117158	0.381115	0.490544	1.20057e-29	4.44669e-06	-0.607702	0.501436	5.90089e-29	3.6531e-05
PYGO2	ENSA	-0.322771	0.0134671	0.578952	3.81377e-43	2.91966e-12	-0.901723	0.0349995	4.99865e-42	2.42568e-10
PYGO2	DEDD	-0.181743	0.172133	0.656299	7.26859e-59	1.02924e-11	-0.838042	0.267933	2.90237e-57	6.88524e-10
PYGO2	DAP3	-0.0301854	0.822032	0.570357	1.19415e-41	1.9744e-06	-0.600543	0.878301	1.36607e-40	1.85921e-05
PYGO2	CDC42SE1	-0.39957	0.00188782	0.405837	6.06751e-20	2.14113e-09	-0.805406	0.00690148	1.50766e-19	6.05987e-08
PYGO2	BLZF1	-0.355783	0.00612742	0.174835	0.000146233	0.000119277	-0.530618	0.0184683	0.000160675	0.000619223
PYGO2	B4GALT3	0.0491062	0.714319	0.632357	1.60979e-53	1.05102e-06	-0.583251	0.794013	4.82094e-52	1.11395e-05
PYGO2	APH1A	-0.0191289	0.886667	0.513083	1.0152e-32	3.96634e-05	-0.532212	0.923977	6.24021e-32	0.000236192
PSMD4	PRCC	-0.0946462	0.479752	0.639764	4.01529e-55	2.24001e-09	-0.734411	0.597342	1.33437e-53	6.23692e-08
PSMD4	PIP5K1A	-0.552892	6.77842e-06	0.600616	4.05347e-47	0	-1.15351	6.50198e-05	7.17507e-46	0
PSMD4	NCSTN	-0.121847	0.362211	0.425226	6.25647e-22	5.28569e-05	-0.547073	0.481732	1.7649e-21	0.000303529
PSMD4	ISG20L2	-0.551848	7.113e-06	0.460154	7.53484e-26	4.44089e-15	-1.012	6.74546e-05	2.8268e-25	9.53126e-13
PSMD4	HDGF	-0.0183846	0.891049	0.547159	7.97858e-38	9.13595e-06	-0.565544	0.926483	6.87252e-37	6.81031e-05
PSMD4	FLVCR1	-0.313504	0.0165591	0.316669	2.45151e-12	4.77237e-06	-0.630173	0.0412656	3.87235e-12	3.86517e-05
PSMD4	DEDD	-0.159855	0.230668	0.58343	6.08738e-44	6.16076e-09	-0.743284	0.339177	8.5907e-43	1.476e-07
PSMD4	CRTC2	-0.405034	0.00161135	0.568789	2.21397e-41	4.66294e-14	-0.973823	0.00605843	2.47917e-40	7.06435e-12
PSMD4	COPA	-0.453208	0.00035356	0.373554	6.52568e-17	6.42117e-10	-0.826762	0.00173282	1.33071e-16	2.1339e-08
PSMD4	CHTOP	-0.133103	0.319223	0.562629	2.42619e-40	6.53857e-08	-0.695732	0.438497	2.49946e-39	1.04923e-06
PSMD4	CDC42SE1	-0.523414	2.48831e-05	0.354558	2.79742e-15	2.49958e-11	-0.877972	0.000191589	5.20387e-15	1.43059e-09
PSMD4	B4GALT3	0.0365064	0.785573	0.605874	3.95389e-48	3.02481e-06	-0.569368	0.851355	7.68548e-47	2.64979e-05
PRUNE	PRCC	-0.124036	0.353588	0.558874	1.01881e-39	1.15582e-07	-0.682909	0.473745	1.00151e-38	1.68658e-06
PRUNE	POLR3C	-0.11636	0.38439	0.552594	1.07788e-38	2.1949e-07	-0.668954	0.505206	9.89692e-38	2.92142e-06
PRUNE	PIP5K1A	-0.577431	2.08093e-06	0.70133	2.29863e-70	0	-1.27876	2.40874e-05	2.63116e-68	0
PRUNE	NDUFS2	-0.0567041	0.672452	0.462072	4.45112e-26	9.4706e-05	-0.518776	0.759438	1.70847e-25	0.000508157
PRUNE	ISG20L2	-0.371007	0.0041426	0.542265	4.69099e-37	2.73226e-12	-0.913272	0.0131801	3.8538e-36	2.30719e-10
PRUNE	ILF2	-0.197632	0.136998	0.643894	4.90546e-56	1.31242e-11	-0.841526	0.224451	1.74262e-54	8.07866e-10
PRUNE	HDGF	-0.387972	0.00261922	0.390415	1.875e-18	8.31456e-09	-0.778387	0.00904869	4.21752e-18	1.87023e-07
PRUNE	FLVCR1	-0.196108	0.140113	0.398017	3.53411e-19	1.37767e-05	-0.594125	0.228033	8.34289e-19	9.70775e-05
PRUNE	ENSA	0.235408	0.0752591	0.720236	7.29355e-76	2.78906e-06	-0.484828	0.139446	1.39145e-73	2.46e-05
PRUNE	EIF2D	0.747123	1.63409e-11	0.344244	1.94167e-14	2.04405e-05	0.402879	1.50307e-09	3.42401e-14	0.000134469
PRUNE	DEDD	-0.300091	0.0220966	0.55947	8.12178e-40	4.02127e-11	-0.859561	0.0519725	8.06075e-39	2.05085e-09
PRUNE	CRTC2	-0.194259	0.143963	0.43565	4.71849e-23	3.26532e-06	-0.629909	0.232827	1.43561e-22	2.81737e-05
PRUNE	COPA	-0.358631	0.00570264	0.51937	1.28169e-33	2.60776e-11	-0.878001	0.0174122	8.47498e-33	1.46006e-09
PRUNE	CDC42SE1	-0.544998	9.7189e-06	0.594846	4.96298e-46	0	-1.13984	8.70644e-05	8.11565e-45	0
PRUNE	B4GALT3	-0.0369805	0.782857	0.610948	4.01392e-49	1.59569e-07	-0.647929	0.84965	8.20464e-48	2.22748e-06
PRCC	POLR3C	-0.101534	0.448217	0.518099	1.95475e-33	2.16238e-06	-0.619633	0.567133	1.26972e-32	2.00331e-05
PRCC	PMF1	-0.0641995	0.632095	0.501089	4.67978e-31	1.6116e-05	-0.565288	0.728069	2.55355e-30	0.000110244
PRCC	MTX1	-0.0545219	0.684382	0.670263	3.25159e-62	1.26981e-09	-0.724785	0.769025	1.55083e-60	3.8028e-08
PRCC	MRPL9	0.00802983	0.952297	0.620661	4.47783e-51	4.77526e-07	-0.612631	0.968848	1.04842e-49	5.74705e-06
PRCC	LYSMD1	-0.0806047	0.547518	0.514008	7.5081e-33	5.351e-06	-0.594613	0.656179	4.66517e-32	4.25569e-05
PRCC	KRTCAP2	-0.124323	0.352464	0.534343	7.76608e-36	4.25807e-07	-0.658666	0.472675	5.95284e-35	5.18518e-06
PRCC	KLHL12	-0.127424	0.340489	0.410688	1.98588e-20	7.53201e-05	-0.538112	0.460936	5.06149e-20	0.000414945
PRCC	ISG20L2	0.449743	0.00039733	0.786244	2.84457e-99	5.18682e-05	-0.336501	0.00191813	2.93048e-96	0.000298518
PRCC	INTS7	-0.231037	0.0810001	0.441437	1.08043e-23	6.56626e-07	-0.672474	0.148217	3.46748e-23	7.43359e-06
PRCC	ILF2	-0.106787	0.424961	0.57536	1.62876e-42	8.88374e-08	-0.682147	0.54398	2.00232e-41	1.34986e-06
PRCC	GPR89A	-0.110637	0.408356	0.581005	1.65027e-43	5.48031e-08	-0.691642	0.528769	2.26078e-42	8.96161e-07
PRCC	GNPAT	-0.30333	0.0206331	0.345287	1.6014e-14	2.3457e-06	-0.648617	0.0493871	2.83465e-14	2.13476e-05
PRCC	GLMP	-0.219548	0.0977425	0.508862	3.97787e-32	3.79337e-08	-0.728409	0.171191	2.32577e-31	6.66883e-07
PRCC	GGPS1	-0.220014	0.0970148	0.311666	5.60142e-12	0.000128613	-0.531679	0.170263	8.67496e-12	0.000660506
PRCC	GBA	-0.156063	0.242061	0.422699	1.15513e-21	1.99278e-05	-0.578762	0.351722	3.19517e-21	0.000131769
PRCC	FLAD1	0.103283	0.440399	0.675816	1.34522e-63	4.83319e-07	-0.572533	0.559018	7.69914e-62	5.78971e-06
PRCC	FH	-0.251673	0.0566812	0.4306	1.66908e-22	4.81348e-07	-0.682273	0.110929	4.89882e-22	5.77955e-06
PRCC	FDPS	-0.426395	0.000845326	0.532547	1.45218e-35	1.88072e-13	-0.958942	0.0035529	1.09359e-34	2.36282e-11
PRCC	ENSA	-0.212817	0.108733	0.493313	5.17768e-30	1.12612e-07	-0.706129	0.185889	2.61217e-29	1.64791e-06
PRCC	DUSP12	-0.0328528	0.806597	0.597635	1.48779e-46	4.0815e-07	-0.630488	0.867386	2.52093e-45	5.02962e-06
PRCC	DDX59	-0.137966	0.301701	0.371115	1.07227e-16	0.000210194	-0.509081	0.419789	2.15837e-16	0.00099149
PRCC	DAP3	-0.383121	0.00299347	0.611474	3.15912e-49	5.32907e-15	-0.994595	0.0101044	6.56155e-48	1.05577e-12
PRCC	CHD1L	-0.084875	0.526432	0.424264	7.90597e-22	0.000161747	-0.509139	0.639389	2.21806e-21	0.00079728
PRCC	CCT3	0.00979956	0.9418	0.662742	2.18047e-60	3.29764e-08	-0.652942	0.961397	9.20622e-59	5.93922e-07
PRCC	CACYBP	-0.248853	0.0596051	0.367823	2.08214e-16	7.17311e-06	-0.616676	0.115293	4.12504e-16	5.51473e-05
PRCC	BLZF1	-0.313251	0.0166514	0.266411	4.98215e-09	2.82289e-05	-0.579661	0.0414155	6.55674e-09	0.000176038
PRCC	B4GALT3	0.279769	0.033424	0.691192	1.36382e-67	7.92987e-05	-0.411423	0.0725832	1.19068e-65	0.000432699
PRCC	APH1A	-0.094004	0.482751	0.48454	7.24646e-29	1.24301e-05	-0.578544	0.600495	3.32975e-28	8.85579e-05
POLR3C	NVL	-0.182563	0.170171	0.407723	3.93858e-20	1.49021e-05	-0.590286	0.265461	9.87232e-20	0.000103731
POLR3C	MSTO1	-0.121768	0.362523	0.407269	4.37153e-20	0.000100349	-0.529037	0.482023	1.09256e-19	0.000535089
POLR3C	KLHL12	-0.32496	0.0128137	0.414507	8.13877e-21	4.83989e-08	-0.739467	0.0335896	2.13022e-20	8.06804e-07
POLR3C	ISG20L2	-0.083373	0.533802	0.574829	2.01552e-42	2.25553e-07	-0.658202	0.645449	2.46018e-41	2.97904e-06
POLR3C	INTS7	-0.254738	0.0536366	0.400408	2.07218e-19	1.58167e-06	-0.655146	0.106467	4.95994e-19	1.56077e-05
POLR3C	GORAB	-0.158974	0.233281	0.356588	1.89472e-15	0.00018427	-0.515561	0.34215	3.55934e-15	0.000887908
POLR3C	FAM189B	-0.301737	0.0213424	0.374163	5.76151e-17	7.75585e-07	-0.6759	0.0507547	1.17862e-16	8.51821e-06
POLR3C	DEDD	-0.0741852	0.57996	0.439998	1.56309e-23	0.000126828	-0.514183	0.683141	4.95475e-23	0.000652641
POLR3C	CRTC2	-0.292918	0.0256527	0.341817	3.03168e-14	3.96171e-06	-0.634736	0.0588509	5.30801e-14	3.31279e-05
POLR3C	CHTOP	-0.363233	0.00507085	0.345797	1.45711e-14	2.01506e-07	-0.70903	0.0156971	2.58991e-14	2.73867e-06
POLR3C	CHD1L	-0.134978	0.312392	0.451665	7.44235e-25	1.2666e-05	-0.586643	0.431518	2.57631e-24	9.01137e-05
POLR3C	B4GALT3	-0.197582	0.137098	0.4908	1.11106e-29	2.33682e-07	-0.688383	0.224544	5.4766e-29	3.07174e-06
PMF1	PIP5K1A	-0.409642	0.00140697	0.365153	3.54691e-16	9.6932e-09	-0.774795	0.00541249	6.9389e-16	2.14291e-07
PMF1	NCSTN	-0.347028	0.00761125	0.236892	2.22528e-07	2.31459e-05	-0.583919	0.0221033	2.71171e-07	0.000149217
PMF1	ISG20L2	-0.495725	7.59622e-05	0.17878	0.000102558	3.78865e-07	-0.674506	0.000485461	0.000113097	4.67994e-06
PMF1	DEDD	-0.133537	0.317635	0.508925	3.89731e-32	1.07257e-06	-0.642462	0.437119	2.28125e-31	1.12982e-05
PMF1	CRTC2	-0.3479	0.00745052	0.447519	2.22558e-24	3.16388e-09	-0.795419	0.0217314	7.42484e-24	8.22565e-08
PMF1	COPA	-0.704325	6.87238e-10	0.164404	0.000360283	2.77334e-13	-0.868729	3.10523e-08	0.000391027	3.10553e-11
PMF1	CHTOP	0.0261626	0.845436	0.534561	7.19587e-36	6.35124e-05	-0.508399	0.895	5.54879e-35	0.000354445
PMF1	CDC42SE1	-0.427331	0.000820976	0.121202	0.00874559	4.99063e-05	-0.548532	0.00347767	0.00910623	0.000289165
PMF1	C1orf27	-0.266122	0.0434685	0.290109	1.65403e-10	6.16017e-05	-0.556231	0.089814	2.36074e-10	0.000345278
PIP5K1A	PIGM	-0.345885	0.00782629	0.39155	1.46546e-18	5.62856e-08	-0.737435	0.0225688	3.31515e-18	9.11721e-07
PIP5K1A	NVL	-0.384047	0.00291854	0.491762	8.29944e-30	3.74563e-11	-0.875809	0.00989691	4.12649e-29	1.96875e-09
PIP5K1A	NIT1	-0.412366	0.00129741	0.419078	2.75571e-21	5.43312e-10	-0.831444	0.00507054	7.44736e-21	1.84021e-08
PIP5K1A	NDUFS2	-0.2621	0.0468627	0.471355	3.32214e-27	4.48112e-08	-0.733455	0.0953733	1.36922e-26	7.61791e-07
PIP5K1A	NCSTN	-0.336549	0.00979123	0.469342	5.87129e-27	1.67579e-09	-0.805891	0.0269993	2.38322e-26	4.90453e-08
PIP5K1A	MTX1	-0.224965	0.0895408	0.5783	4.9696e-43	4.59425e-10	-0.803265	0.15987	6.41565e-42	1.6434e-08
PIP5K1A	MSTO1	-0.293194	0.0255075	0.462374	4.09589e-26	1.83893e-08	-0.755568	0.0586128	1.578e-25	3.65727e-07
PIP5K1A	MRPS14	-0.360371	0.00545608	0.30495	1.65741e-11	1.20731e-06	-0.665321	0.0167686	2.49192e-11	1.24128e-05
PIP5K1A	MRPL9	-0.362474	0.00517062	0.666728	2.38296e-61	0	-1.0292	0.0159867	1.04911e-59	0
PIP5K1A	METTL18	-0.371351	0.00410529	0.234747	2.8788e-07	1.02383e-05	-0.606098	0.0130996	3.49404e-07	7.53395e-05
PIP5K1A	METTL13	-0.697542	1.17047e-09	0.327786	3.69614e-13	0	-1.02533	4.74733e-08	6.09242e-13	0
PIP5K1A	LYSMD1	-0.735216	4.96806e-11	0.707097	5.38024e-72	0	-1.44231	3.35549e-09	6.75942e-70	0
PIP5K1A	LHX4-AS1	-0.346457	0.00771795	0.38876	2.68085e-18	6.24293e-08	-0.735217	0.0223595	5.95219e-18	1.00492e-06
PIP5K1A	KRTCAP2	-0.285639	0.0297418	0.371573	9.77139e-17	1.61237e-06	-0.657212	0.0659203	1.96996e-16	1.58196e-05
PIP5K1A	KLHL12	-0.400302	0.00184843	0.467618	9.53497e-27	6.63976e-11	-0.86792	0.00678154	3.81029e-26	3.10922e-09
PIP5K1A	INTS7	-0.103907	0.437627	0.437159	3.22159e-23	5.86985e-05	-0.541065	0.556597	9.9726e-23	0.000331653
PIP5K1A	IARS2	-0.380493	0.00321536	0.36785	2.07114e-16	3.47559e-08	-0.748343	0.0106923	4.10482e-16	6.17337e-07
PIP5K1A	GPR89B	-0.190899	0.151164	0.454032	3.95588e-25	1.671e-06	-0.64493	0.241143	1.40142e-24	1.62402e-05
PIP5K1A	GPR89A	-0.138313	0.300474	0.516878	2.92646e-33	6.1124e-07	-0.655191	0.418874	1.87723e-32	6.99666e-06
PIP5K1A	GORAB	-0.271133	0.0395254	0.332562	1.60061e-13	1.21888e-05	-0.603695	0.0833382	2.69612e-13	8.74438e-05
PIP5K1A	GNPAT	-0.443489	0.000488964	0.268157	3.91942e-09	1.36948e-07	-0.711646	0.00226906	5.19529e-09	1.9595e-06
PIP5K1A	GLMP	-0.467997	0.000211835	0.421242	1.64088e-21	1.96456e-11	-0.889239	0.00111799	4.48153e-21	1.17668e-09
PIP5K1A	GBA	-0.40981	0.00139998	0.358062	1.42509e-15	1.3452e-08	-0.767872	0.00539917	2.69678e-15	2.81821e-07
PIP5K1A	FLAD1	-0.589501	1.12293e-06	0.578186	5.20622e-43	0	-1.16769	1.46807e-05	6.70431e-42	0
PIP5K1A	FH	-0.288588	0.0280237	0.321574	1.0741e-12	9.8377e-06	-0.610163	0.0630074	1.72842e-12	7.25988e-05
PIP5K1A	FDPS	-0.240602	0.0688639	0.524765	2.09658e-34	6.3118e-09	-0.765367	0.130124	1.45546e-33	1.50519e-07
PIP5K1A	FAM189B	-0.330024	0.0114064	0.46788	8.85812e-27	2.4938e-09	-0.797904	0.0305218	3.55083e-26	6.76082e-08
PIP5K1A	ENSA	-0.0221138	0.869127	0.562068	3.00974e-40	3.95317e-06	-0.584182	0.910119	3.07602e-39	3.31102e-05
PIP5K1A	EIF2D	-0.448697	0.000411477	0.216297	2.38596e-06	8.28861e-07	-0.664993	0.00197532	2.7875e-06	9.0073e-06
PIP5K1A	DUSP12	0.0264793	0.843589	0.598209	1.15981e-46	3.23671e-06	-0.571729	0.893788	1.9782e-45	2.80207e-05
PIP5K1A	DAP3	-0.443953	0.000481556	0.581346	1.43495e-43	1.11022e-15	-1.0253	0.00224479	1.98161e-42	2.72322e-13
PIP5K1A	COG2	-0.409801	0.00140037	0.372288	8.45015e-17	6.82199e-09	-0.782088	0.00539917	1.71298e-16	1.59005e-07
PIP5K1A	CHTOP	0.148149	0.267067	0.602572	1.71406e-47	0.000121933	-0.454423	0.380332	3.11982e-46	0.000629968
PIP5K1A	CHD1L	-0.229899	0.0825491	0.504787	1.45989e-31	3.0558e-08	-0.734686	0.150039	8.30011e-31	5.58171e-07
PIP5K1A	CCT3	-0.294571	0.024793	0.541755	5.63316e-37	1.74167e-10	-0.836326	0.0572686	4.62045e-36	7.23494e-09
PIP5K1A	CACYBP	-0.446205	0.000447041	0.343927	2.05867e-14	4.11013e-09	-0.790132	0.00211452	3.6291e-14	1.03275e-07
PIP5K1A	C1orf56	-0.096484	0.471225	0.520474	8.87125e-34	2.30485e-06	-0.616958	0.589574	5.97331e-33	2.10876e-05
PIP5K1A	C1orf131	-0.20275	0.126913	0.326702	4.4603e-13	0.000133569	-0.529452	0.210473	7.32388e-13	0.000682554
PIP5K1A	BPNT1	-0.265836	0.0437031	0.331631	1.88636e-13	1.51279e-05	-0.597467	0.0901541	3.16503e-13	0.000105019
PIP5K1A	B4GALT3	0.0901355	0.501024	0.658556	2.14866e-59	9.21419e-07	-0.568421	0.616819	8.8542e-58	9.89668e-06
PIP5K1A	APH1A	-0.299111	0.0225566	0.578755	4.13231e-43	1.07732e-11	-0.877865	0.0528373	5.38874e-42	7.10849e-10
PIGM	NCSTN	-0.175368	0.187931	0.439925	1.59228e-23	5.28069e-06	-0.615294	0.28802	5.04418e-23	4.21324e-05
PIGM	ISG20L2	-0.213689	0.107257	0.438828	2.10768e-23	1.41344e-06	-0.652517	0.18416	6.60381e-23	1.42509e-05
PIGM	ILF2	-0.437871	0.000587199	0.372266	8.48673e-17	1.58913e-09	-0.810138	0.00263702	1.71972e-16	4.70437e-08
PIGM	H3F3A	-0.103834	0.437946	0.456944	1.80508e-25	2.77876e-05	-0.560779	0.556728	6.56173e-25	0.000174129
PIGM	GBA	-0.325603	0.0126273	0.247127	6.29262e-08	3.48844e-05	-0.572729	0.0333385	7.87113e-08	0.000211898
PIGM	ENSA	-0.178586	0.179832	0.388113	3.08121e-18	3.50484e-05	-0.566699	0.277672	6.81465e-18	0.000212643
PIGM	DEDD	-0.30789	0.0187127	0.500298	5.9924e-31	1.15741e-09	-0.808188	0.0455096	3.24232e-30	3.5342e-08
PIGM	CDC42SE1	-0.257382	0.0511172	0.26441	6.54457e-09	0.000179988	-0.521792	0.102334	8.58444e-09	0.00087135
PIGM	B4GALT3	-0.423254	0.000931908	0.423941	8.55081e-22	2.29737e-10	-0.847195	0.00384328	2.38987e-21	9.1029e-09
PIGM	APH1A	-0.34439	0.0081157	0.222526	1.19195e-06	4.04658e-05	-0.566916	0.0231217	1.40949e-06	0.000240414
NVL	ISG20L2	-0.202668	0.127071	0.355922	2.15363e-15	5.09718e-05	-0.55859	0.210599	4.02954e-15	0.000294455
NVL	ILF2	-0.405832	0.00157414	0.377017	3.20083e-17	6.61381e-09	-0.782849	0.00595499	6.64549e-17	1.56274e-07
NVL	FH	-0.0290694	0.82851	0.473625	1.74007e-27	0.000137108	-0.502694	0.883274	7.32877e-27	0.000698559
NVL	ENSA	-0.310238	0.0177844	0.304355	1.82207e-11	8.44325e-06	-0.614594	0.0437001	2.72913e-11	6.39576e-05
NVL	DEDD	-0.109354	0.413847	0.407516	4.1308e-20	0.000142613	-0.51687	0.532665	1.03391e-19	0.000720904
NVL	C1orf131	0.800146	4.8664e-14	0.461638	5.01544e-26	2.61405e-05	0.338507	1.04445e-11	1.91509e-25	0.000165012
NIT1	DEDD	0.160105	0.229928	0.626809	2.39389e-52	5.58784e-05	-0.466704	0.338775	6.25936e-51	0.000317343
NIT1	COPA	-0.336268	0.00985643	0.278668	8.91469e-10	8.17318e-06	-0.614936	0.02715	1.22062e-09	6.22782e-05
NDUFS2	MRPS14	-0.264675	0.044666	0.278118	9.64812e-10	9.4537e-05	-0.542793	0.0917362	1.31894e-09	0.000507779
NDUFS2	MRPL9	-0.0435022	0.745753	0.486934	3.55349e-29	5.43733e-05	-0.530436	0.819755	1.67927e-28	0.000310851
NDUFS2	ISG20L2	0.0250321	0.852039	0.565233	8.8714e-41	1.59095e-05	-0.540201	0.899723	9.48062e-40	0.000109412
NDUFS2	HDGF	0.161627	0.225472	0.619322	8.40022e-51	8.39634e-05	-0.457695	0.333738	1.90615e-49	0.000456701
NDUFS2	GGPS1	-0.297451	0.0233538	0.325441	5.54527e-13	6.21399e-06	-0.622892	0.054383	9.06208e-13	4.8424e-05
NDUFS2	FDPS	-0.0708581	0.597113	0.539666	1.18779e-36	2.2354e-06	-0.610524	0.697148	9.58984e-36	2.05985e-05
NDUFS2	ENSA	-0.253384	0.0549642	0.435147	5.35617e-23	3.66353e-07	-0.688531	0.108268	1.62197e-22	4.54719e-06
NDUFS2	DUSP12	-0.0320964	0.810966	0.531308	2.23191e-35	1.20793e-05	-0.563405	0.869363	1.64707e-34	8.67788e-05
NDUFS2	DEDD	0.0613963	0.647072	0.674473	2.92517e-63	1.08859e-07	-0.613076	0.740681	1.63778e-61	1.60209e-06
NDUFS2	DDX59	-0.172862	0.19442	0.410302	2.1719e-20	1.85552e-05	-0.583164	0.296201	5.52195e-20	0.000124288
NDUFS2	COPA	0.193834	0.14486	0.627132	2.04922e-52	0.000151189	-0.433297	0.233836	5.44099e-51	0.000755359
NDUFS2	C1orf27	0.000604771	0.996405	0.485724	5.09752e-29	0.000202888	-0.485119	0.997179	2.37194e-28	0.000960549
NDUFS2	BLZF1	-0.459993	0.000280313	0.273651	1.82171e-09	4.86194e-08	-0.733645	0.00142255	2.4558e-09	8.07867e-07
NCSTN	MRPL9	-0.295794	0.0241732	0.352218	4.3696e-15	2.37739e-06	-0.648011	0.0559875	8.0299e-15	2.1561e-05
NCSTN	KRTCAP2	-0.437735	0.000589784	0.32542	5.56491e-13	1.51602e-08	-0.763156	0.00264402	9.09129e-13	3.1236e-07
NCSTN	ILF2	-0.467317	0.000216993	0.368488	1.82214e-16	3.75071e-10	-0.835805	0.00114171	3.62248e-16	1.38992e-08
NCSTN	HDGF	-0.303928	0.0203721	0.492783	6.08449e-30	2.15797e-09	-0.796711	0.0488759	3.05768e-29	6.07417e-08
NCSTN	H3F3A	-0.398938	0.00192237	0.158402	0.000591142	4.46394e-05	-0.55734	0.00701284	0.000636757	0.000262786
NCSTN	GPR89A	-0.394027	0.00221081	0.312635	4.77885e-12	2.11191e-07	-0.706662	0.00790824	7.43007e-12	2.84033e-06
NCSTN	GNPAT	-0.394	0.00221251	0.313033	4.47569e-12	2.07957e-07	-0.707034	0.00790885	6.96714e-12	2.80415e-06
NCSTN	GGPS1	-0.523623	2.46652e-05	0.203685	9.145e-06	3.29705e-08	-0.727307	0.000190195	1.04471e-05	5.93922e-07
NCSTN	FDPS	-0.330188	0.0113631	0.361408	7.42613e-16	4.20055e-07	-0.691596	0.0304443	1.42785e-15	5.13944e-06
NCSTN	ENSA	-0.490997	9.10486e-05	0.346536	1.27022e-14	2.91706e-10	-0.837533	0.000561666	2.26633e-14	1.13832e-08
NCSTN	DUSP12	-0.555326	6.05445e-06	0.308641	9.16156e-12	3.42095e-11	-0.863967	5.90653e-05	1.40033e-11	1.83555e-09
NCSTN	DEDD	-0.0576994	0.667036	0.53799	2.15295e-36	3.80658e-06	-0.59569	0.755144	1.70876e-35	3.20388e-05
NCSTN	DDX59	-0.36892	0.00437579	0.337499	6.63547e-14	2.24142e-07	-0.706419	0.0137942	1.13779e-13	2.96801e-06
NCSTN	DAP3	-0.169439	0.203537	0.405801	6.11742e-20	2.45383e-05	-0.57524	0.307635	1.51933e-19	0.000156625
NCSTN	CD46	-0.495812	7.57098e-05	0.282777	4.91107e-10	4.87872e-09	-0.778589	0.000485051	6.81673e-10	1.19668e-07
NCSTN	CCT3	-0.0876484	0.512957	0.442595	8.01704e-24	7.80901e-05	-0.530244	0.627541	2.59885e-23	0.000427009
NCSTN	C1orf27	-0.325826	0.0125629	0.361438	7.38211e-16	5.01842e-07	-0.687264	0.0332196	1.42044e-15	5.96995e-06
NCSTN	BLZF1	-0.633466	9.46061e-08	0.230173	4.94504e-07	5.86442e-12	-0.863639	1.79821e-06	5.9486e-07	4.1955e-10
MTX1	ISG20L2	-0.240347	0.0691681	0.491794	8.22073e-30	3.9171e-08	-0.73214	0.130607	4.0913e-29	6.83966e-07
MTX1	FAM189B	-0.081746	0.541843	0.60087	3.62654e-47	5.19351e-08	-0.682616	0.651958	6.46378e-46	8.54689e-07
MTX1	DEDD	0.0436088	0.745151	0.62697	2.21584e-52	1.18652e-06	-0.583361	0.819618	5.82336e-51	1.22481e-05
MTX1	CRTC2	-0.28729	0.0287697	0.50608	9.68217e-32	2.20649e-09	-0.793369	0.0643476	5.54143e-31	6.17698e-08
MTX1	COPA	-0.251392	0.0569668	0.409054	2.89873e-20	1.24665e-06	-0.660447	0.111277	7.31351e-20	1.27664e-05
MTX1	CHTOP	-0.0913488	0.495254	0.530574	2.87643e-35	1.69977e-06	-0.621923	0.611442	2.10462e-34	1.64268e-05
MTX1	B4GALT3	0.151964	0.254803	0.632079	1.84532e-53	3.33515e-05	-0.480115	0.366718	5.43158e-52	0.00020476
MSTO1	ISG20L2	-0.0725662	0.588279	0.464837	2.07229e-26	5.34165e-05	-0.537403	0.690728	8.11124e-26	0.000305721
MSTO1	ILF2	-0.269419	0.0408395	0.387134	3.80237e-18	1.57869e-06	-0.656553	0.0855486	8.34511e-18	1.56077e-05
MSTO1	FDPS	-0.121712	0.362748	0.388394	2.90045e-18	0.000189893	-0.510106	0.482073	6.4259e-18	0.00090905
MSTO1	ENSA	-0.357271	0.00590217	0.395496	6.17573e-19	2.79115e-08	-0.752766	0.0179258	1.431e-18	5.17166e-07
MSTO1	DEDD	0.0253134	0.850395	0.595051	4.54404e-46	3.67445e-06	-0.569737	0.898909	7.45425e-45	3.10281e-05
MSTO1	DAP3	-0.0865575	0.518236	0.505176	1.29033e-31	6.51607e-06	-0.591734	0.632568	7.36044e-31	5.06249e-05
MSTO1	BLZF1	-0.47178	0.00018512	0.181526	7.97632e-05	1.06122e-06	-0.653305	0.00101012	8.82811e-05	1.12245e-05
MSTO1	B4GALT3	0.0549582	0.681991	0.56887	2.14525e-41	3.42663e-05	-0.513911	0.767687	2.41271e-40	0.000209378
MSTO1	APH1A	-0.205393	0.121931	0.339734	4.43061e-14	8.08323e-05	-0.545127	0.203522	7.6842e-14	0.0004406
MRPS14	MRPL9	0.720381	1.83232e-10	0.295378	7.41946e-11	2.28233e-05	0.425003	1.0259e-08	1.08327e-10	0.000147692
MRPS14	ISG20L2	-0.403205	0.00169955	0.185457	5.529e-05	1.60894e-05	-0.588662	0.0063163	6.15116e-05	0.000110208
MRPS14	GNPAT	0.756278	6.65991e-12	0.422697	1.15562e-21	0.000168563	0.333581	7.66163e-10	3.19517e-21	0.000823004
MRPS14	CRTC2	-0.502892	5.74299e-05	0.0314205	0.498184	4.14304e-05	-0.534312	0.000388217	0.500321	0.000245807
MRPS14	COPA	-0.455921	0.000322401	0.152744	0.000928221	5.88166e-06	-0.608665	0.00159682	0.000993201	4.61836e-05
MRPS14	CDC42SE1	-0.419656	0.00104085	0.178806	0.00010232	1.06346e-05	-0.598462	0.00424163	0.000112883	7.77008e-05
MRPL9	ISG20L2	-0.382174	0.00307175	0.535585	5.02679e-36	2.28195e-12	-0.917759	0.0103146	3.91724e-35	1.95906e-10
MRPL9	ILF2	0.405533	0.00158796	0.760317	3.56249e-89	7.06981e-05	-0.354784	0.00599443	1.41157e-86	0.000391998
MRPL9	HDGF	-0.153351	0.250442	0.585424	2.66373e-44	7.17309e-09	-0.738775	0.361266	3.90908e-43	1.65689e-07
MRPL9	GNPAT	0.711319	3.9065e-10	0.261693	9.44481e-09	1.29424e-05	0.449626	1.97278e-08	1.23041e-08	9.18266e-05
MRPL9	GBA	-0.150558	0.259276	0.395598	6.03804e-19	6.39081e-05	-0.546156	0.3716	1.39973e-18	0.000356267
MRPL9	FLVCR1	-0.327062	0.0122123	0.305922	1.41897e-11	4.28514e-06	-0.632984	0.0324591	2.14155e-11	3.526e-05
MRPL9	EIF2D	0.708578	4.88394e-10	0.233341	3.40382e-07	5.78412e-06	0.475237	2.35114e-08	4.12252e-07	4.5593e-05
MRPL9	DEDD	-0.0205983	0.878025	0.587516	1.11241e-44	1.11734e-06	-0.608115	0.918503	1.6853e-43	1.16742e-05
MRPL9	CRTC2	-0.437462	0.000595015	0.542878	3.76432e-37	4.21885e-14	-0.980339	0.00266284	3.11236e-36	6.58524e-12
MRPL9	COPA	-0.51564	3.43754e-05	0.405571	6.44668e-20	2.26663e-12	-0.921211	0.000253316	1.59648e-19	1.95906e-10
MRPL9	CHTOP	-0.0735138	0.583404	0.562495	2.55461e-40	6.37349e-07	-0.636008	0.686255	2.62651e-39	7.24721e-06
MRPL9	CHD1L	-0.111336	0.405386	0.513564	8.67911e-33	1.89963e-06	-0.6249	0.525849	5.37333e-32	1.79872e-05
MRPL9	CDC42SE1	-0.422581	0.000951469	0.489861	1.47549e-29	4.54747e-12	-0.912442	0.00392081	7.1633e-29	3.39479e-10
MRPL9	B4GALT3	0.0293362	0.826961	0.653017	4.1969e-58	1.38243e-07	-0.623681	0.882377	1.62543e-56	1.97255e-06
METTL18	ISG20L2	-0.384013	0.00292126	0.253628	2.73837e-08	3.21722e-06	-0.637641	0.00989962	3.48452e-08	2.79459e-05
METTL18	DEDD	-0.193906	0.144708	0.36265	5.81844e-16	5.3147e-05	-0.556556	0.233664	1.12545e-15	0.000304836
METTL13	LYSMD1	0.739314	3.41159e-11	0.252722	3.07925e-08	1.27913e-06	0.486591	2.52036e-09	3.90863e-08	1.30471e-05
METTL13	ISG20L2	-0.32115	0.013969	0.604283	8.0343e-48	4.41425e-13	-0.925433	0.0359956	1.5049e-46	4.54756e-11
METTL13	ILF2	-0.310167	0.0178121	0.360215	9.37656e-16	9.9017e-07	-0.670382	0.0437323	1.79349e-15	1.05379e-05
METTL13	HDGF	-0.283963	0.0307567	0.488896	1.97373e-29	6.77998e-09	-0.772859	0.0678272	9.50157e-29	1.58744e-07
METTL13	FLVCR1	-0.234682	0.07619	0.338095	5.95994e-14	3.40137e-05	-0.572777	0.140665	1.02537e-13	0.000208081
METTL13	DEDD	-0.398812	0.00192933	0.386189	4.65393e-18	5.99162e-09	-0.785001	0.00702484	1.01449e-17	1.44219e-07
METTL13	DDX59	-0.177022	0.183737	0.410847	1.91403e-20	1.58677e-05	-0.587869	0.282686	4.88562e-20	0.00010927
METTL13	CDC42SE1	-0.528492	2.00602e-05	0.277647	1.03224e-09	9.18549e-10	-0.806139	0.000159954	1.40962e-09	2.93879e-08
METTL13	C1orf27	-0.168774	0.205346	0.417554	3.96139e-21	1.60735e-05	-0.586328	0.309268	1.05781e-20	0.000110208
METTL13	BLZF1	-0.330955	0.0111628	0.371305	1.03187e-16	2.66343e-07	-0.702259	0.0301204	2.07868e-16	3.39798e-06
LYSMD1	ISG20L2	-0.533036	1.64945e-05	0.451418	7.94867e-25	3.4861e-14	-0.984454	0.000136378	2.74605e-24	5.61153e-12
LYSMD1	ILF2	-0.216363	0.102829	0.613374	1.32505e-49	5.73503e-11	-0.829737	0.178155	2.83208e-48	2.73529e-09
LYSMD1	HDGF	-0.306235	0.0193914	0.384864	6.17194e-18	4.10911e-07	-0.691099	0.0469827	1.33019e-17	5.03953e-06
LYSMD1	FLVCR1	-0.0631415	0.637731	0.456821	1.86606e-25	9.52445e-05	-0.519963	0.732594	6.76905e-25	0.000510514
LYSMD1	ENSA	0.0524303	0.69589	0.605605	4.45978e-48	5.25712e-06	-0.553174	0.777724	8.57176e-47	4.20488e-05
LYSMD1	DEDD	-0.325017	0.0127971	0.486582	3.94773e-29	1.11255e-09	-0.811599	0.0335803	1.86045e-28	3.43159e-08
LYSMD1	DDX59	-0.00573679	0.965909	0.498038	1.21042e-30	0.000107162	-0.503775	0.976717	6.40791e-30	0.000566726
LYSMD1	CRTC2	-0.0805794	0.547644	0.439788	1.64911e-23	0.000106264	-0.520368	0.656179	5.21139e-23	0.000562557
LYSMD1	COPA	-0.217852	0.100426	0.400703	1.93955e-19	5.92344e-06	-0.618555	0.175354	4.65547e-19	4.63703e-05
LYSMD1	CDC42SE1	-0.572684	2.63455e-06	0.520137	9.9302e-34	0	-1.09282	2.95012e-05	6.63046e-33	0
LYSMD1	B4GALT3	-0.0311203	0.816614	0.565039	9.56491e-41	2.50693e-06	-0.59616	0.873418	1.02006e-39	2.2615e-05
LHX4-AS1	ISG20L2	-0.235546	0.0750838	0.339041	5.02321e-14	3.20075e-05	-0.574587	0.139302	8.68856e-14	0.000196978
LHX4-AS1	HDGF	-0.142252	0.286784	0.405365	6.75672e-20	5.82122e-05	-0.547617	0.403063	1.66845e-19	0.000329869
LHX4-AS1	FLVCR1	-0.0747764	0.576936	0.48197	1.54757e-28	2.54704e-05	-0.556746	0.680669	6.92576e-28	0.000161375
LHX4-AS1	C1orf27	-0.111827	0.403304	0.484761	6.78665e-29	6.85151e-06	-0.596588	0.523807	3.12964e-28	5.30709e-05
KRTCAP2	ISG20L2	-0.315887	0.0157111	0.223196	1.10491e-06	0.000102161	-0.539083	0.0396122	1.30926e-06	0.000543065
KRTCAP2	GBA	-0.191324	0.15024	0.415047	7.16735e-21	8.36571e-06	-0.606371	0.240113	1.88459e-20	6.34636e-05
KRTCAP2	CRTC2	-0.231999	0.0797072	0.575428	1.58481e-42	3.99488e-10	-0.807427	0.146424	1.95296e-41	1.46983e-08
KRTCAP2	COPA	-0.473543	0.000173752	0.197798	1.66535e-05	5.32493e-07	-0.67134	0.000955173	1.88698e-05	6.248e-06
KRTCAP2	C1orf56	0.0720981	0.590694	0.622566	1.81977e-51	4.08991e-06	-0.550467	0.691986	4.40077e-50	3.39793e-05
KLHL12	ISG20L2	-0.19353	0.145504	0.437151	3.22756e-23	3.14561e-06	-0.630682	0.234582	9.98508e-23	2.737e-05
KLHL12	ILF2	-0.328102	0.0119241	0.387592	3.44655e-18	1.46574e-07	-0.715694	0.031775	7.59008e-18	2.07419e-06
KLHL12	HDGF	-0.353346	0.00651254	0.338126	5.92629e-14	4.24825e-07	-0.691472	0.0194583	1.01992e-13	5.18518e-06
ISG20L2	INTS7	0.00796312	0.952692	0.516909	2.89632e-33	7.62311e-05	-0.508946	0.968908	1.86022e-32	0.000419067
ISG20L2	ILF2	0.00857911	0.949038	0.591724	1.88436e-45	2.47268e-06	-0.583145	0.966678	2.95925e-44	2.23452e-05
ISG20L2	IARS2	-0.133419	0.318064	0.417681	3.84417e-21	4.89095e-05	-0.5511	0.437451	1.02704e-20	0.000284349
ISG20L2	HDGF	0.173118	0.19375	0.723161	9.36753e-77	2.16518e-07	-0.550043	0.295531	1.93009e-74	2.88934e-06
ISG20L2	GPR89A	-0.313053	0.0167237	0.493954	4.25592e-30	1.30306e-09	-0.807008	0.0415352	2.15983e-29	3.8798e-08
ISG20L2	GNPAT	-0.542415	1.09138e-05	0.304912	1.66745e-11	9.88059e-11	-0.847327	9.64272e-05	2.50628e-11	4.46446e-09
ISG20L2	GLMP	-0.291122	0.0266148	0.411424	1.67362e-20	2.35554e-07	-0.702547	0.0606337	4.29322e-20	3.07174e-06
ISG20L2	GGPS1	-0.347096	0.00759846	0.224736	9.27277e-07	3.43284e-05	-0.571833	0.0220879	1.10233e-06	0.000209509
ISG20L2	GBA	-0.142393	0.2863	0.385399	5.50777e-18	0.000115731	-0.527792	0.402493	1.19204e-17	0.000603442
ISG20L2	FLAD1	-0.418308	0.00108452	0.53641	3.76081e-36	2.37144e-13	-0.954718	0.00438492	2.94854e-35	2.7762e-11
ISG20L2	FH	-0.415324	0.00118715	0.377727	2.763e-17	3.94914e-09	-0.793051	0.00470387	5.75737e-17	1.00207e-07
ISG20L2	FDPS	-0.43144	0.000721342	0.512665	1.1634e-32	5.65326e-13	-0.944105	0.00313556	7.11717e-32	5.56554e-11
ISG20L2	FAM189B	0.0662745	0.621103	0.629134	7.77536e-53	2.31805e-06	-0.56286	0.718298	2.14176e-51	2.11707e-05
ISG20L2	ENSA	-0.300178	0.0220565	0.355936	2.14815e-15	1.73631e-06	-0.656113	0.0519017	4.02075e-15	1.66861e-05
ISG20L2	DUSP12	-0.287732	0.028514	0.536169	4.09309e-36	3.49772e-10	-0.823901	0.0639423	3.19932e-35	1.32476e-08
ISG20L2	DAP3	-0.459773	0.000282458	0.584054	4.70207e-44	2.22045e-16	-1.04383	0.00142922	6.70925e-43	5.71876e-14
ISG20L2	COG2	-0.194385	0.143699	0.329188	2.8953e-13	0.000157934	-0.523573	0.232473	4.80157e-13	0.00078298
ISG20L2	CHD1L	-0.0524017	0.696048	0.447486	2.24474e-24	0.000180714	-0.499888	0.777732	7.48393e-24	0.000874046
ISG20L2	CCT3	-0.262125	0.0468409	0.650817	1.34324e-57	2.32703e-13	-0.912942	0.0953665	5.08751e-56	2.7762e-11
ISG20L2	CACYBP	-0.512251	3.94794e-05	0.380841	1.44329e-17	1.20535e-11	-0.893092	0.000283229	3.05189e-17	7.57164e-10
ISG20L2	C1orf131	-0.128065	0.338045	0.415922	5.83082e-21	6.13241e-05	-0.543987	0.45847	1.53945e-20	0.000344848
ISG20L2	APH1A	-0.345177	0.00796219	0.471627	3.07473e-27	9.62489e-10	-0.816805	0.0227853	1.2711e-26	3.04158e-08
INTS7	ILF2	-0.139987	0.294607	0.49334	5.13476e-30	1.77068e-06	-0.633326	0.412257	2.59305e-29	1.69847e-05
INTS7	HDGF	-0.316588	0.0154687	0.472056	2.72198e-27	3.76432e-09	-0.788644	0.0391353	1.13072e-26	9.64678e-08
INTS7	DEDD	-0.123457	0.355857	0.414996	7.25467e-21	7.27921e-05	-0.538452	0.475614	1.90657e-20	0.000401878
INTS7	CCT3	-0.00689908	0.959008	0.545815	1.30193e-37	1.40758e-05	-0.552714	0.971973	1.103e-36	9.87798e-05
ILF2	IARS2	-0.424105	0.000907694	0.349951	6.70562e-15	9.66327e-09	-0.774056	0.00376452	1.21772e-14	2.14291e-07
ILF2	GPR89B	-0.269138	0.0410583	0.359805	1.01569e-15	4.73578e-06	-0.628944	0.0857628	1.93555e-15	3.84763e-05
ILF2	FLVCR1	-0.260628	0.0481585	0.394761	7.25952e-19	1.60385e-06	-0.655389	0.097433	1.67385e-18	1.57661e-05
ILF2	FLAD1	0.246374	0.0622747	0.695887	7.32462e-69	2.02999e-05	-0.449513	0.119693	7.2556e-67	0.000133715
ILF2	FAM189B	-0.402999	0.00170973	0.43597	4.35221e-23	3.55916e-10	-0.838969	0.00634498	1.33204e-22	1.33819e-08
ILF2	DEDD	0.0620319	0.643663	0.531981	1.7675e-35	0.000197614	-0.46995	0.7376	1.32139e-34	0.000939032
ILF2	CRTC2	-0.576143	2.21936e-06	0.353204	3.6226e-15	6.34159e-13	-0.929347	2.5348e-05	6.69778e-15	6.04918e-11
ILF2	COPA	-0.155111	0.24498	0.471992	2.77238e-27	2.71596e-06	-0.627103	0.35481	1.1498e-26	2.4079e-05
ILF2	COG2	-0.31397	0.0163901	0.346364	1.31151e-14	1.49317e-06	-0.660334	0.0409632	2.33757e-14	1.49636e-05
ILF2	CHTOP	-0.344599	0.00807477	0.490041	1.39781e-29	3.41053e-10	-0.834639	0.0230305	6.81831e-29	1.30131e-08
ILF2	CHD1L	-0.119997	0.3696	0.456902	1.82556e-25	1.66772e-05	-0.576899	0.48916	6.63151e-25	0.00011333
ILF2	B4GALT3	0.160573	0.228551	0.641284	1.85938e-55	2.71719e-05	-0.480711	0.337229	6.34281e-54	0.000170686
IARS2	HDGF	-0.108544	0.417336	0.456783	1.88549e-25	2.4123e-05	-0.565327	0.536352	6.83475e-25	0.000154549
IARS2	FH	-0.0546695	0.683573	0.54821	5.43414e-38	2.57621e-06	-0.602879	0.768628	4.75234e-37	2.31186e-05
IARS2	DEDD	-0.347554	0.00751393	0.352986	3.77587e-15	2.90481e-07	-0.70054	0.0218784	6.97865e-15	3.68538e-06
IARS2	B4GALT3	-0.355649	0.00614803	0.348087	9.51277e-15	2.53464e-07	-0.703736	0.018508	1.70733e-14	3.26398e-06
HDGF	GLMP	-0.301075	0.0216429	0.41004	2.30794e-20	1.66185e-07	-0.711115	0.0512093	5.85626e-20	2.30113e-06
HDGF	FLAD1	-0.0952955	0.47673	0.57299	4.20382e-42	1.58858e-07	-0.668285	0.594772	4.94381e-41	2.22359e-06
HDGF	FDPS	-0.23183	0.0799329	0.497763	1.3182e-30	4.09441e-08	-0.729593	0.146681	6.957e-30	7.07729e-07
HDGF	FAM189B	-0.0357121	0.790132	0.52906	4.84546e-35	1.18895e-05	-0.564772	0.854975	3.46652e-34	8.55343e-05
HDGF	EIF2D	-0.350879	0.00692374	0.16315	0.000400115	0.000196113	-0.51403	0.0204367	0.000433437	0.000932759
HDGF	DEDD	0.060285	0.653048	0.535146	5.8638e-36	0.000166308	-0.474861	0.743913	4.54886e-35	0.000815565
HDGF	DDX59	-0.230495	0.0817349	0.308089	1.0016e-11	0.00010498	-0.538584	0.149085	1.52595e-11	0.000556332
HDGF	DAP3	-0.260682	0.0481099	0.595743	3.37234e-46	2.30598e-11	-0.856426	0.097373	5.60352e-45	1.33462e-09
HDGF	COG2	-0.185726	0.162764	0.329519	2.73296e-13	0.000200923	-0.515245	0.256156	4.53965e-13	0.000952118
HDGF	CCT3	0.249479	0.0589455	0.716334	1.08312e-74	6.05641e-06	-0.466855	0.114318	1.85972e-72	4.72675e-05
HDGF	CACYBP	-0.244855	0.0639573	0.493157	5.42871e-30	3.01154e-08	-0.738013	0.122152	2.73346e-29	5.52044e-07
HDGF	C1orf131	-0.128141	0.337756	0.392224	1.26538e-18	0.000139206	-0.520365	0.45844	2.87641e-18	0.000707373
HDGF	BPNT1	-0.343948	0.008203	0.339731	4.43295e-14	5.87801e-07	-0.683679	0.0233575	7.68566e-14	6.80396e-06
HDGF	B4GALT3	-0.194205	0.144077	0.517574	2.32536e-33	6.75801e-08	-0.711779	0.232931	1.50099e-32	1.0744e-06
HDGF	APH1A	-0.283589	0.0309876	0.369963	1.35372e-16	1.86021e-06	-0.653552	0.0682415	2.71535e-16	1.77115e-05
H3F3A	FLVCR1	-0.246115	0.0625592	0.402745	1.22442e-19	1.97796e-06	-0.64886	0.120195	2.97921e-19	1.85921e-05
H3F3A	DAP3	0.729406	8.36774e-11	0.302178	2.57288e-11	1.58647e-05	0.427228	5.13122e-09	3.8248e-11	0.00010927
H3F3A	CRTC2	-0.627475	1.35577e-07	0.0698384	0.131807	1.5117e-08	-0.697314	2.4333e-06	0.133992	3.1236e-07
H3F3A	COPA	-0.480765	0.000133545	0.144412	0.00175514	2.6786e-06	-0.625177	0.000772911	0.00186177	2.39124e-05
H3F3A	CHTOP	-0.214821	0.105364	0.311954	5.3428e-12	0.000148762	-0.526776	0.181637	8.2844e-12	0.000745402
H3F3A	C1orf27	-0.172015	0.19665	0.376419	3.62232e-17	6.48776e-05	-0.548433	0.299068	7.49942e-17	0.00036128
H3F3A	APH1A	0.692036	1.78421e-09	0.22574	8.26588e-07	1.28466e-05	0.466295	6.47215e-08	9.85364e-07	9.12728e-05
GPR89B	GPR89A	0.340333	0.00894847	0.758563	1.54379e-88	7.59579e-06	-0.418229	0.0251328	5.30136e-86	5.81366e-05
GPR89B	ENSA	-0.178219	0.180742	0.43834	2.3864e-23	5.11102e-06	-0.616559	0.278826	7.45895e-23	4.10076e-05
GPR89B	APH1A	-0.249962	0.0584416	0.305986	1.40439e-11	6.13974e-05	-0.555948	0.113564	2.1208e-11	0.000344883
GPR89A	DEDD	-0.037143	0.781925	0.502486	3.01865e-31	3.53839e-05	-0.539629	0.849009	1.68645e-30	0.000214175
GPR89A	CRTC2	-0.285106	0.0300616	0.470944	3.73319e-27	1.68636e-08	-0.75605	0.0664867	1.53347e-26	3.41985e-07
GPR89A	COPA	-0.322739	0.0134767	0.382149	1.09637e-17	2.34154e-07	-0.704888	0.0350068	2.32978e-17	3.07174e-06
GPR89A	B4GALT3	-0.109847	0.411733	0.494404	3.70832e-30	4.80476e-06	-0.604252	0.531272	1.88937e-29	3.88529e-05
GNPAT	FLVCR1	-0.0180637	0.89294	0.473588	1.75846e-27	0.000187136	-0.491651	0.927791	7.40017e-27	0.00089836
GNPAT	DEDD	-0.235755	0.0748177	0.402339	1.34215e-19	2.93755e-06	-0.638094	0.138878	3.25798e-19	2.57774e-05
GNPAT	CRTC2	-0.491672	8.8739e-05	0.0864298	0.0620062	1.1759e-05	-0.578102	0.000551381	0.0634852	8.47144e-05
GNPAT	COPA	-0.379291	0.0033216	0.277522	1.05085e-09	1.60287e-06	-0.656814	0.0109607	1.43389e-09	1.57661e-05
GNPAT	CDC42SE1	-0.44354	0.00048815	0.197123	1.7818e-05	2.10741e-06	-0.640663	0.00226732	2.01626e-05	1.96076e-05
GNPAT	CACYBP	0.828998	9.333e-16	0.395284	6.47075e-19	7.55186e-08	0.433714	6.00928e-13	1.496e-18	1.17522e-06
GLMP	FLVCR1	-0.392826	0.00228703	0.222246	1.23032e-06	6.92683e-06	-0.615071	0.00811887	1.45353e-06	5.35737e-05
GLMP	DUSP12	-0.138571	0.299566	0.396271	5.2041e-19	8.94211e-05	-0.534842	0.417835	1.21131e-18	0.000482818
GLMP	DEDD	-0.243297	0.065721	0.459315	9.47778e-26	1.76865e-07	-0.702612	0.124975	3.51729e-25	2.43592e-06
GLMP	CRTC2	-0.255187	0.0532021	0.459968	7.92888e-26	1.05583e-07	-0.715155	0.105931	2.96384e-25	1.55833e-06
GLMP	COPA	-0.217282	0.101341	0.393965	8.6481e-19	7.86599e-06	-0.611246	0.176176	1.9816e-18	6.00263e-05
GLMP	CHTOP	-0.342182	0.00856013	0.28904	1.9422e-10	4.50589e-06	-0.631222	0.0242404	2.75904e-10	3.69584e-05
GLMP	CDC42SE1	-0.269832	0.0405197	0.275393	1.42381e-09	8.76525e-05	-0.545225	0.0850454	1.93001e-09	0.000474761
GLMP	C1orf27	-0.478062	0.000147468	0.168058	0.000264273	1.30226e-06	-0.646121	0.000843074	0.000287734	1.32568e-05
GGPS1	CRTC2	-0.521656	2.67876e-05	0.00911607	0.844238	3.7675e-05	-0.530772	0.000203206	0.846044	0.000226182
GGPS1	COPA	-0.5833	1.54643e-06	0.246517	6.79477e-08	1.15361e-10	-0.829818	1.92832e-05	8.48894e-08	5.12265e-09
GBA	ENSA	-0.211543	0.110915	0.310154	7.16806e-12	0.000173294	-0.521697	0.188804	1.10349e-11	0.000843704
GBA	DUSP12	-0.412402	0.001296	0.328141	3.47488e-13	4.64841e-08	-0.740544	0.00506886	5.73874e-13	7.82483e-07
GBA	DEDD	-0.220397	0.0964199	0.42321	1.02072e-21	2.15889e-06	-0.643607	0.169508	2.83282e-21	2.00331e-05
GBA	DDX59	-0.402109	0.00175444	0.179723	9.41125e-05	2.02194e-05	-0.581833	0.00646896	0.000103939	0.000133355
GBA	CHTOP	-0.341772	0.00864496	0.223096	1.11747e-06	4.34726e-05	-0.564868	0.0244403	1.32355e-06	0.000256503
GBA	CD46	-0.448077	0.00042007	0.111979	0.0154766	3.03959e-05	-0.560057	0.0020035	0.0160274	0.000188184
GBA	C1orf27	-0.497969	6.96417e-05	0.119693	0.00962638	2.92159e-06	-0.617662	0.000453508	0.0100031	2.56811e-05
GBA	BLZF1	-0.518903	3.00434e-05	0.264679	6.30996e-09	2.98996e-09	-0.783582	0.00022428	8.28092e-09	7.89809e-08
FLVCR1	FLAD1	-0.269278	0.0409496	0.339056	5.00971e-14	1.0267e-05	-0.608334	0.0856942	8.66812e-14	7.53692e-05
FLVCR1	FH	-0.233243	0.078061	0.499895	6.79598e-31	3.44632e-08	-0.733138	0.143964	3.66579e-30	6.15075e-07
FLVCR1	ENSA	-0.391621	0.0023658	0.318302	1.86587e-12	1.85429e-07	-0.709922	0.00834672	2.95544e-12	2.54028e-06
FLVCR1	EIF2D	-0.287332	0.028745	0.319732	1.46706e-12	1.09908e-05	-0.607064	0.0643204	2.3432e-12	7.99626e-05
FLVCR1	DAP3	-0.376285	0.00360115	0.350549	5.99182e-15	9.19874e-08	-0.726834	0.0117477	1.09137e-14	1.38546e-06
FLVCR1	CCT3	-0.345581	0.0078844	0.445969	3.33909e-24	3.8433e-09	-0.79155	0.0226759	1.10113e-23	9.80042e-08
FLVCR1	CACYBP	-0.247419	0.0611383	0.356452	1.94496e-15	1.15459e-05	-0.603871	0.117772	3.6484e-15	8.34119e-05
FLVCR1	APH1A	-0.610442	3.62176e-07	0.102677	0.0265011	1.20792e-08	-0.713119	5.58554e-06	0.0273014	2.56049e-07
FLAD1	DEDD	-0.214656	0.105639	0.584744	3.53296e-44	4.82513e-10	-0.7994	0.181806	5.14075e-43	1.70235e-08
FLAD1	DDX59	-0.209966	0.113664	0.366572	2.67405e-16	2.7838e-05	-0.576538	0.192088	5.27539e-16	0.000174233
FLAD1	CRTC2	-0.165268	0.215053	0.568965	2.06617e-41	1.20179e-08	-0.734233	0.321736	2.33396e-40	2.55803e-07
FLAD1	COPA	-0.29282	0.0257044	0.394084	8.4249e-19	4.73611e-07	-0.686904	0.0589244	1.93476e-18	5.71328e-06
FLAD1	CHTOP	-0.0131764	0.921799	0.603515	1.12964e-47	5.98961e-07	-0.616691	0.946985	2.07074e-46	6.88672e-06
FLAD1	CDC42SE1	-0.388722	0.00256523	0.412778	1.22051e-20	2.59851e-09	-0.8015	0.00891597	3.15447e-20	7.00782e-08
FLAD1	C1orf27	-0.345051	0.00798657	0.292997	1.06801e-10	3.48921e-06	-0.638049	0.0228295	1.54402e-10	2.96582e-05
FLAD1	B4GALT3	0.207352	0.118335	0.671898	1.28183e-62	2.29637e-05	-0.464546	0.198678	6.60271e-61	0.000148228
FH	DEDD	-0.146827	0.271406	0.381566	1.23948e-17	0.000115618	-0.528393	0.385552	2.6263e-17	0.000603442
FH	DDX59	-0.0383069	0.775268	0.504117	1.80485e-31	3.19349e-05	-0.542424	0.844094	1.01827e-30	0.000196767
FH	CRTC2	-0.571013	2.86019e-06	0.107778	0.0198242	1.09726e-07	-0.678792	3.16156e-05	0.0204762	1.61025e-06
FH	COPA	-0.350356	0.00701374	0.322607	9.01017e-13	9.04263e-07	-0.672964	0.0206563	1.45536e-12	9.7649e-06
FH	CHTOP	-0.300885	0.0217298	0.299827	3.722e-11	1.38426e-05	-0.600713	0.0513678	5.49342e-11	9.74085e-05
FH	C1orf27	-0.159818	0.230777	0.487877	2.67993e-29	1.11719e-06	-0.647694	0.339177	1.27464e-28	1.16742e-05
FDPS	FAM189B	-0.305676	0.0196253	0.485346	5.7049e-29	3.0219e-09	-0.791021	0.0474824	2.645e-28	7.90142e-08
FDPS	DEDD	-0.155101	0.245012	0.491564	8.81545e-30	1.11667e-06	-0.646664	0.35481	4.36199e-29	1.16742e-05
FDPS	CRTC2	-0.508227	4.64455e-05	0.334462	1.14275e-13	1.91049e-10	-0.842688	0.000325272	1.93757e-13	7.74876e-09
FDPS	COPA	-0.490741	9.19395e-05	0.379002	2.11976e-17	5.27509e-11	-0.869743	0.000565807	4.43858e-17	2.58781e-09
FDPS	CHTOP	-0.166011	0.212968	0.389982	2.05917e-18	4.85546e-05	-0.555993	0.319359	4.61366e-18	0.000282645
FDPS	CDC42SE1	-0.269793	0.0405497	0.374205	5.71201e-17	2.62965e-06	-0.643998	0.0850454	1.16895e-16	2.35162e-05
FDPS	B4GALT3	-0.0711865	0.59541	0.535246	5.66144e-36	2.73721e-06	-0.606432	0.696086	4.3985e-35	2.42257e-05
FAM189B	ENSA	-0.412669	0.00128571	0.288779	2.0197e-10	2.45099e-07	-0.701448	0.00503627	2.86281e-10	3.17213e-06
FAM189B	DUSP12	-0.217678	0.100705	0.423261	1.0083e-21	2.37753e-06	-0.640939	0.175721	2.79985e-21	2.1561e-05
FAM189B	DEDD	-0.0323667	0.809404	0.537504	2.55727e-36	9.04361e-06	-0.56987	0.868592	2.02032e-35	6.76105e-05
FAM189B	DAP3	-0.229537	0.0830466	0.517895	2.09105e-33	1.51374e-08	-0.747432	0.150784	1.35144e-32	3.1236e-07
FAM189B	CD46	-0.58318	1.55596e-06	-0.0560637	0.226566	1.82329e-05	-0.527116	1.93127e-05	0.229146	0.000122448
FAM189B	CCT3	0.0834239	0.533551	0.552271	1.21524e-38	0.00016145	-0.468847	0.645298	1.10791e-37	0.00079658
FAM189B	BLZF1	-0.499583	6.53957e-05	0.144971	0.00168331	1.1061e-06	-0.644555	0.000430208	0.00178631	1.16276e-05
ENSA	DEDD	0.0202794	0.879899	0.501963	3.55806e-31	0.000192992	-0.481683	0.92009	1.96437e-30	0.000920081
ENSA	CRTC2	-0.665974	1.16428e-08	0.394925	7.00338e-19	0	-1.0609	3.04427e-07	1.61696e-18	0
ENSA	COPA	-0.509422	4.42663e-05	0.342941	2.46771e-14	1.14202e-10	-0.852363	0.00031235	4.33236e-14	5.11524e-09
ENSA	CHTOP	-0.35295	0.00657704	0.467885	8.84633e-27	8.05183e-10	-0.820835	0.0196364	3.54887e-26	2.64172e-08
ENSA	CHD1L	-0.191934	0.148917	0.412991	1.16139e-20	8.88589e-06	-0.604925	0.238296	3.0077e-20	6.66247e-05
ENSA	CDC42SE1	-0.264075	0.0451699	0.434271	6.67542e-23	2.49023e-07	-0.698347	0.0925129	2.01082e-22	3.21483e-06
ENSA	C1orf56	-0.10987	0.411634	0.584133	4.55066e-44	4.68835e-08	-0.694004	0.531272	6.52938e-43	7.86634e-07
ENSA	B4GALT3	-0.0892435	0.505287	0.507858	5.48895e-32	5.28393e-06	-0.597101	0.620733	3.19115e-31	4.21324e-05
EIF2D	CDC42SE1	-0.383054	0.0029989	0.133618	0.00381878	0.000161311	-0.516672	0.0101095	0.00401358	0.00079658
EIF2D	CACYBP	0.701753	8.42425e-10	0.197528	1.71093e-05	2.57222e-06	0.504225	3.6774e-08	1.9382e-05	2.31186e-05
DUSP12	DEDD	0.0502138	0.70816	0.688521	7.02085e-67	2.49089e-08	-0.638308	0.787847	5.56375e-65	4.6913e-07
DUSP12	CRTC2	-0.330572	0.0112626	0.42442	7.61191e-22	2.32987e-08	-0.754991	0.0302626	2.13906e-21	4.42848e-07
DUSP12	COPA	-0.191769	0.149275	0.437801	2.73721e-23	3.25746e-06	-0.62957	0.238719	8.50898e-23	2.8153e-05
DUSP12	CHTOP	0.0773806	0.563702	0.543675	2.82431e-37	0.000192037	-0.466295	0.669657	2.36169e-36	0.000916757
DUSP12	CHD1L	-0.0536494	0.689174	0.460458	6.93394e-26	0.000109775	-0.514107	0.772229	2.61469e-25	0.000578762
DUSP12	B4GALT3	-0.276159	0.0358722	0.665177	5.66229e-61	2.68674e-14	-0.941336	0.076703	2.45096e-59	4.77221e-12
DEDD	DAP3	-0.26434	0.0449465	0.583888	5.03672e-44	4.54055e-11	-0.848229	0.092212	7.16688e-43	2.27071e-09
DEDD	COPA	-0.0806986	0.54705	0.561146	4.28421e-40	5.26457e-07	-0.641845	0.655772	4.32705e-39	6.19128e-06
DEDD	COG2	-0.227507	0.0858832	0.398361	3.27365e-19	4.63205e-06	-0.625868	0.15468	7.75646e-19	3.76931e-05
DEDD	CCT3	-0.275743	0.0361632	0.555358	3.83952e-39	1.82624e-10	-0.831102	0.0772611	3.61561e-38	7.52558e-09
DEDD	CACYBP	-0.195822	0.140703	0.389596	2.23865e-18	1.90781e-05	-0.585418	0.228775	5.00272e-18	0.00012713
DEDD	C1orf131	-0.0600134	0.654512	0.490067	1.38659e-29	2.9031e-05	-0.550081	0.745224	6.77639e-29	0.000180602
DEDD	B4GALT3	0.28891	0.0278417	0.70841	2.25962e-72	3.89803e-05	-0.419501	0.0626529	2.90983e-70	0.000233203
DEDD	APH1A	-0.122644	0.359054	0.39693	4.49848e-19	0.00013925	-0.519574	0.47877	1.0523e-18	0.000707373
DDX59	CCT3	-0.131707	0.324368	0.395644	5.97757e-19	0.000111821	-0.527351	0.444249	1.38681e-18	0.000588347
DAP3	CRTC2	-0.682305	3.67573e-09	0.401492	1.6243e-19	0	-1.0838	1.19708e-07	3.92621e-19	0
DAP3	COPA	-0.442727	0.000501356	0.461401	5.35432e-26	8.20766e-12	-0.904127	0.00230785	2.03693e-25	5.71319e-10
DAP3	CHTOP	-0.389474	0.00251209	0.448078	1.92176e-24	3.72241e-10	-0.837552	0.00877274	6.4321e-24	1.38943e-08
DAP3	CDC42SE1	-0.345929	0.00781796	0.401447	1.64089e-19	3.52943e-08	-0.747376	0.0225688	3.96075e-19	6.24746e-07
DAP3	C1orf27	-0.222878	0.0926346	0.32084	1.21644e-12	8.79248e-05	-0.543718	0.164425	1.9526e-12	0.000475237
DAP3	B4GALT3	0.0979266	0.464588	0.669724	4.41352e-62	5.95352e-07	-0.571797	0.58252	2.08569e-60	6.86887e-06
CRTC2	CCT3	-0.426989	0.000829791	0.360721	8.49503e-16	4.98525e-09	-0.78771	0.00349407	1.6279e-15	1.21702e-07
CRTC2	CACYBP	-0.545483	9.50881e-06	0.0953399	0.0394479	6.9927e-07	-0.640823	8.56291e-05	0.0405015	7.8303e-06
CRTC2	BLZF1	-0.474581	0.000167363	0.0606934	0.190437	5.25024e-05	-0.535274	0.000927971	0.192909	0.00030183
CRTC2	APH1A	-0.455879	0.000322871	0.426435	4.65642e-22	3.03229e-11	-0.882314	0.00159761	1.32369e-21	1.64414e-09
COPA	CCT3	-0.00858469	0.949005	0.502176	3.32765e-31	8.40884e-05	-0.510761	0.966678	1.84507e-30	0.000456898
COPA	CACYBP	-0.50154	6.05701e-05	0.240561	1.42422e-07	2.31207e-08	-0.7421	0.000406245	1.7492e-07	4.41091e-07
COPA	BPNT1	-0.271236	0.0394475	0.344523	1.84417e-14	7.83303e-06	-0.61576	0.0832081	3.25431e-14	5.98634e-05
COPA	BLZF1	-0.290127	0.0271608	0.409059	2.89524e-20	2.72879e-07	-0.699187	0.0614429	7.31047e-20	3.47062e-06
COPA	B4GALT3	-0.194999	0.142414	0.540843	7.80747e-37	1.80266e-08	-0.735841	0.230612	6.38354e-36	3.60321e-07
COPA	APH1A	-0.49112	9.06244e-05	0.346081	1.38218e-14	2.9643e-10	-0.837201	0.000560392	2.45843e-14	1.14805e-08
COG2	B4GALT3	-0.158017	0.236141	0.364639	3.92756e-16	0.000146056	-0.522657	0.344872	7.66612e-16	0.000734704
CHTOP	CCT3	-0.291034	0.026663	0.486586	3.94331e-29	5.57346e-09	-0.777619	0.0607167	1.86007e-28	1.35419e-07
CHTOP	APH1A	-0.402712	0.00172406	0.315681	2.88949e-12	1.25502e-07	-0.718393	0.00638247	4.54605e-12	1.82101e-06
CDC42SE1	CCT3	-0.277499	0.0349465	0.318239	1.88545e-12	1.63163e-05	-0.595738	0.0751292	2.98462e-12	0.000111318
CDC42SE1	CACYBP	-0.419613	0.00104221	0.21843	1.88542e-06	2.69491e-06	-0.638044	0.00424382	2.21225e-06	2.39336e-05
CDC42SE1	APH1A	-0.370094	0.00424318	0.469696	5.31336e-27	3.00575e-10	-0.83979	0.0134172	2.16699e-26	1.15542e-08
CD46	C1orf56	-0.294535	0.0248115	0.256739	1.82396e-08	7.19008e-05	-0.551275	0.0572854	2.34236e-08	0.00039781
CD46	B4GALT3	-0.38673	0.00271085	0.244701	8.532e-08	3.98671e-06	-0.631431	0.00930905	1.05976e-07	3.32453e-05
CCT3	C1orf27	-0.192454	0.147799	0.342973	2.45335e-14	0.000107436	-0.535427	0.23738	4.30863e-14	0.000567591
CCT3	B4GALT3	0.0458343	0.732619	0.635794	2.94092e-54	7.6091e-07	-0.589959	0.809944	9.29367e-53	8.41083e-06
C1orf27	APH1A	-0.528567	1.99963e-05	0.0650538	0.160454	4.62541e-06	-0.593621	0.000159691	0.162954	3.76931e-05
