# Supplementary material for: Identification of Key Genes With Differential Correlations in Lung Adenocarcinoma
Source: Front Cell Dev Biol. 2021 May 5;9:675438. doi: 10.3389/fcell.2021.675438 (PMC8131847; doi:10.3389/fcell.2021.675438)
Supplement: Supplementary Table 6 — Oppositely correlated gene pairs with differentially expression simultaneously from the yellow and mediumorchid modules. [file Table_6.XLS]

## Sheet: yellow module
molecule X	molecule Y	r1	r2
FAM162B	DUOXA1	-0.589792	0.460335
FXYD1	ATP13A4-AS1	-0.58493	0.405137
PHACTR1	HIGD1B	-0.580223	0.449393
HIGD1B	DUOX1	-0.575375	0.530364
FAM162B	DUOX1	-0.557492	0.505799
DUOX1	COX4I2	-0.550935	0.470919
IL33	DUOXA1	-0.5295	0.419821
ADRB1	AARD	-0.529215	0.418001
IL33	DUOX1	-0.527956	0.479507
SLC40A1	SGMS2	-0.512	0.410008
CLIC5	CCL23	-0.498648	0.418423
MAGI2-AS3	ALOX5AP	-0.492746	0.460545
LINC00968	ATP13A4-AS1	-0.482577	0.432884
ATP13A4-AS1	ANGPTL7	-0.48133	0.440058
PLAC9	DUOX1	-0.479856	0.410946
PHACTR1	FAM162B	-0.470408	0.430197
HIGD1B	DUOXA1	-0.457428	0.499653
DUOXA1	COX4I2	-0.449459	0.431475
MAMDC2	ATP13A4-AS1	-0.449418	0.432088
ATP13A4-AS1	ADH1B	-0.448297	0.495391
DUOXA1	AC018647.3	-0.437417	0.40479
SLC39A8	PRG4	-0.435755	0.443211
MMP19	CASS4	-0.432633	0.552941
CNR1	ADH1B	-0.4315	0.467657
SFTPC	RP3-331H24.7	-0.428729	0.422998
FHL1	ATP13A4-AS1	-0.424234	0.453615
FCN3	CCL14	-0.420045	0.430962
RDX	HYOU1	-0.418397	0.403976
INMT	ATP13A4-AS1	-0.417876	0.482855
AF131215.9	ACKR1	-0.417083	0.412482
SLC40A1	ICAM1	-0.417033	0.401102
TNR	ABCB1	-0.414807	0.451618
SVEP1	FABP4	-0.414642	0.405383
TNXB	FABP4	-0.412639	0.42798
HIGD1B	ATP13A4-AS1	-0.410967	0.416407
HIGD1B	AGBL1	-0.407049	0.460285
ATP13A4-AS1	AGER	-0.400526	0.578028
REEP1	FAM83A	0.40694	-0.418355
EPCAM	AC124789.1	0.412247	-0.481281
SEMA5A	EPCAM	0.47067	-0.40541
USP51	FAM83A	0.47523	-0.486036
EPCAM	CAV1	0.650165	-0.400077

## Sheet: mediumorchid module
molecule X	molecule Y	r1	r2
RIT1	PYGO2	-0.44337	0.400942
DAP3	CRTC2	-0.682305	0.401492
VPS72	COPA	-0.479185	0.404053
UBE2Q1	TIMM17A	-0.489904	0.404332
MRPL9	COPA	-0.51564	0.405571
ZBTB7B	ENSA	-0.529177	0.405702
ZBTB7B	PSMD4	-0.444598	0.411397
TOMM40L	PIP5K1A	-0.465919	0.411844
TUFT1	DAP3	-0.544815	0.413582
SHC1	PSMD4	-0.509275	0.41418
TUFT1	SLC39A1	-0.417403	0.414749
TUFT1	CCT3	-0.530161	0.414799
USP21	ENSA	-0.407382	0.415518
PIP5K1A	NIT1	-0.412366	0.419078
PIP5K1A	GLMP	-0.467997	0.421242
TDRKH	SLC39A1	-0.42902	0.423273
TUFT1	NDUFS2	-0.407255	0.423898
PIGM	B4GALT3	-0.423254	0.423941
CRTC2	APH1A	-0.455879	0.426435
RP11-98D18.9	PIP5K1A	-0.45879	0.428572
ZBTB7B	PRUNE	-0.469558	0.430918
TUFT1	MTX1	-0.427154	0.431736
ILF2	FAM189B	-0.402999	0.43597
TUFT1	APH1A	-0.427244	0.436308
SDHC	ISG20L2	-0.428004	0.444639
SNAP47	PIP5K1A	-0.501872	0.447735
ZBTB7B	KRTCAP2	-0.468463	0.451097
LYSMD1	ISG20L2	-0.533036	0.451418
RBM8A	APH1A	-0.444865	0.45353
RUSC1	DAP3	-0.448375	0.456433
PSMD4	ISG20L2	-0.551848	0.460154
DAP3	COPA	-0.442727	0.461401
PIP5K1A	KLHL12	-0.400302	0.467618
RBM8A	DAP3	-0.418235	0.468943
TUFT1	ILF2	-0.423369	0.477822
MRPL9	CDC42SE1	-0.422581	0.489861
SCAMP3	PIP5K1A	-0.439751	0.490187
TUFT1	FLAD1	-0.464784	0.494949
VPS72	CDC42SE1	-0.513308	0.500267
SLC39A1	CRTC2	-0.518453	0.502414
PYGO2	ILF2	-0.539219	0.514721
LYSMD1	CDC42SE1	-0.572684	0.520137
TARS2	ILF2	-0.495221	0.529371
SF3B4	DAP3	-0.42832	0.532243
ISG20L2	FLAD1	-0.418308	0.53641
MRPL9	CRTC2	-0.437462	0.542878
UBE2Q1	SLC39A1	-0.415673	0.546769
PSMD4	CRTC2	-0.405034	0.568789
UBE2Q1	ENSA	-0.467034	0.577111
PIP5K1A	FLAD1	-0.589501	0.578186
UBE2Q1	ILF2	-0.600446	0.579622
PIP5K1A	DAP3	-0.443953	0.581346
ISG20L2	DAP3	-0.459773	0.584054
PRUNE	CDC42SE1	-0.544998	0.594846
PSMD4	PIP5K1A	-0.552892	0.600616
PYGO2	PIP5K1A	-0.589767	0.618264
TARS2	ENSA	-0.457563	0.621456
TARS2	PIP5K1A	-0.53571	0.655387
VPS45	PIP5K1A	-0.412131	0.689813
PRUNE	PIP5K1A	-0.577431	0.70133
PIP5K1A	LYSMD1	-0.735216	0.707097
VPS72	PIP5K1A	-0.471309	0.734995
